# Supplementary material for: NRF1 promotes primordial germ cell development, proliferation and survival
Source: Cell Prolif. 2023 Aug 4;57(1):e13533. doi: 10.1111/cpr.13533 (PMC10771101; doi:10.1111/cpr.13533)
Supplement: Supplementary file 2 — Supplemental Table S1. The list of significantly differentially expressed genes upon NRF1 overexpression in PGCLCs. [file CPR-57-e13533-s005.xlsx]

## Sheet: RNA-seq BV+NRF1 OE vs BV+Ctrl
Supplemental Table S1. The List of Significantly Differentially Expressed Genes upon NRF1 Overexpression in BV+ PGCLCs
Gene ID	Gene Symbol	Length	Ctrl #1.raw reads	Ctrl #1.FPKM	Ctrl #2.raw reads	Ctrl #2.FPKM	NRF1OE #1.raw reads	NRF1OE #1.FPKM	NRF1OE #2.raw reads	NRF1OE #2.FPKM	Log2 Fold Change	p value
ENSMUSG00000047150	1700001C19Rik	1896	0	0	0	0	15	0.4	9	0.26	5.84302	0.000899275
ENSMUSG00000105397	Gm43471	467	0	0	0	0	12	1.31	3	0.35	5.15283	0.00989424
ENSMUSG00000017491	Rarb	5265	0	0	0	0	7	0.07	7	0.07	5.07368	0.0105915
ENSMUSG00000030159	Clec1b	5103	0	0	0	0	11	0.11	3	0.03	5.05427	0.0128212
ENSMUSG00000050147	F2rl3	1995	0	0	0	0	11	0.28	3	0.08	5.05427	0.0128212
ENSMUSG00000120695	-	672	0	0	0	0	4	0.3	8	0.65	4.86246	0.0198464
ENSMUSG00000032131	Abcg4	5211	0	0	0	0	8	0.08	4	0.04	4.84004	0.0209269
ENSMUSG00000012187	Mogat1	1558	0	0	0	0	9	0.29	3	0.11	4.83431	0.022266
ENSMUSG00000117069	Gm49894	1128	0	0	0	0	9	0.41	3	0.15	4.83431	0.022266
ENSMUSG00000087614	Gm12514	1026	0	0	0	0	10	0.5	1	0.05	4.69737	0.0370067
ENSMUSG00000098105	Gm8825	998	0	0	0	0	4	0.2	6	0.33	4.595	0.0378134
ENSMUSG00000083482	Gm14706	255	0	0	0	0	6	1.2	4	0.86	4.58149	0.0389493
ENSMUSG00000094475	Gm11007	1501	0	0	2	0.07	36	1.22	6	0.22	4.23418	0.00156941
ENSMUSG00000050926	Dcaf12l2	2885	1	0.02	0	0	12	0.21	6	0.11	3.96592	0.0275056
ENSMUSG00000082160	Gm11578	459	0	0	1	0.12	6	0.67	11	1.31	3.93874	0.0308166
ENSMUSG00000115810	Gm49066	903	0	0	1	0.06	13	0.73	4	0.24	3.91238	0.0345838
ENSMUSG00000009281	Rarres2	2656	1	0.03	0	0	3	0.06	13	0.27	3.82343	0.0412884
ENSMUSG00000035692	Isg15	703	0	0	2	0.15	21	1.52	8	0.62	3.71206	0.00684318
ENSMUSG00000051251	Nhlh1	2464	1	0.03	0	0	9	0.19	6	0.13	3.704	0.0467423
ENSMUSG00000045930	Clec14a	4571	0	0	2	0.02	11	0.12	11	0.13	3.33304	0.0198495
ENSMUSG00000015533	Itga2	7133	1	0.01	1	0.01	12	0.09	10	0.08	3.28387	0.0189991
ENSMUSG00000032243	Itga11	5131	1	0.01	2	0.02	18	0.18	14	0.15	3.25336	0.00466359
ENSMUSG00000037206	Islr	2686	1	0.02	1	0.02	11	0.21	10	0.2	3.21798	0.0228916
ENSMUSG00000112289	1110019B22Rik	1000	1	0.07	1	0.05	11	0.56	10	0.55	3.21798	0.0228916
ENSMUSG00000112926	Gm7172	1152	1	0.06	1	0.05	14	0.62	4	0.19	2.97802	0.0486165
ENSMUSG00000032596	Uba7	6692	3	0.03	4	0.03	38	0.29	18	0.15	2.82266	0.000597983
ENSMUSG00000044086	Lmod3	2215	2	0.06	1	0.02	10	0.23	14	0.35	2.81331	0.0218265
ENSMUSG00000059830	Gm16380	478	1	0.14	3	0.34	23	2.45	8	0.91	2.79411	0.0120259
ENSMUSG00000015627	Gata5	3277	0	0	3	0.05	18	0.28	4	0.07	2.74568	0.0445498
ENSMUSG00000044338	Aplnr	3699	4	0.07	7	0.1	65	0.9	18	0.27	2.7404	0.000172143
ENSMUSG00000117257	Gm4948	920	3	0.22	1	0.06	10	0.55	20	1.19	2.7138	0.0131763
ENSMUSG00000082900	Gm11557	1008	2	0.13	1	0.05	13	0.66	9	0.49	2.67544	0.0330635
ENSMUSG00000070990	Foxe1	2804	4	0.1	2	0.04	30	0.55	14	0.27	2.66831	0.00318523
ENSMUSG00000033147	Slc22a15	14239	5	0.02	6	0.02	47	0.17	31	0.12	2.6506	6.97606e-05
ENSMUSG00000018486	Wnt9b	4518	5	0.07	3	0.04	38	0.43	19	0.23	2.63232	0.00087814
ENSMUSG00000026308	Klhl30	3089	11	0.24	12	0.21	97	1.6	63	1.11	2.61947	4.38755e-08
ENSMUSG00000033006	Sox10	3051	0	0	4	0.07	18	0.3	8	0.14	2.58052	0.0300546
ENSMUSG00000024064	Galnt14	5898	2	0.02	4	0.04	27	0.23	12	0.11	2.5346	0.00671387
ENSMUSG00000052248	Zeb2os	1990	0	0	7	0.19	27	0.69	16	0.44	2.5063	0.00668089
ENSMUSG00000000154	Slc22a18	1699	2	0.08	4	0.13	24	0.72	14	0.45	2.50079	0.00694957
ENSMUSG00000073591	Pcdhb22	6609	3	0.03	1	0.01	15	0.12	11	0.09	2.4902	0.0262976
ENSMUSG00000048965	Mrgpre	3761	4	0.07	10	0.14	57	0.77	28	0.41	2.44565	0.000151135
ENSMUSG00000026544	Dusp23	1410	3	0.14	4	0.15	29	1.05	13	0.5	2.40728	0.00624747
ENSMUSG00000030621	Me3	14624	2	0.01	6	0.02	41	0.14	6	0.02	2.3938	0.0109168
ENSMUSG00000033007	Asic4	2727	2	0.05	2	0.04	20	0.37	4	0.08	2.38767	0.0482202
ENSMUSG00000000058	Cav2	3335	1	0.02	6	0.1	27	0.41	13	0.21	2.37803	0.00943277
ENSMUSG00000021260	Hhipl1	5601	1	0.01	6	0.06	30	0.27	10	0.1	2.37521	0.0116934
ENSMUSG00000007655	Cav1	3444	10	0.19	2	0.03	46	0.68	27	0.43	2.37146	0.000784527
ENSMUSG00000055489	Ano5	7820	2	0.02	2	0.01	12	0.08	11	0.08	2.34745	0.0407847
ENSMUSG00000032033	Barx2	1968	0	0	5	0.14	12	0.31	15	0.42	2.33334	0.0350453
ENSMUSG00000025215	Tlx1	2139	5	0.16	9	0.23	51	1.21	28	0.71	2.33159	0.000275481
ENSMUSG00000029810	Tmem176b	2371	15	0.42	18	0.41	109	2.34	78	1.8	2.32811	3.12791e-08
ENSMUSG00000010529	Gm266	1215	5	0.28	5	0.22	42	1.76	15	0.67	2.31993	0.00265932
ENSMUSG00000056481	Cd248	2605	47	1.21	43	0.89	367	7.18	151	3.17	2.31975	0.000268908
ENSMUSG00000023367	Tmem176a	3810	10	0.18	21	0.3	114	1.52	56	0.8	2.29612	1.30604e-06
ENSMUSG00000035783	Acta2	2196	1270	38.76	1390	34	9818	227.81	4958	123.32	2.28325	3.44872e-07
ENSMUSG00000106059	Gm9364	460	2	0.29	2	0.23	12	1.33	10	1.19	2.28167	0.0496246
ENSMUSG00000037060	Cavin3	1662	4	0.16	6	0.19	26	0.8	28	0.92	2.27223	0.00203439
ENSMUSG00000064349	mt-Tc	66	4	4.06	6	4.88	28	21.62	26	21.52	2.26993	0.00204126
ENSMUSG00000097216	4932441J04Rik	4716	6	0.09	2	0.02	32	0.35	13	0.15	2.26626	0.00848477
ENSMUSG00000066392	Nrxn3	12680	6	0.03	3	0.01	26	0.1	23	0.1	2.24562	0.00395904
ENSMUSG00000031491	Chrna6	2906	12	0.28	19	0.35	104	1.82	60	1.13	2.2358	9.51623e-07
ENSMUSG00000029661	Col1a2	12426	1523	8.21	1948	8.42	11676	47.88	6761	29.72	2.23328	1.32208e-10
ENSMUSG00000044220	Nkx2-3	2112	28	0.89	28	0.71	206	4.97	90	2.33	2.21047	1.87206e-08
ENSMUSG00000016763	Scube1	9829	52	0.35	103	0.56	561	2.91	227	1.26	2.19512	0.00118519
ENSMUSG00000040136	Abcc8	8090	3	0.02	7	0.05	36	0.23	15	0.1	2.19102	0.00545051
ENSMUSG00000118839	Gm25360	191	1	0.35	5	1.41	22	5.87	8	2.29	2.18118	0.0346144
ENSMUSG00000118164	Gm20570	132	14	7.11	9	3.66	78	30.11	42	17.38	2.18042	4.01173e-05
ENSMUSG00000023885	Thbs2	7003	4	0.04	2	0.02	17	0.12	14	0.11	2.16846	0.0245032
ENSMUSG00000042286	Stab1	10288	14	0.09	14	0.07	99	0.49	44	0.23	2.16297	1.62902e-05
ENSMUSG00000062432	Cyp26c1	1747	4	0.15	13	0.4	55	1.6	26	0.81	2.10688	0.000980154
ENSMUSG00000026042	Col5a2	9591	124	0.87	184	1.03	960	5.1	525	2.99	2.1032	5.15525e-07
ENSMUSG00000004791	Pgf	2903	8	0.18	4	0.07	35	0.61	24	0.45	2.09216	0.00299187
ENSMUSG00000054690	Emcn	5409	8	0.1	7	0.07	48	0.45	25	0.25	2.09208	0.00113621
ENSMUSG00000042109	Csdc2	4623	14	0.2	12	0.14	90	0.99	37	0.44	2.09082	8.2123e-05
ENSMUSG00000073002	Vamp5	2707	7	0.17	3	0.06	23	0.43	26	0.52	2.09076	0.00633208
ENSMUSG00000040046	Tph1	6172	4	0.04	3	0.03	20	0.17	14	0.12	2.0894	0.021118
ENSMUSG00000120335	A630066F11Rik	1310	3	0.15	3	0.12	19	0.74	10	0.42	2.08783	0.034995
ENSMUSG00000073599	Ecscr	1752	24	0.92	17	0.52	129	3.75	69	2.15	2.06967	1.44676e-06
ENSMUSG00000034353	Ramp1	3022	3	0.07	4	0.07	20	0.34	13	0.23	2.06503	0.0241502
ENSMUSG00000026678	Rgs5	4546	13	0.19	12	0.14	71	0.8	47	0.56	2.05335	4.28999e-05
ENSMUSG00000057777	Mab21l2	3049	27	0.59	24	0.42	169	2.82	73	1.31	2.04909	8.37881e-07
ENSMUSG00000112673	Gm7413	462	6	0.87	1	0.12	21	2.32	13	1.54	2.04285	0.0302938
ENSMUSG00000053093	Myh7	8616	404	3.14	521	3.25	2710	16.03	1584	10.04	2.03969	1.74782e-09
ENSMUSG00000079330	Lemd1	3684	5	0.09	2	0.03	18	0.25	15	0.22	2.028	0.0274002
ENSMUSG00000079243	Xirp1	6230	4	0.04	2	0.02	17	0.14	11	0.1	2.01617	0.0431069
ENSMUSG00000039376	Synpo2l	4629	107	1.55	135	1.57	745	8.2	349	4.12	1.99593	8.02508e-05
ENSMUSG00000031972	Acta1	1536	219	9.55	255	8.92	1282	42.53	858	30.51	1.99591	4.53626e-30
ENSMUSG00000026418	Tnni1	3600	27	0.5	34	0.51	181	2.56	94	1.43	1.99465	6.77979e-08
ENSMUSG00000018893	Mb	1492	2	0.09	9	0.32	36	1.23	12	0.44	1.98603	0.0157793
ENSMUSG00000036040	Adamtsl2	7993	22	0.18	27	0.18	156	0.99	64	0.44	1.98392	3.55495e-06
ENSMUSG00000015085	Entpd2	2128	6	0.19	9	0.23	31	0.74	35	0.9	1.97815	0.00193119
ENSMUSG00000021281	Tnfaip2	4984	69	0.93	79	0.85	437	4.47	225	2.47	1.97766	1.91223e-12
ENSMUSG00000006154	Eps8l1	6036	2	0.02	8	0.07	22	0.19	21	0.19	1.97286	0.0140534
ENSMUSG00000032060	Cryab	1479	54	2.45	53	1.93	326	11.23	151	5.58	1.96297	1.75012e-09
ENSMUSG00000033880	Lgals3bp	2847	7	0.16	20	0.38	67	1.2	48	0.92	1.94794	0.000143667
ENSMUSG00000011263	Exoc3l2	4016	35	0.58	51	0.68	246	3.12	127	1.73	1.94569	5.39934e-09
ENSMUSG00000094320	Chchd2-ps	462	6	0.87	4	0.47	25	2.76	19	2.25	1.94306	0.0126657
ENSMUSG00000001506	Col1a1	6563	270	2.76	380	3.11	1556	12.08	1212	10.09	1.92515	5.99809e-40
ENSMUSG00000031486	Adgra2	5775	90	1.04	113	1.05	553	4.88	318	3.01	1.92439	2.61394e-15
ENSMUSG00000030351	Tspan11	5326	6	0.08	9	0.09	46	0.44	18	0.18	1.91867	0.00510317
ENSMUSG00000026043	Col3a1	9816	26	0.18	38	0.21	152	0.79	119	0.66	1.91692	9.3075e-09
ENSMUSG00000081159	Gm6023	606	9	1	4	0.35	39	3.28	18	1.62	1.91314	0.00834942
ENSMUSG00000086266	Igf2os	5337	18	0.23	17	0.17	109	1.04	41	0.42	1.90359	0.000125593
ENSMUSG00000024168	Tmem204	2378	9	0.25	9	0.2	58	1.24	19	0.44	1.90301	0.00343216
ENSMUSG00000028369	Svep1	16117	4	0.02	5	0.02	24	0.08	14	0.05	1.90221	0.022823
ENSMUSG00000032085	Tagln	1988	202	6.81	294	7.94	1435	36.78	649	17.83	1.90046	0.000242618
ENSMUSG00000047143	Dmrta2	2922	53	1.22	71	1.31	372	6.49	151	2.82	1.89787	0.00181681
ENSMUSG00000042106	Inka1	1156	21	1.22	29	1.35	126	5.55	82	3.87	1.88626	8.44667e-07
ENSMUSG00000048616	Nog	1695	17	0.67	17	0.54	79	2.37	63	2.03	1.88249	1.96924e-05
ENSMUSG00000034161	Scx	2007	6	0.2	10	0.27	39	0.99	27	0.73	1.88163	0.00306073
ENSMUSG00000056947	Mab21l1	2492	3	0.08	4	0.09	17	0.35	12	0.26	1.88001	0.0467471
ENSMUSG00000043079	Synpo	9533	54	0.38	55	0.31	265	1.42	190	1.09	1.87923	8.25517e-12
ENSMUSG00000113275	Tubb2a-ps2	1339	5	0.25	9	0.36	29	1.1	28	1.14	1.87036	0.0055022
ENSMUSG00000082706	Gm11663	290	9	2.08	3	0.56	28	4.92	23	4.33	1.86921	0.0114648
ENSMUSG00000046768	Rhoj	6484	32	0.33	27	0.22	156	1.23	90	0.76	1.86552	6.18213e-07
ENSMUSG00000090122	Kcne1l	1543	4	0.17	3	0.1	14	0.46	15	0.53	1.86536	0.0473689
ENSMUSG00000024620	Pdgfrb	5478	59	0.72	56	0.55	293	2.73	184	1.83	1.86364	6.21328e-11
ENSMUSG00000032766	Gng11	919	15	1.09	18	1.05	84	4.66	51	3.03	1.85536	6.07605e-05
ENSMUSG00000024013	Fgd2	4507	11	0.16	23	0.27	87	0.98	50	0.61	1.85502	8.88279e-05
ENSMUSG00000000530	Acvrl1	4265	26	0.41	33	0.42	172	2.05	70	0.9	1.85495	6.10271e-06
ENSMUSG00000017817	Jph2	4255	92	1.45	64	0.81	419	5.02	237	3.04	1.85263	0.000658004
ENSMUSG00000036862	Dchs1	11052	50	0.3	69	0.34	314	1.45	170	0.84	1.85126	4.72103e-10
ENSMUSG00000091898	Tnnc1	1041	41	2.64	73	3.77	302	14.78	154	8.08	1.83944	7.21611e-09
ENSMUSG00000035775	Krt20	1927	16	0.56	5	0.14	56	1.48	32	0.91	1.83483	0.00252492
ENSMUSG00000044279	Crb3	1564	18	0.77	25	0.86	116	3.78	57	1.99	1.83419	2.60084e-05
ENSMUSG00000031274	Col4a5	6718	69	0.69	100	0.8	455	3.45	218	1.77	1.82324	0.000316904
ENSMUSG00000000031	H19	2625	6406	163.54	7645	156.45	38979	756.63	17470	363.51	1.82043	0.000425596
ENSMUSG00000050666	Vstm4	2745	6	0.15	8	0.16	27	0.5	28	0.56	1.80928	0.00742917
ENSMUSG00000117405	Rpl19-ps7	592	4	0.45	7	0.64	25	2.15	18	1.66	1.80645	0.0188571
ENSMUSG00000092358	Gm20430	207	4	1.29	6	1.56	27	6.65	12	3.17	1.79086	0.0304279
ENSMUSG00000050295	Foxc1	5844	75	0.86	77	0.71	341	2.97	255	2.38	1.78955	1.50577e-13
ENSMUSG00000030587	2200002D01Rik	1564	18	0.77	23	0.79	104	3.39	56	1.96	1.78799	4.27535e-05
ENSMUSG00000045092	S1pr1	3046	22	0.48	34	0.6	146	2.44	70	1.26	1.7781	1.06265e-05
ENSMUSG00000081700	Atp5k-ps2	210	18	5.74	7	1.79	60	14.56	40	10.4	1.77795	0.00133607
ENSMUSG00000032911	Cspg4	11931	50	0.28	75	0.34	271	1.16	206	0.94	1.76825	1.41261e-11
ENSMUSG00000017652	Cd40	3406	97	1.91	122	1.92	556	8.32	285	4.57	1.76251	1.03067e-11
ENSMUSG00000024910	Ctsw	1887	9	0.32	17	0.48	63	1.7	35	1.01	1.75418	0.00106399
ENSMUSG00000095478	Gm9824	561	305	36.43	338	32.37	1294	117.53	1135	110.51	1.74114	1.28144e-36
ENSMUSG00000029055	Plch2	8112	4	0.03	7	0.05	26	0.16	15	0.1	1.73492	0.0276027
ENSMUSG00000031375	Bgn	6099	105	1.15	97	0.85	453	3.78	311	2.79	1.72939	1.34847e-13
ENSMUSG00000027716	Trpc3	5419	15	0.19	14	0.14	61	0.57	48	0.48	1.72724	0.000395996
ENSMUSG00000041420	Meis3	3173	47	0.99	46	0.78	236	3.79	114	1.96	1.7197	5.17276e-07
ENSMUSG00000074516	Gm10709	480	22	3.07	21	2.35	99	10.51	62	7.06	1.71811	4.57134e-05
ENSMUSG00000040152	Thbs1	6073	309	3.41	447	3.95	1795	15.06	990	8.9	1.7137	1.2217e-05
ENSMUSG00000030339	Ltbr	2354	84	2.39	97	2.21	448	9.7	226	5.24	1.71306	5.27032e-10
ENSMUSG00000073424	Cyp4f15	2282	4	0.12	8	0.19	32	0.71	12	0.29	1.71122	0.0302732
ENSMUSG00000049892	Rasd1	1611	4	0.17	6	0.2	28	0.89	9	0.31	1.7111	0.047059
ENSMUSG00000038855	Itpkb	10463	156	1	226	1.16	838	4.08	563	2.94	1.70877	6.08509e-19
ENSMUSG00000059741	Myl3	2044	25	0.82	31	0.81	112	2.79	94	2.51	1.70845	2.19316e-06
ENSMUSG00000061086	Myl4	4637	82	1.19	101	1.17	464	5.1	214	2.52	1.70694	0.00100421
ENSMUSG00000018819	Lsp1	5174	13	0.17	20	0.21	77	0.76	44	0.46	1.70684	0.000386468
ENSMUSG00000020150	Gamt	1444	20	0.93	29	1.08	104	3.67	75	2.84	1.70252	1.35772e-05
ENSMUSG00000038193	Hand2	2351	4	0.11	5	0.11	20	0.43	13	0.3	1.70033	0.0486843
ENSMUSG00000027358	Bmp2	3555	11	0.21	19	0.29	69	0.99	40	0.61	1.69853	0.000737975
ENSMUSG00000117171	C230013L11Rik	3026	5	0.11	10	0.18	36	0.61	18	0.32	1.68838	0.0156435
ENSMUSG00000107591	Gm6794	457	5	0.73	8	0.94	30	3.34	17	2.03	1.68755	0.0212266
ENSMUSG00000031616	Ednra	5476	14	0.17	21	0.21	69	0.64	57	0.57	1.68464	0.00018674
ENSMUSG00000030782	Tgfb1i1	5585	55	0.66	61	0.59	249	2.27	173	1.69	1.68398	1.2221e-09
ENSMUSG00000119520	Gm24265	141	8	3.8	12	4.57	64	23.13	9	3.49	1.68369	0.0221835
ENSMUSG00000031673	Cdh11	8904	22	0.17	20	0.12	94	0.54	59	0.36	1.67639	9.3208e-05
ENSMUSG00000029765	Plxna4	14103	13	0.06	22	0.08	72	0.26	53	0.21	1.67629	0.000254531
ENSMUSG00000007872	Id3	1791	441	16.5	637	19.11	2563	72.92	1309	39.92	1.67587	0.000151997
ENSMUSG00000021253	Tgfb3	3383	14	0.28	13	0.21	57	0.86	41	0.66	1.67509	0.00105319
ENSMUSG00000040231	Syngr4	1001	4	0.27	7	0.38	18	0.92	21	1.15	1.67331	0.0333277
ENSMUSG00000021743	Fezf2	3047	26	0.57	31	0.55	153	2.56	53	0.95	1.66683	0.000173088
ENSMUSG00000029716	Tfr2	4336	3	0.05	9	0.11	25	0.29	17	0.21	1.66568	0.0318192
ENSMUSG00000094626	Tmem121b	4869	6	0.08	10	0.11	39	0.41	18	0.2	1.66536	0.0146053
ENSMUSG00000023236	Scg5	1569	6	0.26	8	0.27	34	1.1	16	0.56	1.66025	0.0208979
ENSMUSG00000037606	Osbpl5	4915	48	0.65	53	0.58	238	2.47	123	1.37	1.65282	3.85672e-07
ENSMUSG00000052920	Prkg1	11036	33	0.2	34	0.17	158	0.73	81	0.4	1.64705	1.15422e-05
ENSMUSG00000115431	Gm3219	303	8	1.77	9	1.6	31	5.21	29	5.23	1.64666	0.00911994
ENSMUSG00000024339	Tap2	3781	15	0.27	23	0.33	70	0.94	63	0.91	1.64627	0.000160184
ENSMUSG00000004415	Col26a1	8176	46	0.38	72	0.47	291	1.81	123	0.82	1.64381	0.00616244
ENSMUSG00000029595	Lhx5	2689	11	0.27	15	0.3	65	1.23	26	0.53	1.62977	0.00406486
ENSMUSG00000030748	Il4ra	6002	43	0.48	48	0.43	208	1.77	111	1.01	1.62612	1.10815e-06
ENSMUSG00000034845	Plvap	1987	57	1.92	73	1.97	280	7.18	172	4.73	1.62344	6.73096e-09
ENSMUSG00000039405	Prss23	3767	57	1.01	72	1.03	253	3.42	194	2.81	1.62152	4.64331e-10
ENSMUSG00000012017	Scarf2	3839	56	0.98	77	1.08	315	4.18	147	2.09	1.62151	2.63409e-07
ENSMUSG00000045534	Kcna5	2862	7	0.16	13	0.24	51	0.91	18	0.34	1.6208	0.0126409
ENSMUSG00000041120	Nbl1	2033	9	0.3	10	0.26	38	0.95	28	0.75	1.6195	0.00748918
ENSMUSG00000051726	Kcnf1	4789	6	0.08	18	0.2	42	0.45	39	0.44	1.6195	0.00427742
ENSMUSG00000016494	Cd34	7290	48	0.44	63	0.46	229	1.6	155	1.16	1.61895	1.63182e-08
ENSMUSG00000035934	Pknox2	10335	97	0.63	114	0.59	521	2.57	217	1.15	1.61862	0.00547241
ENSMUSG00000016179	Camk1g	2759	8	0.19	9	0.18	35	0.65	24	0.48	1.61763	0.0116111
ENSMUSG00000001119	Col6a1	4380	21	0.32	23	0.28	95	1.11	58	0.72	1.61687	0.000138735
ENSMUSG00000050288	Fzd2	3663	715	13.08	960	14.08	3812	53.03	1976	29.47	1.61477	0.000139433
ENSMUSG00000028063	Lmna	5838	187	2.15	254	2.34	992	8.66	529	4.95	1.61329	0.000115861
ENSMUSG00000059588	Calcrl	4882	45	0.62	54	0.59	198	2.07	142	1.59	1.60524	5.28734e-08
ENSMUSG00000053113	Socs3	2891	147	3.41	235	4.37	845	14.89	454	8.58	1.60486	0.000302049
ENSMUSG00000028073	Pear1	6781	21	0.21	29	0.23	102	0.77	69	0.56	1.60455	5.28757e-05
ENSMUSG00000027894	Slc6a17	10283	9	0.06	11	0.06	50	0.25	19	0.1	1.6036	0.0117592
ENSMUSG00000060572	Mfap2	1211	72	3.98	67	2.97	328	13.8	155	6.99	1.59997	3.44429e-07
ENSMUSG00000011148	Adssl1	2090	72	2.31	83	2.13	322	7.85	206	5.38	1.58918	1.01585e-09
ENSMUSG00000014599	Csf1	5281	52	0.66	78	0.79	266	2.57	172	1.78	1.58669	1.27728e-08
ENSMUSG00000016087	Fli1	3486	14	0.27	11	0.17	39	0.57	46	0.72	1.58135	0.00331504
ENSMUSG00000052396	Mogat2	1835	93	3.4	87	2.55	385	10.69	230	6.85	1.5804	1.67859e-09
ENSMUSG00000020178	Adora2a	3062	8	0.18	10	0.18	45	0.75	16	0.29	1.57799	0.0191294
ENSMUSG00000044145	1810024B03Rik	3550	8	0.15	8	0.12	30	0.43	24	0.37	1.57498	0.0169917
ENSMUSG00000004891	Nes	6416	403	4.21	531	4.45	2044	16.23	1089	9.27	1.57094	9.57556e-05
ENSMUSG00000031273	Col4a6	7973	42	0.35	44	0.3	201	1.28	90	0.62	1.56858	1.75242e-05
ENSMUSG00000001240	Ramp2	3301	64	1.3	39	0.63	221	3.41	133	2.2	1.56666	3.9145e-06
ENSMUSG00000009734	Pou6f2	6985	6	0.06	6	0.05	16	0.12	24	0.19	1.56641	0.0414557
ENSMUSG00000031871	Cdh5	4203	36	0.57	36	0.46	145	1.76	97	1.26	1.56471	5.59222e-06
ENSMUSG00000022215	Fitm1	971	3	0.21	11	0.61	19	1	26	1.46	1.56141	0.0364006
ENSMUSG00000052837	Junb	2301	265	7.72	352	8.22	1260	27.9	791	18.78	1.56107	6.85505e-18
ENSMUSG00000020181	Nav3	16536	25	0.1	35	0.11	98	0.3	100	0.33	1.55995	1.37528e-05
ENSMUSG00000028268	Gbp3	3265	6	0.12	15	0.25	29	0.45	39	0.65	1.55937	0.0101893
ENSMUSG00000046743	Fat4	17165	35	0.14	45	0.14	169	0.5	97	0.31	1.55822	5.77182e-06
ENSMUSG00000047497	Adamts12	10921	67	0.41	64	0.31	257	1.2	182	0.91	1.5582	9.69654e-09
ENSMUSG00000024063	Lbh	3212	166	3.46	217	3.63	771	12.23	500	8.5	1.55815	2.51236e-15
ENSMUSG00000047261	Gap43	1523	22	0.97	30	1.06	98	3.28	74	2.65	1.55754	5.68595e-05
ENSMUSG00000035403	Crb2	6698	79	0.79	100	0.8	395	3	201	1.64	1.55713	2.48707e-08
ENSMUSG00000004105	Angptl2	6286	41	0.44	61	0.52	206	1.67	130	1.13	1.55325	4.5513e-07
ENSMUSG00000024593	Megf10	7718	59	0.51	76	0.53	268	1.77	178	1.26	1.55131	9.7395e-09
ENSMUSG00000000093	Tbx2	3626	35	0.65	44	0.65	177	2.49	85	1.28	1.55055	2.26101e-05
ENSMUSG00000022665	Ccdc80	4293	35	0.55	49	0.61	163	1.93	113	1.44	1.54795	1.51372e-06
ENSMUSG00000019775	Rgs17	8298	6	0.05	17	0.11	45	0.28	29	0.19	1.54396	0.00917369
ENSMUSG00000032334	Loxl1	3297	82	1.67	91	1.48	343	5.3	227	3.76	1.53966	6.2201e-10
ENSMUSG00000022098	Bmp1	8870	158	1.19	287	1.74	894	5.14	541	3.33	1.53947	0.000172195
ENSMUSG00000056313	Tcim	1805	69	2.56	78	2.32	305	8.61	179	5.42	1.5375	2.89372e-08
ENSMUSG00000043487	Acot6	6413	4	0.04	9	0.08	28	0.22	14	0.12	1.53728	0.0455107
ENSMUSG00000074622	Mafb	3363	34	0.68	43	0.69	150	2.27	101	1.64	1.53143	4.84529e-06
ENSMUSG00000029108	Pcdh7	10604	121	0.76	173	0.88	563	2.71	390	2.01	1.53021	1.19699e-13
ENSMUSG00000026247	Ecel1	3500	6	0.11	6	0.09	16	0.23	23	0.36	1.52919	0.0474905
ENSMUSG00000043165	Lor	1779	8	0.3	10	0.3	47	1.35	12	0.37	1.52574	0.0317211
ENSMUSG00000000489	Pdgfb	4161	90	1.45	147	1.9	527	6.45	235	3.08	1.52238	0.00721642
ENSMUSG00000082431	Prdx2-ps1	597	15	1.68	3	0.27	31	2.65	30	2.74	1.52098	0.0269605
ENSMUSG00000054000	Tusc1	1374	8	0.39	7	0.27	29	1.08	20	0.8	1.52006	0.0279513
ENSMUSG00000070526	Peg12	2640	46	1.17	69	1.4	257	4.96	114	2.36	1.51895	8.18333e-06
ENSMUSG00000051851	Rtl8c	401	17	2.84	19	2.55	83	10.55	34	4.63	1.51384	0.00271765
ENSMUSG00000114234	Gm3131	475	14	1.98	8	0.9	32	3.43	40	4.6	1.5135	0.0100709
ENSMUSG00000080775	Gm6368	2147	19	0.59	14	0.35	67	1.59	41	1.04	1.51196	0.00221103
ENSMUSG00000000247	Lhx2	4393	55	0.84	64	0.78	253	2.93	132	1.64	1.51182	1.31026e-06
ENSMUSG00000046480	Scn4b	4982	6	0.08	9	0.1	30	0.31	18	0.2	1.51018	0.0314652
ENSMUSG00000025743	Sdc3	5989	114	1.28	146	1.31	523	4.45	313	2.85	1.5101	6.70973e-11
ENSMUSG00000038370	Pcp4l1	1577	26	1.1	17	0.58	73	2.36	67	2.32	1.50561	0.000503388
ENSMUSG00000047181	Samd14	3379	42	0.83	72	1.14	240	3.62	121	1.96	1.50094	5.29442e-06
ENSMUSG00000032332	Col12a1	15228	70	0.31	92	0.32	303	1.01	212	0.76	1.49767	2.12096e-09
ENSMUSG00000018217	Pmp22	2354	200	5.69	246	5.61	789	17.08	627	14.55	1.49442	1.37431e-19
ENSMUSG00000031891	Hsd11b2	1840	67	2.44	124	3.62	374	10.36	224	6.65	1.49193	2.83598e-08
ENSMUSG00000022887	Masp1	9833	29	0.2	51	0.28	150	0.78	101	0.56	1.4915	1.1816e-05
ENSMUSG00000015579	Nkx2-5	1719	11	0.43	22	0.69	69	2.05	34	1.08	1.48445	0.00416208
ENSMUSG00000037664	Cdkn1c	2039	223	7.33	325	8.56	1113	27.81	607	16.26	1.48294	0.000318225
ENSMUSG00000074934	Grem1	4148	6	0.1	12	0.16	35	0.43	21	0.28	1.48116	0.0239288
ENSMUSG00000029070	Mxra8	2918	103	2.37	123	2.26	453	7.91	261	4.89	1.48014	1.96561e-09
ENSMUSG00000035279	Ssc5d	4590	10	0.15	19	0.22	50	0.56	40	0.48	1.47991	0.00416298
ENSMUSG00000061848	Gm5805	456	242	35.56	210	24.74	799	89.28	641	76.78	1.4788	9.06444e-16
ENSMUSG00000082423	Gm15148	156	10	4.3	11	3.79	38	12.41	28	9.8	1.47455	0.0127821
ENSMUSG00000044674	Fzd1	4197	62	0.99	64	0.82	232	2.82	164	2.13	1.46951	1.09254e-07
ENSMUSG00000066687	Zbtb16	5283	49	0.62	63	0.64	220	2.12	130	1.34	1.46917	1.4842e-06
ENSMUSG00000054675	Tmem119	2315	25	0.72	27	0.63	97	2.14	66	1.56	1.46819	0.000219385
ENSMUSG00000017969	Ptgis	2567	181	4.73	209	4.37	816	16.2	411	8.75	1.46766	0.00127038
ENSMUSG00000039476	Prrx2	1961	34	1.16	50	1.37	165	4.29	96	2.67	1.46724	1.82967e-05
ENSMUSG00000048583	Igf2	5723	79	0.93	94	0.88	377	3.36	167	1.59	1.46721	0.00711617
ENSMUSG00000029163	Emilin1	4937	111	1.51	182	1.98	567	5.85	337	3.73	1.46482	4.23639e-10
ENSMUSG00000089829	Gm16565	2181	4	0.12	14	0.34	21	0.49	33	0.83	1.46462	0.032343
ENSMUSG00000043008	Klhl6	2609	10	0.26	23	0.47	66	1.29	35	0.73	1.463	0.00487693
ENSMUSG00000062960	Kdr	9030	100	0.74	163	0.97	494	2.79	315	1.91	1.46078	2.81874e-10
ENSMUSG00000112474	Gm46209	553	18	2.18	37	3.59	101	9.31	67	6.62	1.45908	0.000313552
ENSMUSG00000113936	Gm8784	1435	9	0.42	9	0.34	30	1.07	26	0.99	1.45849	0.0217054
ENSMUSG00000020990	Cdkl1	2041	3	0.1	12	0.32	24	0.6	21	0.56	1.4584	0.0472011
ENSMUSG00000020773	Trim47	2735	11	0.27	37	0.73	91	1.7	53	1.06	1.45309	0.0019661
ENSMUSG00000093577	Gm20632	2427	4	0.11	11	0.24	20	0.42	25	0.56	1.45135	0.044376
ENSMUSG00000027004	Frzb	3237	70	1.45	77	1.28	326	5.13	133	2.24	1.44999	0.0163114
ENSMUSG00000062006	Rpl34	2643	744	18.86	1032	20.98	3629	69.96	1837	37.96	1.44982	0.00106641
ENSMUSG00000015134	Aldh1a3	4617	6	0.09	18	0.21	42	0.46	30	0.35	1.44721	0.0142063
ENSMUSG00000039385	Cdh6	9024	160	1.19	199	1.18	719	4.06	386	2.34	1.44278	0.000447281
ENSMUSG00000074813	Morrbid	22022	5	0.02	12	0.03	29	0.07	22	0.05	1.43891	0.0332849
ENSMUSG00000036111	Lmo1	1552	11	0.47	7	0.24	32	1.05	24	0.84	1.43722	0.0263354
ENSMUSG00000026208	Des	3754	318	5.68	392	5.61	1390	18.87	780	11.35	1.43262	8.38314e-05
ENSMUSG00000024883	Rin1	4820	73	1.01	101	1.13	365	3.86	165	1.87	1.43248	0.00753009
ENSMUSG00000004508	Gab2	6168	59	0.64	116	1.01	282	2.33	240	2.13	1.42921	1.61073e-08
ENSMUSG00000020695	Mrc2	6674	278	2.79	340	2.74	1229	9.38	657	5.38	1.42899	0.00049397
ENSMUSG00000049307	Fut4	4074	15	0.25	27	0.36	76	0.95	50	0.67	1.42676	0.00147375
ENSMUSG00000028445	Enho	1269	43	2.27	95	4.02	251	10.08	159	6.84	1.42558	2.98898e-06
ENSMUSG00000022309	Angpt1	5205	16	0.21	23	0.24	81	0.79	37	0.39	1.42419	0.00343315
ENSMUSG00000022091	Sorbs3	3630	108	1.99	112	1.66	409	5.74	262	3.94	1.4235	2.51863e-09
ENSMUSG00000109933	Gm7600	785	14	1.2	6	0.41	47	3.05	16	1.11	1.42204	0.0379689
ENSMUSG00000028883	Sema3a	13868	49	0.24	69	0.27	236	0.87	120	0.47	1.42087	9.8029e-06
ENSMUSG00000004044	Cavin1	3587	162	3.03	224	3.35	710	10.09	450	6.85	1.41804	3.32996e-12
ENSMUSG00000033910	Gucy1a1	6968	47	0.45	80	0.62	212	1.55	166	1.3	1.41679	3.40901e-07
ENSMUSG00000027875	Hmgcs2	3290	14	0.29	12	0.2	45	0.7	34	0.56	1.4154	0.00910443
ENSMUSG00000027907	S100a11	511	226	29.64	288	30.28	958	95.53	586	62.64	1.41193	3.40495e-13
ENSMUSG00000024440	Pcdh12	6058	15	0.17	14	0.12	57	0.48	31	0.28	1.41153	0.00809679
ENSMUSG00000045903	Npas4	4136	12	0.19	17	0.22	61	0.75	26	0.34	1.41028	0.0110103
ENSMUSG00000001025	S100a6	1367	66	3.24	77	3.03	246	9.17	183	7.31	1.40926	5.83452e-08
ENSMUSG00000039239	Tgfb2	5791	55	0.64	48	0.45	197	1.73	116	1.09	1.4087	1.38616e-05
ENSMUSG00000046731	Kctd11	3146	31	0.66	47	0.8	152	2.46	79	1.37	1.39801	0.000144766
ENSMUSG00000025375	Aatk	7159	8	0.07	13	0.1	42	0.3	20	0.15	1.39462	0.0267053
ENSMUSG00000024338	Psmb8	3381	24	0.48	22	0.35	72	1.09	65	1.05	1.39172	0.000831701
ENSMUSG00000000753	Serpinf1	2359	46	1.31	73	1.66	198	4.28	151	3.5	1.3917	9.73821e-07
ENSMUSG00000030341	Tnfrsf1a	2591	134	3.47	155	3.21	521	10.25	334	7.04	1.38539	2.19893e-10
ENSMUSG00000026347	Tmem163	4292	19	0.3	17	0.21	80	0.95	28	0.36	1.38462	0.00935588
ENSMUSG00000046550	Spin2c	1377	20	0.97	32	1.25	94	3.48	58	2.3	1.38361	0.000824685
ENSMUSG00000042842	Serpinb6b	2262	10	0.3	14	0.33	34	0.77	36	0.87	1.38224	0.0142278
ENSMUSG00000062591	Tubb4a	2228	54	1.62	69	1.66	234	5.35	128	3.14	1.3811	7.26887e-06
ENSMUSG00000023947	Nfkbie	3045	25	0.55	29	0.51	95	1.59	64	1.15	1.3809	0.000497508
ENSMUSG00000033278	Ptprm	8828	52	0.39	67	0.41	225	1.3	124	0.77	1.37661	9.30029e-06
ENSMUSG00000034684	Sema3f	5197	192	2.48	226	2.34	833	8.17	401	4.21	1.37643	0.00439198
ENSMUSG00000051373	Plpp7	2078	14	0.45	11	0.28	58	1.42	17	0.45	1.37638	0.0289012
ENSMUSG00000049382	Krt8	1958	844	28.89	1084	29.74	3510	91.34	2134	59.53	1.37495	1.14233e-05
ENSMUSG00000093651	Gm5873	1066	11	0.69	14	0.71	44	2.1	29	1.49	1.37283	0.0143555
ENSMUSG00000054555	Adam12	10573	23	0.15	24	0.12	82	0.4	56	0.29	1.37235	0.00112182
ENSMUSG00000053835	H2-T24	2182	7	0.21	11	0.27	26	0.61	26	0.65	1.37223	0.0346363
ENSMUSG00000043889	Gm8399	1117	47	2.82	59	2.84	180	8.21	129	6.31	1.37087	3.9756e-06
ENSMUSG00000008601	Rab25	1673	17	0.68	11	0.35	44	1.34	39	1.27	1.36969	0.0102032
ENSMUSG00000035566	Pcdh17	12991	13	0.07	13	0.05	39	0.15	37	0.16	1.36962	0.0114405
ENSMUSG00000109325	Krt8-ps	945	11	0.78	13	0.74	41	2.21	29	1.68	1.36909	0.015964
ENSMUSG00000040345	Arhgap9	3787	3	0.05	16	0.23	25	0.34	28	0.4	1.36841	0.0477906
ENSMUSG00000046470	Sox18	1620	19	0.79	14	0.46	66	2.08	32	1.08	1.36673	0.0089859
ENSMUSG00000017737	Mmp9	3539	130	2.46	228	3.46	602	8.67	425	6.56	1.36641	6.47243e-11
ENSMUSG00000102918	Pcdhgc3	5499	145	1.77	194	1.9	635	5.88	350	3.48	1.36522	3.67511e-09
ENSMUSG00000030123	Plxnd1	7301	554	5.09	620	4.56	2090	14.59	1345	10.06	1.36493	1.27183e-06
ENSMUSG00000030616	Sytl2	13948	26	0.12	28	0.11	104	0.38	54	0.21	1.36388	0.00114643
ENSMUSG00000028796	Phc2	7064	562	5.33	643	4.89	2308	16.65	1220	9.43	1.36373	0.000905407
ENSMUSG00000022475	Hdac7	6755	352	3.49	485	3.86	1520	11.47	902	7.29	1.36305	4.62764e-05
ENSMUSG00000027435	Cd93	6677	8	0.08	11	0.09	36	0.27	19	0.16	1.36042	0.0366135
ENSMUSG00000032578	Cish	6419	14	0.15	24	0.2	65	0.52	44	0.37	1.3604	0.00380284
ENSMUSG00000021998	Lcp1	9504	50	0.35	81	0.46	224	1.2	152	0.87	1.36027	1.81804e-06
ENSMUSG00000048096	Lmod1	3948	32	0.54	28	0.38	98	1.26	77	1.07	1.35667	0.000324017
ENSMUSG00000029484	Anxa3	3643	165	3.04	211	3.11	694	9.71	393	5.89	1.35561	9.26676e-10
ENSMUSG00000002603	Tgfb1	5042	148	1.97	190	2.02	633	6.4	342	3.7	1.3519	8.02052e-09
ENSMUSG00000068220	Lgals1	903	426	31.61	511	30.4	1596	90.06	1107	66.96	1.35182	1.21797e-18
ENSMUSG00000067276	Capn6	7795	229	1.97	289	1.99	936	6.12	557	3.9	1.35121	1.07753e-11
ENSMUSG00000048915	Efna5	4032	156	2.59	187	2.49	615	7.77	373	5.05	1.34772	4.53269e-10
ENSMUSG00000078350	Smim1	5761	14	0.16	15	0.14	59	0.52	25	0.24	1.3466	0.0158428
ENSMUSG00000026728	Vim	4743	1200	16.95	1506	17.06	4551	48.89	3196	36.81	1.34384	3.50613e-26
ENSMUSG00000027581	Stmn3	1136	18	1.06	12	0.57	62	2.78	26	1.25	1.3415	0.0168869
ENSMUSG00000022090	Pdlim2	4486	54	0.81	82	0.98	236	2.68	149	1.81	1.33621	3.11921e-06
ENSMUSG00000001663	Gstt1	1528	34	1.49	37	1.3	122	4.07	81	2.9	1.33505	0.000189021
ENSMUSG00000029648	Flt1	13504	62	0.31	100	0.4	276	1.04	181	0.73	1.33501	6.67941e-07
ENSMUSG00000050105	Fam110d	1275	5	0.26	17	0.72	41	1.64	20	0.86	1.33465	0.0409393
ENSMUSG00000020282	Rhbdf1	5433	160	1.97	216	2.14	737	6.91	334	3.36	1.33409	0.0110111
ENSMUSG00000042961	Egflam	6121	19	0.21	28	0.25	83	0.69	50	0.45	1.3328	0.0021509
ENSMUSG00000021411	Pxdc1	2914	22	0.51	25	0.46	83	1.45	51	0.96	1.33203	0.00196265
ENSMUSG00000074971	Fibin	2267	22	0.65	21	0.5	71	1.6	52	1.25	1.33183	0.00237872
ENSMUSG00000033965	Slc16a2	4263	51	0.8	78	0.98	253	3.02	111	1.42	1.32703	8.7818e-05
ENSMUSG00000021760	Gpx8	1048	94	6.01	98	5.02	331	16.09	216	11.26	1.32602	1.11785e-07
ENSMUSG00000044258	Ctla2a	2108	8	0.25	19	0.48	48	1.16	27	0.7	1.32522	0.0208585
ENSMUSG00000038486	Sv2a	4636	291	4.21	357	4.14	1137	12.5	699	8.24	1.32522	8.09449e-13
ENSMUSG00000017493	Igfbp4	4416	502	7.62	633	7.7	1924	22.2	1283	15.87	1.32438	8.14967e-18
ENSMUSG00000024713	Pcsk5	14447	12	0.06	22	0.08	60	0.21	35	0.13	1.32352	0.00914263
ENSMUSG00000028755	Cda	1035	28	1.81	39	2.02	107	5.27	81	4.27	1.32148	0.000242766
ENSMUSG00000068196	Col8a1	7833	17	0.15	12	0.08	47	0.31	36	0.25	1.32023	0.0126213
ENSMUSG00000014602	Kif1a	9330	379	2.72	452	2.6	1493	8.15	849	4.97	1.31337	0.000234627
ENSMUSG00000081640	Rplp0-ps1	933	27	1.94	18	1.04	62	3.39	66	3.86	1.31281	0.00276533
ENSMUSG00000023911	Flywch2	996	18	1.21	18	0.97	56	2.86	45	2.47	1.30758	0.00566176
ENSMUSG00000020911	Krt19	1855	60	2.17	95	2.75	269	7.39	160	4.71	1.30529	4.1852e-06
ENSMUSG00000025810	Nrp1	9785	33	0.23	33	0.18	124	0.65	62	0.35	1.30495	0.00102141
ENSMUSG00000035498	Cdcp1	6765	32	0.32	44	0.35	105	0.79	105	0.85	1.303	0.000107909
ENSMUSG00000029338	Antxr2	6655	52	0.52	38	0.31	165	1.26	91	0.75	1.3023	0.000298024
ENSMUSG00000050212	Eva1b	1942	133	4.59	202	5.59	538	14.12	384	10.8	1.29828	1.60075e-10
ENSMUSG00000029126	Nsg1	3215	23	0.48	38	0.63	108	1.71	60	1.02	1.2982	0.001279
ENSMUSG00000060730	Gm10086	354	7	1.33	15	2.28	34	4.89	26	4.01	1.29816	0.0335933
ENSMUSG00000030551	Nr2f2	8625	52	0.4	73	0.45	224	1.32	121	0.77	1.29332	3.46873e-05
ENSMUSG00000031227	Magee1	3550	15	0.28	45	0.68	89	1.28	72	1.11	1.29293	0.00202938
ENSMUSG00000036523	Greb1	9580	167	1.17	251	1.41	698	3.71	449	2.56	1.29223	2.05374e-10
ENSMUSG00000002668	Dennd1c	5109	7	0.09	17	0.18	40	0.4	25	0.27	1.29074	0.0318703
ENSMUSG00000028005	Gucy1b1	3927	88	1.5	127	1.74	350	4.54	240	3.34	1.29026	4.89152e-08
ENSMUSG00000024909	Efemp2	3788	114	2.02	159	2.25	449	6.04	301	4.34	1.28984	4.68354e-09
ENSMUSG00000032231	Anxa2	3731	287	5.15	397	5.72	1154	15.76	726	10.63	1.28952	1.32329e-12
ENSMUSG00000047085	Lrrc4b	2929	13	0.3	12	0.22	51	0.89	19	0.35	1.28872	0.0347782
ENSMUSG00000108591	Particl	1560	7	0.3	26	0.9	52	1.7	36	1.26	1.28773	0.0186183
ENSMUSG00000067786	Nnat	1829	227	8.32	318	9.34	914	25.46	581	17.35	1.28751	1.14351e-11
ENSMUSG00000070803	Cited4	1249	5	0.27	16	0.69	31	1.26	25	1.09	1.28209	0.0465057
ENSMUSG00000117406	Ntn3	5109	15	0.2	32	0.34	83	0.83	44	0.47	1.28171	0.00556254
ENSMUSG00000103906	Tigd5	4801	9	0.13	15	0.17	38	0.4	27	0.31	1.2769	0.0284691
ENSMUSG00000064225	Paqr9	8367	27	0.22	33	0.21	96	0.58	68	0.44	1.27671	0.000840716
ENSMUSG00000030000	Add2	10139	9	0.06	18	0.1	51	0.26	22	0.12	1.27623	0.0308387
ENSMUSG00000044786	Zfp36	3470	217	4.19	306	4.74	826	12.13	595	9.37	1.27599	2.8642e-13
ENSMUSG00000042312	S100a13	715	13	1.22	10	0.75	43	3.06	21	1.6	1.27589	0.0373134
ENSMUSG00000024664	Fads3	3792	14	0.25	25	0.35	56	0.75	49	0.71	1.27457	0.00603201
ENSMUSG00000067924	Rtl8b	1232	35	1.9	36	1.57	138	5.71	58	2.57	1.27324	0.00184177
ENSMUSG00000020099	Unc5b	6258	1379	14.77	1730	14.85	5190	42.26	3293	28.74	1.27244	7.31341e-06
ENSMUSG00000110344	Smim36	2187	43	1.32	52	1.28	161	3.75	98	2.45	1.26984	0.000112139
ENSMUSG00000098973	Mir6236	123	20	10.9	11	4.8	61	25.27	26	11.55	1.26807	0.0253823
ENSMUSG00000061462	Obscn	29422	34	0.08	57	0.1	127	0.22	117	0.22	1.26761	7.06251e-05
ENSMUSG00000070436	Serpinh1	2443	2176	59.69	2669	58.69	8513	177.56	4691	104.88	1.26635	0.00088454
ENSMUSG00000037949	Ano10	5910	157	1.78	204	1.85	628	5.41	352	3.25	1.2657	2.45418e-08
ENSMUSG00000003411	Rab3b	3524	34	0.65	41	0.62	109	1.58	94	1.46	1.26499	0.000198892
ENSMUSG00000018451	6330403K07Rik	1573	60	2.56	89	3.04	242	7.84	159	5.52	1.26276	4.50179e-06
ENSMUSG00000028444	Cntfr	2782	167	4.02	248	4.79	714	13.08	400	7.85	1.25905	0.00161788
ENSMUSG00000025212	Sfxn3	3110	64	1.38	79	1.36	230	3.77	156	2.74	1.25814	4.07399e-06
ENSMUSG00000032744	Heyl	5113	18	0.24	10	0.11	37	0.37	40	0.43	1.25687	0.0225317
ENSMUSG00000050234	Gja4	1685	14	0.56	11	0.35	33	1	35	1.13	1.2566	0.0266105
ENSMUSG00000037321	Tap1	5476	19	0.23	34	0.33	89	0.83	52	0.52	1.25254	0.00335378
ENSMUSG00000115457	Gm2387	646	18	1.87	20	1.66	54	4.26	48	4.06	1.24992	0.00694338
ENSMUSG00000085795	Zfp703	3392	46	0.91	45	0.71	152	2.28	94	1.51	1.24715	0.000209406
ENSMUSG00000040856	Dlk1	5657	130	1.54	148	1.41	484	4.36	265	2.56	1.24647	4.16908e-07
ENSMUSG00000032698	Lmo2	2166	56	1.73	47	1.17	176	4.14	104	2.62	1.24566	0.00017866
ENSMUSG00000074607	Tox2	3401	4	0.08	23	0.36	38	0.57	31	0.5	1.24322	0.0455558
ENSMUSG00000037428	Vgf	2973	76	1.71	113	2.04	322	5.52	180	3.31	1.2419	5.8455e-06
ENSMUSG00000066116	Gm10154	354	41	7.76	53	8.04	164	23.61	87	13.42	1.24104	0.000339338
ENSMUSG00000034463	Scara3	3597	11	0.2	21	0.31	51	0.72	33	0.5	1.23672	0.0181973
ENSMUSG00000031875	Cmtm3	2986	133	2.98	169	3.04	501	8.55	302	5.52	1.23573	5.21047e-08
ENSMUSG00000022440	C1qtnf6	2702	34	0.84	44	0.87	147	2.77	61	1.23	1.23547	0.00198088
ENSMUSG00000026837	Col5a1	8559	403	3.16	487	3.06	1460	8.69	907	5.79	1.23297	1.2673e-12
ENSMUSG00000002602	Axl	5033	139	1.85	211	2.25	551	5.58	369	4	1.2312	4.09639e-09
ENSMUSG00000010461	Eya4	9418	11	0.08	10	0.06	32	0.17	24	0.14	1.22923	0.0466872
ENSMUSG00000068699	Flnc	9402	1145	8.16	1549	8.85	4622	25.05	2497	14.51	1.22913	0.0020146
ENSMUSG00000021838	Samd4	8658	101	0.78	118	0.73	309	1.82	268	1.69	1.2244	1.73316e-08
ENSMUSG00000108772	Gm6063	485	17	2.35	15	1.66	47	4.94	38	4.28	1.22309	0.0159783
ENSMUSG00000064023	Klk8	1540	51	2.22	60	2.09	178	5.89	115	4.08	1.22276	6.67238e-05
ENSMUSG00000038077	Kcna6	5945	17	0.19	17	0.15	55	0.47	35	0.32	1.21981	0.0151025
ENSMUSG00000033016	Nfatc1	7469	27	0.24	28	0.2	80	0.55	65	0.48	1.21926	0.00205355
ENSMUSG00000022994	Adcy6	6782	224	2.21	266	2.11	765	5.75	523	4.21	1.21718	3.04621e-11
ENSMUSG00000051043	Gprc5c	5245	344	4.4	448	4.59	1256	12.2	818	8.52	1.21645	9.99976e-13
ENSMUSG00000006519	Cyba	1039	245	15.8	254	13.13	810	39.72	510	26.81	1.21611	8.39788e-10
ENSMUSG00000030315	Vgll4	5396	162	2.01	200	1.99	578	5.46	371	3.76	1.21464	4.98652e-09
ENSMUSG00000050989	Selenon	3619	317	5.87	454	6.74	1281	18.04	725	10.94	1.21174	0.00114334
ENSMUSG00000034614	Pik3ip1	4272	280	4.39	326	4.1	970	11.57	619	7.91	1.21088	4.74643e-11
ENSMUSG00000097493	9930014A18Rik	7043	13	0.12	32	0.24	71	0.51	44	0.34	1.20957	0.0102598
ENSMUSG00000091449	Gm10269	370	23	4.17	30	4.36	74	10.19	63	9.3	1.20195	0.00279284
ENSMUSG00000020950	Foxg1	4202	24	0.38	36	0.46	99	1.2	56	0.73	1.20164	0.00311657
ENSMUSG00000070867	Trabd2b	6617	14	0.14	18	0.15	53	0.41	30	0.25	1.20017	0.0222069
ENSMUSG00000034488	Edil3	13677	22	0.11	30	0.12	74	0.28	60	0.24	1.19875	0.00326661
ENSMUSG00000025321	Itgb8	11060	10	0.06	19	0.09	42	0.19	32	0.16	1.19785	0.0275634
ENSMUSG00000083773	Gm13394	1000	673	45.1	887	47.65	2676	136.35	1362	74.39	1.19623	0.00585936
ENSMUSG00000026360	Rgs2	3627	121	2.24	147	2.18	391	5.49	300	4.52	1.19307	1.02855e-08
ENSMUSG00000117975	Itprip	3950	112	1.9	145	1.97	376	4.85	285	3.94	1.19267	2.14064e-08
ENSMUSG00000083411	Rpl30-ps10	347	29	5.6	42	6.5	105	15.42	77	12.12	1.19252	0.000952476
ENSMUSG00000037375	Hhat	9150	40	0.29	37	0.22	131	0.73	70	0.42	1.19119	0.00155986
ENSMUSG00000020684	Rasl10b	4010	63	1.05	79	1.06	249	3.16	118	1.61	1.19031	0.000193259
ENSMUSG00000049521	Cdc42ep1	2560	152	3.98	178	3.74	536	10.67	317	6.76	1.1897	1.31562e-07
ENSMUSG00000039873	Neurl2	1014	27	1.78	39	2.07	103	5.18	66	3.56	1.18889	0.00180645
ENSMUSG00000074364	Ehd2	5119	33	0.43	50	0.52	128	1.27	84	0.9	1.18803	0.000618979
ENSMUSG00000027712	Anxa5	1777	411	15.5	476	14.39	1339	38.39	947	29.11	1.18737	1.8399e-14
ENSMUSG00000028108	Ecm1	2522	112	2.98	99	2.11	305	6.16	243	5.26	1.187	5.83742e-07
ENSMUSG00000066191	Anks6	5358	29	0.36	26	0.26	90	0.86	53	0.54	1.18654	0.00460343
ENSMUSG00000032035	Ets1	8476	223	1.76	327	2.07	786	4.73	614	3.96	1.18548	1.27267e-12
ENSMUSG00000020732	Rab37	5330	15	0.19	16	0.16	50	0.48	30	0.31	1.18522	0.0250482
ENSMUSG00000035172	Plekhh3	3582	50	0.94	55	0.82	157	2.23	113	1.72	1.18353	0.000114575
ENSMUSG00000052957	Gas1	2961	99	2.24	131	2.38	359	6.18	229	4.22	1.18238	8.66024e-07
ENSMUSG00000042821	Snai1	1621	24	0.99	30	0.99	80	2.51	58	1.95	1.18112	0.00356045
ENSMUSG00000014846	Tppp3	1848	55	1.99	80	2.33	208	5.74	135	3.99	1.17857	4.53811e-05
ENSMUSG00000028717	Tal1	4379	37	0.57	52	0.64	128	1.49	98	1.22	1.17825	0.000301693
ENSMUSG00000100441	Gm7266	405	19	3.14	15	1.99	52	6.54	36	4.86	1.17772	0.0198633
ENSMUSG00000051375	Pcdh1	8797	596	4.54	735	4.49	2135	12.37	1271	7.89	1.17744	0.00030377
ENSMUSG00000060600	Eno3	1739	268	10.33	445	13.75	1143	33.49	654	20.54	1.17698	0.00382507
ENSMUSG00000041782	Lad1	3400	62	1.22	86	1.36	228	3.42	148	2.38	1.17605	2.39575e-05
ENSMUSG00000028795	Ccdc28b	2026	36	1.19	45	1.19	115	2.89	91	2.45	1.17544	0.000474394
ENSMUSG00000060639	H4c9	727	31	2.86	48	3.55	127	8.9	73	5.48	1.1745	0.00136612
ENSMUSG00000021099	Six6	4009	69	1.15	74	0.99	231	2.94	135	1.84	1.17122	6.51702e-05
ENSMUSG00000026185	Igfbp5	6006	688	7.68	826	7.39	2231	18.93	1620	14.73	1.17098	3.52679e-18
ENSMUSG00000035929	H2-Q4	2596	45	1.16	54	1.12	155	3.04	97	2.04	1.1709	0.000318674
ENSMUSG00000036422	Pcdh8	4538	16	0.24	25	0.3	53	0.6	50	0.6	1.17028	0.0104524
ENSMUSG00000023043	Krt18	1437	886	41.32	1099	41.08	3117	110.52	1933	73.47	1.17019	8.94429e-05
ENSMUSG00000016262	Sertad4	3850	118	2.05	149	2.08	393	5.2	284	4.03	1.16999	5.13921e-08
ENSMUSG00000111356	Rpl32l	399	45	7.56	40	5.39	126	16.09	92	12.59	1.16953	0.000573748
ENSMUSG00000044337	Ackr3	3348	22	0.44	17	0.27	51	0.78	49	0.8	1.16832	0.0129623
ENSMUSG00000097245	Gm5421	2354	20	0.57	19	0.43	43	0.93	56	1.3	1.16775	0.0135231
ENSMUSG00000024049	Myom1	10459	112	0.72	143	0.73	372	1.81	273	1.43	1.16733	7.5002e-08
ENSMUSG00000027750	Postn	8702	17	0.13	13	0.08	44	0.26	33	0.21	1.1657	0.0288377
ENSMUSG00000034382	AI661453	5056	45	0.6	58	0.62	170	1.71	91	0.98	1.1655	0.000557649
ENSMUSG00000047371	Zfp768	2522	85	2.26	108	2.3	314	6.34	175	3.79	1.16497	1.78505e-05
ENSMUSG00000000266	Mid2	8114	9	0.07	17	0.11	41	0.26	24	0.16	1.16462	0.0468956
ENSMUSG00000037788	Vopp1	9821	67	0.46	93	0.51	239	1.24	164	0.91	1.16452	1.17376e-05
ENSMUSG00000062077	Trim54	1436	70	3.27	84	3.14	233	8.27	157	5.97	1.16452	1.57197e-05
ENSMUSG00000034930	Rtkn	4269	37	0.58	64	0.81	157	1.87	95	1.22	1.16006	0.000553005
ENSMUSG00000022053	Ebf2	6928	9	0.09	20	0.16	50	0.37	22	0.17	1.15874	0.0485428
ENSMUSG00000047963	Stbd1	2221	27	0.81	36	0.87	91	2.09	67	1.65	1.1572	0.00233768
ENSMUSG00000033453	Adamts15	10363	69	0.45	101	0.52	273	1.34	153	0.81	1.15709	4.77605e-05
ENSMUSG00000027560	Dok5	1768	36	1.36	62	1.88	154	4.44	90	2.78	1.15634	0.000744433
ENSMUSG00000026587	Astn1	9839	30	0.2	37	0.2	91	0.47	77	0.43	1.15544	0.00151828
ENSMUSG00000116912	Gm5487	2157	18	0.56	11	0.27	34	0.8	40	1.01	1.15374	0.0358897
ENSMUSG00000048758	Rpl29	1126	229	13.63	326	15.55	867	39.23	520	25.22	1.15331	8.61063e-09
ENSMUSG00000033191	Tie1	4917	22	0.3	35	0.38	91	0.94	51	0.57	1.15202	0.00612022
ENSMUSG00000001555	Fkbp10	2935	433	9.89	567	10.38	1608	27.92	895	16.66	1.14888	0.00205761
ENSMUSG00000040254	Sema3d	8595	25	0.19	27	0.17	64	0.38	66	0.42	1.14811	0.00493263
ENSMUSG00000004562	Arhgef40	10366	280	1.81	377	1.95	1054	5.18	587	3.09	1.14793	0.00289907
ENSMUSG00000019817	Plagl1	7819	317	2.72	424	2.91	1220	7.95	633	4.42	1.1479	0.00630429
ENSMUSG00000074916	Chst14	2090	48	1.54	68	1.75	181	4.41	108	2.82	1.14766	0.000262485
ENSMUSG00000032648	Pygm	3218	63	1.31	77	1.29	185	2.93	164	2.78	1.14724	1.39822e-05
ENSMUSG00000028648	Ndufs5	860	49	3.82	83	5.18	204	12.09	122	7.75	1.1446	0.000196484
ENSMUSG00000020542	Myocd	6424	17	0.18	12	0.1	30	0.24	43	0.37	1.14328	0.0388412
ENSMUSG00000022221	Ripk3	2292	60	1.75	65	1.52	192	4.27	121	2.88	1.14181	0.000139859
ENSMUSG00000013698	Pea15a	3861	759	13.17	979	13.62	2671	35.25	1655	23.41	1.14163	0.000142031
ENSMUSG00000052192	Gm5963	236	75	21.3	42	9.56	159	34.33	140	32.4	1.14024	0.000607283
ENSMUSG00000040260	Daam2	9769	19	0.13	24	0.13	70	0.37	37	0.21	1.13846	0.0159006
ENSMUSG00000074738	Fndc10	2140	27	0.85	33	0.83	90	2.14	59	1.51	1.13714	0.00404143
ENSMUSG00000021469	Msx2	3279	27	0.55	40	0.66	117	1.82	49	0.82	1.13688	0.00749613
ENSMUSG00000055435	Maf	8241	55	0.45	65	0.42	204	1.26	95	0.63	1.13405	0.00084016
ENSMUSG00000031428	Zcchc18	4876	48	0.66	60	0.66	161	1.68	106	1.19	1.13165	0.000286884
ENSMUSG00000071757	Zhx2	4434	41	0.62	57	0.69	140	1.61	101	1.24	1.13067	0.000388914
ENSMUSG00000025790	Slco3a1	8474	45	0.36	52	0.33	161	0.97	80	0.52	1.13005	0.00144056
ENSMUSG00000032014	Oaf	2629	37	0.94	36	0.74	114	2.21	68	1.41	1.12976	0.00258633
ENSMUSG00000028364	Tnc	7772	68	0.59	98	0.68	230	1.51	176	1.24	1.12568	1.08479e-05
ENSMUSG00000038168	P3h2	3721	31	0.56	22	0.32	81	1.11	52	0.76	1.12512	0.0091622
ENSMUSG00000090467	Gm4613	276	32	7.77	29	5.64	76	14.03	75	14.84	1.12481	0.00344053
ENSMUSG00000037003	Tns2	5452	92	1.13	97	0.96	298	2.79	171	1.71	1.12478	3.64259e-05
ENSMUSG00000032109	Nlrx1	5750	18	0.21	17	0.16	56	0.5	31	0.29	1.12389	0.0284378
ENSMUSG00000005087	Cd44	6776	42	0.42	50	0.4	126	0.95	100	0.81	1.12311	0.000464368
ENSMUSG00000047557	Lxn	1508	126	5.6	149	5.31	384	12.98	292	10.58	1.1226	8.14801e-08
ENSMUSG00000025867	Cplx2	4928	103	1.4	132	1.44	356	3.68	221	2.45	1.1219	3.99473e-06
ENSMUSG00000029561	Oasl2	6374	46	0.48	53	0.45	116	0.93	126	1.08	1.11929	0.000301563
ENSMUSG00000042737	Dpm3	919	59	4.3	73	4.27	205	11.37	119	7.07	1.11861	0.000220217
ENSMUSG00000033788	Dysf	8328	215	1.73	273	1.76	744	4.55	451	2.96	1.1169	3.39347e-08
ENSMUSG00000066456	Hmgn3	1869	67	2.4	106	3.05	276	7.52	144	4.21	1.11488	0.000171617
ENSMUSG00000024451	Arap3	7967	329	2.77	417	2.81	1158	7.41	668	4.58	1.11488	0.00124643
ENSMUSG00000028195	Ccn1	2019	303	10.06	446	11.87	1127	28.44	692	18.72	1.11477	2.65614e-09
ENSMUSG00000047414	Flrt2	7721	36	0.31	63	0.44	143	0.94	96	0.68	1.11441	0.000784861
ENSMUSG00000025255	Zfhx4	15737	39	0.17	55	0.19	133	0.43	95	0.33	1.11135	0.000653688
ENSMUSG00000021453	Gadd45g	1173	46	2.63	54	2.47	142	6.17	102	4.75	1.11105	0.000434812
ENSMUSG00000075514	Gm13375	1336	16	0.8	24	0.97	61	2.33	36	1.47	1.11092	0.0214545
ENSMUSG00000075012	Fjx1	3134	214	4.58	262	4.49	712	11.58	450	7.84	1.11091	1.80062e-08
ENSMUSG00000037490	Slc2a12	4237	17	0.27	19	0.24	55	0.66	33	0.43	1.10902	0.0269101
ENSMUSG00000029999	Tgfa	6490	33	0.34	40	0.33	112	0.88	66	0.56	1.1086	0.0030973
ENSMUSG00000015745	Plekho1	2172	403	12.43	439	10.86	1320	30.97	745	18.73	1.10578	0.00304844
ENSMUSG00000020310	Madcam1	1436	17	0.79	16	0.6	53	1.88	28	1.07	1.10479	0.0374407
ENSMUSG00000018339	Gpx3	1813	360	13.31	455	13.48	1193	33.53	783	23.59	1.10355	7.3713e-11
ENSMUSG00000034361	Cpne2	3200	53	1.11	81	1.36	186	2.96	136	2.32	1.10242	0.000106427
ENSMUSG00000027848	Olfml3	6161	49	0.53	39	0.34	121	1	95	0.84	1.10152	0.00120632
ENSMUSG00000037235	Mxd4	8483	142	1.12	166	1.05	447	2.68	300	1.93	1.10018	3.05503e-07
ENSMUSG00000038387	Rras	1121	175	10.46	214	10.25	568	25.82	374	18.22	1.10008	5.53034e-08
ENSMUSG00000059555	Tor4a	3301	58	1.18	72	1.17	201	3.1	114	1.89	1.09981	0.000351716
ENSMUSG00000046618	Olfml2a	5579	31	0.37	43	0.41	104	0.95	74	0.72	1.09841	0.00231988
ENSMUSG00000034205	Loxl2	5405	128	1.59	177	1.76	448	4.22	286	2.89	1.09779	8.80272e-07
ENSMUSG00000073982	Rhog	1420	142	6.7	165	6.24	424	15.21	317	12.19	1.09491	7.60794e-08
ENSMUSG00000048807	Slc35e4	3063	36	0.79	67	1.18	158	2.63	87	1.55	1.09404	0.00178375
ENSMUSG00000028909	Ptpru	7113	97	0.91	149	1.13	379	2.71	209	1.6	1.09188	2.98482e-05
ENSMUSG00000024247	Pkdcc	2712	300	7.41	380	7.53	1079	20.27	561	11.3	1.09161	0.00858392
ENSMUSG00000008136	Fhl2	1897	26	0.92	36	1.02	76	2.04	72	2.07	1.09151	0.00419897
ENSMUSG00000063063	Ctnna2	6947	14	0.14	18	0.14	50	0.37	27	0.21	1.09132	0.042175
ENSMUSG00000117804	Gm6252	580	48	5.55	64	5.93	171	15.02	98	9.23	1.0911	0.000752322
ENSMUSG00000055782	Abcd2	5946	18	0.2	22	0.2	55	0.47	41	0.38	1.08998	0.0201205
ENSMUSG00000000957	Mmp14	5960	512	5.76	650	5.86	1718	14.69	1074	9.84	1.08987	5.66175e-11
ENSMUSG00000073293	Nudt10	1775	23	0.87	39	1.18	83	2.38	64	1.97	1.08807	0.00546721
ENSMUSG00000021613	Hapln1	5902	9	0.1	31	0.28	59	0.51	34	0.31	1.08736	0.0407622
ENSMUSG00000030222	Rerg	2731	32	0.79	33	0.65	103	1.92	54	1.08	1.08486	0.00745609
ENSMUSG00000024659	Anxa1	2911	49	1.13	45	0.83	130	2.28	97	1.82	1.08444	0.000946366
ENSMUSG00000015053	Gata2	5398	45	0.56	64	0.64	146	1.38	113	1.14	1.08334	0.000362984
ENSMUSG00000044080	S100a1	694	34	3.28	44	3.41	108	7.93	78	6.14	1.08282	0.00207485
ENSMUSG00000032733	Snx33	4571	81	1.19	96	1.13	278	3.1	147	1.76	1.08264	0.000171317
ENSMUSG00000025348	Itga7	8138	26	0.21	29	0.19	82	0.51	50	0.34	1.08239	0.00976748
ENSMUSG00000020486	Septin4	5432	34	0.42	49	0.48	112	1.05	85	0.85	1.08196	0.00155117
ENSMUSG00000032609	Klhdc8b	8419	106	0.84	130	0.83	338	2.05	226	1.47	1.08172	4.14711e-06
ENSMUSG00000033585	Ndn	3694	147	2.67	180	2.62	441	6.08	338	5	1.07931	4.22358e-08
ENSMUSG00000021732	Fgf10	4601	46	0.67	62	0.72	164	1.82	93	1.1	1.07815	0.00107898
ENSMUSG00000053158	Fes	5074	17	0.22	37	0.39	68	0.68	58	0.62	1.07777	0.0114175
ENSMUSG00000015133	Lrrk1	10307	63	0.41	91	0.47	229	1.13	136	0.72	1.07686	0.000191889
ENSMUSG00000023571	C1qtnf12	1366	38	1.86	45	1.77	122	4.55	76	3.04	1.07668	0.00229878
ENSMUSG00000031778	Cx3cl1	3930	71	1.21	89	1.22	256	3.32	126	1.75	1.07653	0.000451039
ENSMUSG00000026879	Gsn	3157	194	4.12	217	3.69	587	9.47	395	6.83	1.07574	5.82847e-08
ENSMUSG00000047281	Sfn	1613	126	5.23	211	7.03	533	16.84	260	8.8	1.07556	0.0367167
ENSMUSG00000059810	Rgs3	10801	154	0.96	189	0.94	523	2.47	295	1.49	1.07551	3.62802e-06
ENSMUSG00000034675	Dbn1	4514	1085	16.11	1384	16.47	3839	43.33	2044	24.73	1.07503	0.00769847
ENSMUSG00000051184	Zfp524	1436	11	0.51	30	1.12	55	1.95	40	1.52	1.07501	0.030764
ENSMUSG00000040447	Spns2	4083	25	0.41	22	0.29	68	0.85	45	0.6	1.07495	0.0160353
ENSMUSG00000070583	Fv1	1380	17	0.83	25	0.97	54	1.99	45	1.78	1.07401	0.0193761
ENSMUSG00000046694	Tent5b	2287	32	0.94	49	1.15	114	2.54	77	1.84	1.0738	0.0024534
ENSMUSG00000097121	D130020L05Rik	4589	17	0.25	22	0.26	44	0.49	48	0.57	1.07339	0.0233292
ENSMUSG00000022037	Clu	3437	426	8.31	490	7.66	1351	20.03	835	13.27	1.07324	1.1271e-09
ENSMUSG00000043085	Tmem82	3991	24	0.4	29	0.39	78	1	48	0.66	1.07276	0.0116638
ENSMUSG00000032172	Olfm2	2665	20	0.5	31	0.62	68	1.3	52	1.07	1.07268	0.0115282
ENSMUSG00000037335	Hand1	1997	26	0.87	22	0.59	81	2.07	35	0.96	1.07238	0.0253135
ENSMUSG00000075268	Gm10819	561	149	17.8	153	14.65	395	35.88	325	31.64	1.07201	1.15417e-07
ENSMUSG00000095440	Fignl2	4462	373	5.6	410	4.94	1183	13.51	689	8.43	1.07039	0.00224472
ENSMUSG00000020176	Grb10	9089	2397	17.67	3006	17.77	7868	44.11	4942	29.7	1.06952	0.000241945
ENSMUSG00000019789	Hey2	4593	25	0.36	24	0.28	71	0.79	46	0.55	1.06883	0.0147408
ENSMUSG00000003948	Mmd	3581	689	12.89	904	13.56	2162	30.76	1593	24.3	1.06741	8.567e-16
ENSMUSG00000032375	Aph1b	5163	18	0.23	28	0.29	66	0.65	42	0.44	1.06712	0.0187918
ENSMUSG00000025219	Fgf8	1350	69	3.43	88	3.5	227	8.57	144	5.83	1.06686	0.000120449
ENSMUSG00000008348	Ubc	2893	420	9.73	478	8.88	1264	22.26	866	16.35	1.06583	3.84278e-11
ENSMUSG00000025555	Farp1	5524	447	5.42	549	5.34	1426	13.15	929	9.19	1.06527	8.9979e-11
ENSMUSG00000041012	Cmtm8	3401	35	0.69	42	0.66	109	1.63	73	1.17	1.06525	0.00299533
ENSMUSG00000027966	Col11a1	12744	134	0.7	194	0.82	468	1.87	302	1.29	1.06488	1.2309e-06
ENSMUSG00000038805	Six3	5446	56	0.69	84	0.83	216	2.02	113	1.13	1.06481	0.000723439
ENSMUSG00000063628	Gm7665	297	17	3.84	26	4.7	66	11.32	35	6.44	1.06448	0.0266973
ENSMUSG00000063172	Hspb11	2071	59	1.91	74	1.92	179	4.4	134	3.53	1.06278	0.000154224
ENSMUSG00000095115	Itpripl2	6865	104	1.02	111	0.87	294	2.18	215	1.71	1.06221	7.11183e-06
ENSMUSG00000022367	Has2	4237	108	1.71	176	2.23	366	4.4	295	3.8	1.06207	7.30879e-07
ENSMUSG00000022574	Naprt	2344	30	0.86	23	0.53	58	1.26	68	1.58	1.06075	0.0121827
ENSMUSG00000037499	Nenf	742	105	9.48	115	8.33	310	21.29	210	15.46	1.05982	1.11787e-05
ENSMUSG00000058966	Tlcd3b	3935	27	0.46	35	0.48	99	1.28	47	0.65	1.05848	0.0125251
ENSMUSG00000054364	Rhob	2349	569	16.23	661	15.12	1690	36.66	1206	28.04	1.0571	2.85524e-13
ENSMUSG00000022489	Pde1b	5396	641	7.96	859	8.55	2128	20.09	1383	14	1.05652	8.50251e-12
ENSMUSG00000054793	Cadm4	2161	57	1.77	59	1.47	169	3.98	105	2.65	1.055	0.000777607
ENSMUSG00000099492	Gm5525	1312	21	1.07	28	1.15	55	2.14	59	2.46	1.05456	0.0136494
ENSMUSG00000028081	Rps3a1	977	3121	214.07	4037	221.97	10875	567.17	5918	330.85	1.05409	0.00692683
ENSMUSG00000031883	Car7	3637	25	0.46	29	0.43	81	1.13	46	0.69	1.05393	0.0141078
ENSMUSG00000026796	Niban2	4672	1006	14.43	1211	13.92	3264	35.6	1946	22.75	1.05267	0.00128482
ENSMUSG00000002249	Tead3	6714	92	0.92	157	1.26	357	2.71	219	1.78	1.05226	3.36334e-05
ENSMUSG00000033032	Afap1l1	3680	65	1.18	75	1.09	191	2.64	137	2.03	1.05134	0.000161691
ENSMUSG00000025922	Rpl7-ps8	810	234	19.36	175	11.61	564	35.48	412	27.78	1.04942	2.48722e-06
ENSMUSG00000041187	Prkd2	5051	114	1.51	170	1.81	412	4.16	247	2.67	1.0487	1.25912e-05
ENSMUSG00000016528	Mapkapk2	3041	796	17.54	985	17.4	2601	43.58	1566	28.13	1.04865	0.00100723
ENSMUSG00000058586	Serhl	7393	75	0.68	80	0.58	224	1.54	140	1.03	1.04792	0.000205664
ENSMUSG00000023191	P3h3	3930	99	1.69	136	1.86	348	4.51	199	2.77	1.04759	4.62226e-05
ENSMUSG00000035314	Gdpd5	6739	51	0.51	77	0.61	173	1.31	123	1	1.04608	0.000364705
ENSMUSG00000018593	Sparc	3788	1874	33.15	2303	32.66	5980	80.44	3767	54.32	1.04507	0.000301446
ENSMUSG00000026421	Csrp1	1956	1024	35.08	1304	35.81	3329	86.72	2088	58.31	1.04367	0.000344424
ENSMUSG00000036565	Ttyh3	5684	676	7.97	920	8.69	2289	20.52	1411	13.56	1.04308	0.000738186
ENSMUSG00000027356	Fermt1	5699	42	0.49	58	0.55	133	1.19	98	0.94	1.04046	0.00110463
ENSMUSG00000020032	Nuak1	5625	447	5.33	589	5.62	1437	13.02	962	9.34	1.04033	7.45203e-11
ENSMUSG00000075334	Rprm	1460	74	3.4	104	3.83	271	9.46	141	5.28	1.0393	0.000386138
ENSMUSG00000072324	Gm8420	598	25	2.8	20	1.8	66	5.62	40	3.65	1.03909	0.0256642
ENSMUSG00000030170	Wnt5b	2654	28	0.71	52	1.05	111	2.13	72	1.48	1.03902	0.00492956
ENSMUSG00000022892	App	12996	725	3.74	871	3.6	2082	8.16	1619	6.8	1.03894	7.86791e-17
ENSMUSG00000006403	Adamts4	4810	42	0.59	54	0.6	128	1.36	94	1.07	1.03847	0.00132859
ENSMUSG00000104699	Rps4x-ps	793	99	8.37	54	3.66	207	13.3	159	10.95	1.03826	0.0012277
ENSMUSG00000059921	Unc5c	19135	25	0.09	41	0.12	79	0.21	72	0.21	1.03761	0.00619356
ENSMUSG00000020886	Dlg4	13251	144	0.73	196	0.79	489	1.88	296	1.22	1.03629	3.92312e-06
ENSMUSG00000050732	Vamp8	2311	143	4.15	183	4.25	463	10.21	291	6.88	1.03578	2.75292e-06
ENSMUSG00000036181	H1f2	1560	52	2.23	101	3.48	208	6.79	140	4.9	1.03516	0.000439438
ENSMUSG00000032327	Stra6	5829	20	0.23	28	0.26	54	0.47	56	0.52	1.0345	0.0169571
ENSMUSG00000036853	Mcoln3	3467	24	0.46	27	0.42	73	1.07	45	0.71	1.03022	0.0178539
ENSMUSG00000022483	Col2a1	9243	643	4.66	819	4.76	2222	12.25	1156	6.83	1.03012	0.0136624
ENSMUSG00000001507	Itga3	5710	749	8.79	985	9.27	2452	21.88	1538	14.71	1.03002	0.000440393
ENSMUSG00000018569	Cldn7	1948	77	2.65	110	3.03	266	6.96	163	4.57	1.02983	0.000125003
ENSMUSG00000019846	Lama4	12068	40	0.22	64	0.28	130	0.55	107	0.48	1.02969	0.00103113
ENSMUSG00000026748	Plxdc2	6947	85	0.82	105	0.81	253	1.86	184	1.45	1.02836	3.18118e-05
ENSMUSG00000024121	Atp6v0c	3384	249	4.93	311	4.94	785	11.82	504	8.13	1.02757	5.22096e-08
ENSMUSG00000074576	Mocs3	1973	42	1.43	93	2.53	188	4.86	116	3.21	1.02662	0.00163106
ENSMUSG00000027220	Syt13	3761	147	2.62	173	2.47	417	5.65	319	4.63	1.0264	2.96635e-07
ENSMUSG00000008540	Mgst1	2013	111	3.7	126	3.36	299	7.57	246	6.67	1.02563	2.98428e-06
ENSMUSG00000049414	Gm5417	438	29	4.44	35	4.29	87	10.12	60	7.48	1.02473	0.00830927
ENSMUSG00000057969	Sema3b	4777	27	0.38	18	0.2	73	0.78	33	0.38	1.02374	0.0401282
ENSMUSG00000049285	Mblac1	1308	15	0.77	20	0.82	46	1.79	34	1.42	1.02346	0.0428511
ENSMUSG00000040723	Rcsd1	10131	94	0.62	103	0.55	254	1.28	199	1.07	1.02297	1.99789e-05
ENSMUSG00000022836	Mylk	11263	15	0.09	25	0.12	59	0.27	32	0.16	1.0228	0.0403422
ENSMUSG00000056116	H2-T22	3414	85	1.67	97	1.53	239	3.57	179	2.86	1.02264	4.21363e-05
ENSMUSG00000024232	Bambi	5074	168	2.22	233	2.47	563	5.65	352	3.79	1.021	1.34955e-06
ENSMUSG00000045639	Zfp629	6723	157	1.56	196	1.57	521	3.95	289	2.35	1.02065	1.31002e-05
ENSMUSG00000024534	Sncaip	4522	17	0.25	22	0.26	50	0.56	39	0.47	1.02058	0.0331078
ENSMUSG00000004231	Pax2	5409	34	0.42	35	0.35	116	1.09	44	0.44	1.02005	0.0195603
ENSMUSG00000029189	Sel1l3	9850	81	0.55	100	0.55	227	1.17	186	1.03	1.01881	3.08072e-05
ENSMUSG00000040711	Sh3pxd2b	9793	651	4.45	899	4.93	2207	11.48	1323	7.38	1.01802	0.00204542
ENSMUSG00000036904	Fzd8	5974	147	1.65	180	1.62	492	4.2	258	2.36	1.01784	3.81434e-05
ENSMUSG00000021643	Serf1	1300	53	2.73	65	2.69	158	6.19	111	4.66	1.01476	0.000752803
ENSMUSG00000030917	Tmem159	1962	37	1.26	47	1.29	107	2.78	84	2.34	1.01458	0.00284761
ENSMUSG00000043614	Vps37d	1544	21	0.91	39	1.36	83	2.74	52	1.84	1.0143	0.0151334
ENSMUSG00000017466	Timp2	3896	161	2.77	158	2.18	470	6.15	266	3.73	1.0139	3.00278e-05
ENSMUSG00000041959	S100a10	1212	564	31.18	593	26.28	1647	69.24	1017	45.83	1.01367	0.00172267
ENSMUSG00000089762	Ier5l	2683	135	3.37	211	4.22	484	9.19	297	6.05	1.01224	8.86352e-06
ENSMUSG00000031965	Tbx20	11997	16	0.09	22	0.1	48	0.2	38	0.17	1.01157	0.0373678
ENSMUSG00000022799	Arhgap31	11141	36	0.22	59	0.28	128	0.59	86	0.42	1.01139	0.00283942
ENSMUSG00000078937	Cpt1b	3372	31	0.62	24	0.38	74	1.12	53	0.86	1.01121	0.0166921
ENSMUSG00000020520	Galnt10	5965	304	3.42	426	3.84	989	8.45	663	6.07	1.0111	6.40787e-09
ENSMUSG00000002980	Bcam	3199	751	15.73	856	14.37	2289	36.46	1387	23.68	1.00992	0.00162194
ENSMUSG00000066491	Cox6c2	231	17	4.93	19	4.42	48	10.59	34	8.04	1.00968	0.0436383
ENSMUSG00000050708	Ftl1	1340	2862	143.13	3832	153.62	9671	367.74	5518	224.92	1.00949	0.00520462
ENSMUSG00000071648	Rom1	1517	21	0.93	15	0.53	46	1.55	37	1.33	1.00793	0.0461297
ENSMUSG00000047264	Zfp358	2455	215	5.87	226	4.95	595	12.35	412	9.17	1.00704	2.27542e-07
ENSMUSG00000055653	Gpc3	2690	1163	28.97	1515	30.25	3751	71.05	2317	47.05	1.00679	0.000919349
ENSMUSG00000042284	Itga1	18599	31	0.11	41	0.12	78	0.21	84	0.25	1.0061	0.00551926
ENSMUSG00000037638	Zbtb42	3490	31	0.6	29	0.45	77	1.12	60	0.94	1.00584	0.0113944
ENSMUSG00000039081	Zfp503	4216	20	0.32	31	0.39	79	0.95	36	0.47	1.0045	0.031481
ENSMUSG00000003309	Ap1m2	3140	51	1.09	50	0.86	149	2.42	82	1.43	1.00342	0.00373687
ENSMUSG00000041189	Chrnb1	2531	23	0.61	41	0.87	91	1.83	52	1.12	1.00129	0.015368
ENSMUSG00000096210	H1f0	2055	848	27.65	1106	28.91	2550	63.23	1846	49.07	0.999429	2.36505e-14
ENSMUSG00000050394	Armcx6	2486	61	1.64	104	2.25	231	4.73	137	3.01	0.998419	0.000641568
ENSMUSG00000025283	Sat1	2774	394	9.52	556	10.77	1330	24.43	799	15.73	0.996385	0.00259308
ENSMUSG00000009216	Fam163b	2959	22	0.5	35	0.64	70	1.21	57	1.05	0.996311	0.0146328
ENSMUSG00000039670	Oxld1	813	19	1.57	21	1.39	46	2.88	44	2.96	0.995969	0.0347488
ENSMUSG00000022790	Igsf11	4493	21	0.31	22	0.26	54	0.61	43	0.52	0.994393	0.0303059
ENSMUSG00000075592	Nynrin	7518	706	6.29	1055	7.54	2481	16.82	1446	10.51	0.993169	0.00661521
ENSMUSG00000044551	9930012K11Rik	2588	57	1.48	51	1.06	140	2.76	105	2.22	0.992528	0.00166838
ENSMUSG00000078153	Psme2b	837	252	20.18	282	18.1	640	38.96	560	36.54	0.992138	6.81387e-10
ENSMUSG00000025478	Dpysl4	5983	43	0.48	46	0.41	128	1.09	73	0.67	0.990838	0.00548611
ENSMUSG00000026207	Speg	12741	224	1.18	336	1.42	792	3.17	455	1.95	0.990786	0.00972682
ENSMUSG00000020689	Itgb3	5901	388	4.41	445	4.05	1048	9.05	822	7.61	0.989723	1.68834e-11
ENSMUSG00000038319	Kcnh2	4845	122	1.69	135	1.5	340	3.58	238	2.68	0.989139	1.33891e-05
ENSMUSG00000035493	Tgfbi	3771	84	1.49	127	1.81	264	3.57	203	2.94	0.984473	4.00911e-05
ENSMUSG00000030770	Parva	10157	344	2.27	471	2.49	1068	5.36	742	3.99	0.983117	2.17824e-09
ENSMUSG00000052949	Rnf157	9537	362	2.54	446	2.51	1014	5.42	783	4.48	0.980375	4.54126e-11
ENSMUSG00000083563	Gm13340	1545	93	4.03	102	3.55	261	8.61	175	6.19	0.97968	0.00012314
ENSMUSG00000032841	Prr5l	4967	126	1.7	156	1.69	367	3.76	260	2.86	0.979075	6.96307e-06
ENSMUSG00000031209	Heph	7662	213	1.86	250	1.75	597	3.97	434	3.09	0.978408	9.09989e-08
ENSMUSG00000052684	Jun	3189	417	8.76	705	11.88	1337	21.36	1116	19.11	0.977433	1.09591e-10
ENSMUSG00000021367	Edn1	2139	25	0.78	28	0.7	68	1.62	50	1.28	0.977272	0.0203664
ENSMUSG00000029061	Mmp23	2340	34	0.97	27	0.62	71	1.55	66	1.54	0.976576	0.0143501
ENSMUSG00000007837	Prrg2	2581	25	0.65	49	1.02	108	2.13	54	1.14	0.97544	0.0175209
ENSMUSG00000057751	Megf6	7877	276	2.35	323	2.2	826	5.34	508	3.52	0.974958	4.70315e-07
ENSMUSG00000028173	Wls	8792	295	2.25	384	2.35	913	5.29	591	3.67	0.974885	6.65295e-08
ENSMUSG00000037852	Cpe	2609	146	3.75	171	3.52	396	7.73	306	6.41	0.971675	1.43583e-06
ENSMUSG00000083022	Rps15a-ps6	393	56	9.55	64	8.75	153	19.84	113	15.71	0.971554	0.00110434
ENSMUSG00000003346	Abhd17a	1547	544	23.57	708	24.58	1733	57.08	1036	36.58	0.971197	0.00274448
ENSMUSG00000015468	Notch4	8061	135	1.12	134	0.89	353	2.23	247	1.67	0.970783	2.14889e-05
ENSMUSG00000041741	Pde3a	12737	15	0.08	33	0.14	59	0.24	45	0.19	0.970006	0.0347626
ENSMUSG00000089768	Tmsb15b1	439	21	3.21	23	2.81	47	5.46	50	6.22	0.96762	0.0333022
ENSMUSG00000030800	Prss8	1852	87	3.15	92	2.67	246	6.77	151	4.45	0.96435	0.000427857
ENSMUSG00000026628	Atf3	2154	33	1.03	25	0.62	80	1.89	50	1.27	0.964292	0.0234532
ENSMUSG00000079283	2310009B15Rik	1750	30	1.15	48	1.47	97	2.82	73	2.28	0.963979	0.00761803
ENSMUSG00000101939	Gm28438	345	300	58.27	250	38.93	793	117.12	446	70.61	0.962963	0.0362047
ENSMUSG00000038181	Chpf2	5588	109	1.31	129	1.24	328	2.99	197	1.93	0.962263	0.000123792
ENSMUSG00000060260	Pwwp2b	5963	28	0.31	51	0.46	96	0.82	75	0.69	0.960892	0.00826394
ENSMUSG00000053166	Cdh22	3702	19	0.34	36	0.52	71	0.98	48	0.71	0.959745	0.0263899
ENSMUSG00000005583	Mef2c	15715	53	0.23	88	0.3	154	0.5	151	0.52	0.959491	0.000602428
ENSMUSG00000025855	Prkar1b	3810	34	0.6	47	0.66	108	1.44	69	0.99	0.95832	0.0081122
ENSMUSG00000102543	Pcdhgc5	7627	35	0.31	36	0.25	82	0.55	74	0.53	0.957131	0.00907114
ENSMUSG00000025226	Fbxl15	1348	25	1.24	18	0.72	59	2.23	37	1.5	0.956908	0.0472885
ENSMUSG00000075312	Gm13597	375	22	3.93	37	5.3	80	10.87	48	6.99	0.95653	0.0236865
ENSMUSG00000049775	Tmsb4x	1371	2033	99.37	2540	99.52	6255	232.47	3776	150.44	0.956317	0.00268264
ENSMUSG00000038132	Rbm24	3491	33	0.63	34	0.52	81	1.18	66	1.03	0.953572	0.0117681
ENSMUSG00000034220	Gpc1	5159	632	8.21	757	7.88	1862	18.39	1181	12.5	0.952851	2.9743e-09
ENSMUSG00000042622	Maff	2594	87	2.25	116	2.4	283	5.56	160	3.37	0.952693	0.000463177
ENSMUSG00000000805	Car4	1966	1249	42.57	1610	43.99	3933	101.93	2314	64.29	0.952676	0.00464877
ENSMUSG00000031239	Itm2a	1744	218	8.38	279	8.59	665	19.43	419	13.12	0.951126	1.66464e-06
ENSMUSG00000067925	Rtl8a	1195	35	1.96	27	1.21	92	3.92	46	2.1	0.950464	0.0284121
ENSMUSG00000067818	Myl9	1162	527	30.39	645	29.82	1351	59.24	1193	56.08	0.947255	1.23678e-14
ENSMUSG00000116835	Gm49594	615	23	2.51	19	1.66	46	3.81	46	4.09	0.944038	0.0447799
ENSMUSG00000028270	Gbp2	2516	32	0.85	52	1.11	93	1.88	87	1.89	0.943504	0.00643059
ENSMUSG00000024012	Mtch1	5615	1970	23.51	2497	23.89	5892	53.47	3800	36.97	0.942905	0.000552809
ENSMUSG00000018909	Arrb1	11175	461	2.76	647	3.11	1488	6.78	903	4.41	0.941669	0.00361012
ENSMUSG00000002043	Trappc6a	1589	110	4.64	136	4.6	356	11.42	179	6.15	0.941234	0.000576174
ENSMUSG00000078853	Igtp	2022	29	0.96	30	0.8	63	1.59	65	1.76	0.941202	0.0185369
ENSMUSG00000078202	Nrarp	2582	57	1.48	59	1.23	172	3.39	82	1.73	0.94058	0.00695388
ENSMUSG00000062312	Erbb2	5210	247	3.18	287	2.96	716	7	445	4.67	0.940142	1.96968e-06
ENSMUSG00000085939	Cd63-ps	875	135	10.34	137	8.41	312	18.17	279	17.42	0.938957	9.01574e-06
ENSMUSG00000036957	Lrfn3	2886	39	0.91	66	1.23	145	2.56	80	1.51	0.938784	0.00719277
ENSMUSG00000020674	Pxdn	9648	1301	9.04	1581	8.8	3813	20.14	2435	13.79	0.938326	0.000785017
ENSMUSG00000024868	Dkk1	2427	35	0.97	45	1	110	2.31	63	1.42	0.937988	0.0119458
ENSMUSG00000033722	BC034090	8222	68	0.55	78	0.51	182	1.13	134	0.89	0.937129	0.000710793
ENSMUSG00000001751	Naglu	2658	66	1.66	83	1.68	198	3.8	124	2.55	0.93708	0.00116515
ENSMUSG00000069972	Rps13-ps2	453	42	6.21	65	7.71	137	15.41	92	11.09	0.934861	0.00400951
ENSMUSG00000068735	Trp53i11	3690	309	5.61	403	5.87	919	12.69	614	9.09	0.934654	8.5187e-08
ENSMUSG00000004500	Zfp324	4776	59	0.83	56	0.63	141	1.5	109	1.25	0.934595	0.0022986
ENSMUSG00000041736	Tspo	1051	96	6.12	159	8.13	335	16.24	209	10.86	0.934103	0.000200553
ENSMUSG00000036606	Plxnb2	7720	1843	16	2502	17.41	5779	38.14	3554	25.15	0.932825	0.00280005
ENSMUSG00000027204	Fbn1	12128	222	1.23	308	1.36	674	2.83	461	2.08	0.931048	5.71415e-07
ENSMUSG00000018750	Zbtb4	8117	33	0.27	38	0.25	92	0.58	61	0.41	0.929729	0.0142778
ENSMUSG00000064179	Tnnt1	2204	169	5.14	209	5.09	452	10.45	359	8.9	0.929436	7.41664e-07
ENSMUSG00000020205	Phlda1	2205	155	4.71	188	4.58	466	10.77	273	6.76	0.92901	5.2296e-05
ENSMUSG00000066607	Insyn1	2331	25	0.72	26	0.6	65	1.42	45	1.05	0.926933	0.0332843
ENSMUSG00000044456	Rin3	6835	18	0.18	34	0.27	70	0.52	40	0.32	0.925038	0.0424403
ENSMUSG00000036667	Tcaf1	9638	480	3.34	568	3.17	1320	6.98	929	5.26	0.924419	1.44347e-09
ENSMUSG00000004665	Cnn2	2460	2603	70.91	2995	65.4	6922	143.38	5106	113.37	0.924237	4.33808e-16
ENSMUSG00000039323	Igfbp2	1847	5365	194.66	6467	188.09	15903	438.72	9528	281.77	0.923995	0.0044869
ENSMUSG00000037411	Serpine1	3876	732	12.66	809	11.21	1800	23.66	1507	21.24	0.923106	3.97958e-14
ENSMUSG00000010307	Tmem86a	1887	66	2.34	70	1.99	164	4.43	128	3.71	0.922484	0.00112504
ENSMUSG00000028439	Fam219a	3724	30	0.54	33	0.48	75	1.03	60	0.88	0.922427	0.0182261
ENSMUSG00000007041	Clic1	1799	1014	37.77	1221	36.46	3014	85.37	1783	54.13	0.921735	0.00553501
ENSMUSG00000058317	Ube2e2	4628	105	1.52	97	1.13	247	2.72	189	2.23	0.921534	0.000226094
ENSMUSG00000042215	Bag2	3059	96	2.1	110	1.93	254	4.23	187	3.34	0.921022	0.000147973
ENSMUSG00000117327	Gm6467	609	59	6.49	61	5.38	155	12.97	103	9.24	0.92037	0.00293933
ENSMUSG00000038239	Hrc	2566	97	2.53	141	2.95	299	5.94	206	4.38	0.920109	0.000119038
ENSMUSG00000045377	Tmem88	1582	194	8.22	209	7.1	504	16.23	361	12.46	0.920084	2.83154e-06
ENSMUSG00000040883	Tmem205	2589	123	3.18	134	2.78	306	6.02	244	5.15	0.919041	2.67062e-05
ENSMUSG00000019194	Scn1b	1859	55	1.98	64	1.85	142	3.89	112	3.29	0.919018	0.00199943
ENSMUSG00000075254	Heg1	12728	209	1.1	248	1.05	564	2.26	412	1.77	0.918887	6.19066e-07
ENSMUSG00000038305	Spats2l	8041	142	1.18	134	0.9	353	2.24	242	1.64	0.918049	8.19393e-05
ENSMUSG00000046658	Zfp316	7526	96	0.85	108	0.77	270	1.83	167	1.21	0.917751	0.000447563
ENSMUSG00000037754	Ppp1r16b	8844	24	0.18	25	0.15	62	0.36	43	0.27	0.917665	0.0386244
ENSMUSG00000037419	Endod1	4645	184	2.65	227	2.63	453	4.97	420	4.94	0.917376	1.67502e-07
ENSMUSG00000023249	Parp3	3699	27	0.49	32	0.46	78	1.07	48	0.71	0.917078	0.0275367
ENSMUSG00000021250	Fos	2352	416	11.85	808	18.45	1518	32.89	1029	23.9	0.915334	0.0199272
ENSMUSG00000098104	Gm6085	1470	41	1.87	32	1.17	96	3.33	62	2.3	0.915279	0.0185272
ENSMUSG00000056679	Gpr173	5109	32	0.42	40	0.42	88	0.88	65	0.69	0.915273	0.013853
ENSMUSG00000068048	Rhox9	2488	69	1.86	84	1.81	200	4.1	126	2.77	0.915009	0.00137288
ENSMUSG00000033737	Fndc3c1	6315	232	2.46	295	2.51	687	5.54	434	3.75	0.914632	3.0178e-06
ENSMUSG00000026411	Tmem9	2726	435	10.69	508	10.01	1249	23.35	763	15.29	0.912487	3.26255e-07
ENSMUSG00000023186	Vwa5a	4899	176	2.41	227	2.49	477	4.96	376	4.19	0.912108	8.04804e-07
ENSMUSG00000078794	Dact3	2989	319	7.15	436	7.84	959	16.35	638	11.66	0.912008	1.69196e-07
ENSMUSG00000072235	Tuba1a	1803	3747	139.27	4595	136.9	11158	315.33	6604	200.06	0.911558	0.00614833
ENSMUSG00000001349	Cnn1	2736	121	2.96	128	2.51	315	5.87	216	4.31	0.909435	0.000111907
ENSMUSG00000049687	Pheta2	3311	31	0.63	37	0.6	80	1.23	64	1.06	0.909265	0.0162111
ENSMUSG00000046402	Rbp1	2652	74	1.87	74	1.5	188	3.61	128	2.64	0.908666	0.00146752
ENSMUSG00000010047	Hyal2	3293	325	6.61	435	7.1	981	15.18	624	10.35	0.907602	4.80419e-07
ENSMUSG00000003534	Ddr1	4774	555	7.79	725	8.16	1645	17.56	1060	12.13	0.907209	1.70876e-08
ENSMUSG00000046876	Atxn1	13914	33	0.16	56	0.22	104	0.38	82	0.32	0.907183	0.00864311
ENSMUSG00000042757	Tmem108	9930	46	0.31	53	0.29	126	0.65	84	0.46	0.906878	0.00631117
ENSMUSG00000019158	Tmem160	883	226	17.15	274	16.67	574	33.12	482	29.82	0.906499	5.45144e-08
ENSMUSG00000037353	Letmd1	4847	75	1.04	109	1.21	219	2.3	167	1.88	0.904961	0.000372589
ENSMUSG00000031431	Tsc22d3	4341	122	1.88	155	1.92	357	4.19	228	2.87	0.904595	0.000103814
ENSMUSG00000040964	Arhgef10l	5693	134	1.58	155	1.46	406	3.63	208	2	0.903567	0.000535468
ENSMUSG00000100164	2610306M01Rik	1042	36	2.32	42	2.17	101	4.94	64	3.35	0.902875	0.0145798
ENSMUSG00000031627	Irf2	7396	30	0.27	34	0.25	73	0.5	62	0.46	0.902053	0.0199152
ENSMUSG00000048644	Ctxn1	1212	104	5.75	158	7	351	14.76	198	8.92	0.901882	0.000479501
ENSMUSG00000099471	Gm8451	447	86	12.89	84	10.09	204	23.25	157	19.18	0.901601	0.000626653
ENSMUSG00000031827	Cotl1	1596	1109	46.57	1348	45.37	3109	99.26	2079	71.15	0.901509	1.07998e-10
ENSMUSG00000039850	Endov	6138	175	1.91	204	1.79	489	4.06	312	2.78	0.900336	2.30598e-05
ENSMUSG00000056870	Gulp1	3758	124	2.21	142	2.03	327	4.43	234	3.4	0.898727	6.0686e-05
ENSMUSG00000035735	Dagla	5747	25	0.29	34	0.32	57	0.51	66	0.63	0.898471	0.0268492
ENSMUSG00000024736	Tmem132a	4548	359	5.29	451	5.33	1121	12.56	584	7.01	0.894708	0.0308743
ENSMUSG00000038463	Olfml2b	3095	33	0.71	26	0.45	81	1.33	45	0.79	0.894127	0.0395143
ENSMUSG00000043557	Mdga1	9515	20	0.14	32	0.18	66	0.35	42	0.24	0.892002	0.0444293
ENSMUSG00000056899	Immp2l	1832	54	1.98	70	2.05	156	4.34	103	3.07	0.890465	0.00359915
ENSMUSG00000020902	Ntn1	6277	111	1.19	125	1.07	308	2.5	188	1.64	0.889878	0.000410675
ENSMUSG00000040327	Cul9	12198	37	0.2	55	0.24	112	0.47	79	0.35	0.889589	0.00933656
ENSMUSG00000019461	Plscr3	3148	227	4.83	250	4.27	597	9.66	405	7.03	0.889006	4.25381e-06
ENSMUSG00000040158	Tax1bp3	2989	59	1.32	92	1.65	198	3.38	115	2.1	0.88762	0.00335319
ENSMUSG00000028931	Kcnab2	6977	30	0.29	33	0.25	79	0.58	53	0.41	0.887184	0.0269822
ENSMUSG00000031217	Efnb1	3452	164	3.18	201	3.13	473	6.98	290	4.59	0.886869	5.67806e-05
ENSMUSG00000050796	B3galt6	3184	66	1.39	53	0.89	148	2.37	104	1.78	0.885464	0.00556756
ENSMUSG00000024112	Cacna1h	9763	77	0.53	113	0.62	223	1.16	170	0.95	0.885148	0.000449973
ENSMUSG00000074811	Hps6	2666	42	1.06	62	1.25	119	2.27	96	1.97	0.885103	0.00546487
ENSMUSG00000054474	Thnsl2	2164	41	1.27	57	1.41	114	2.68	89	2.25	0.884508	0.00673557
ENSMUSG00000002265	Peg3	13616	4547	22.38	5757	22.71	12425	46.5	9006	36.13	0.884051	2.50244e-15
ENSMUSG00000024940	Ltbp3	9069	23	0.17	36	0.21	78	0.44	44	0.27	0.883096	0.0398257
ENSMUSG00000010660	Plcd1	3093	255	5.52	371	6.44	802	13.21	493	8.71	0.882632	7.13437e-06
ENSMUSG00000038188	Scarf1	2887	73	1.69	52	0.97	167	2.95	99	1.87	0.881433	0.00900432
ENSMUSG00000072591	Fzd10os	3786	31	0.55	31	0.44	82	1.1	48	0.69	0.88112	0.0337861
ENSMUSG00000022490	Ppp1r1a	1306	343	17.6	410	16.86	967	37.73	602	25.18	0.880421	1.60445e-06
ENSMUSG00000024381	Bin1	4117	253	4.12	320	4.18	737	9.12	453	6.01	0.879244	7.73379e-06
ENSMUSG00000006200	Rhox6	1010	88	5.84	71	3.78	208	10.49	128	6.92	0.878839	0.00351073
ENSMUSG00000075467	Dnlz	2916	202	4.64	222	4.09	507	8.86	376	7.04	0.878343	3.73263e-06
ENSMUSG00000001270	Ckb	2895	1180	27.31	1412	26.2	3184	56.04	2202	41.55	0.877885	4.69941e-11
ENSMUSG00000105879	Gm6204	457	75	11	72	8.46	171	19.07	136	16.25	0.877399	0.00165095
ENSMUSG00000044365	Cxxc4	13401	146	0.73	205	0.82	410	1.56	313	1.28	0.877126	1.15413e-05
ENSMUSG00000061232	H2-K1	2938	219	5	239	4.37	585	10.15	369	6.86	0.874814	2.13315e-05
ENSMUSG00000023909	Paqr4	2644	46	1.17	58	1.18	128	2.47	87	1.8	0.874665	0.00724483
ENSMUSG00000023232	Serinc2	2319	107	3.09	121	2.8	277	6.09	196	4.62	0.874173	0.000251978
ENSMUSG00000032135	Mcam	3350	729	14.58	897	14.38	1986	30.21	1377	22.45	0.873342	9.06738e-10
ENSMUSG00000091994	E130317F20Rik	3591	52	0.97	51	0.76	135	1.92	80	1.22	0.872929	0.0106279
ENSMUSG00000031453	Rasa3	5095	387	5.09	465	4.9	1002	10.02	757	8.12	0.871081	8.18556e-09
ENSMUSG00000037686	Aspg	3521	27	0.51	44	0.67	83	1.2	62	0.96	0.871037	0.0227612
ENSMUSG00000022505	Emp2	8644	56	0.43	91	0.57	197	1.16	104	0.66	0.871023	0.00632045
ENSMUSG00000024987	Cyp26a1	1983	27	0.91	35	0.95	83	2.13	45	1.24	0.870815	0.0386744
ENSMUSG00000020241	Col6a2	8326	36	0.29	53	0.34	123	0.75	60	0.39	0.870134	0.022425
ENSMUSG00000063754	Gm10136	435	46	7.09	52	6.42	112	13.12	90	11.3	0.867566	0.00754604
ENSMUSG00000032363	Adamts7	6282	87	0.93	99	0.85	248	2.01	137	1.19	0.866926	0.00232851
ENSMUSG00000050908	Tvp23a	3971	70	1.18	92	1.24	189	2.43	143	1.97	0.865871	0.00117204
ENSMUSG00000069227	Gprin1	4348	31	0.48	31	0.38	72	0.84	56	0.7	0.863528	0.030639
ENSMUSG00000030035	Wbp1	2403	445	12.41	520	11.62	1151	24.41	834	18.96	0.863127	1.50647e-08
ENSMUSG00000038146	Notch3	8089	3455	28.62	4514	29.98	9695	61.07	6617	44.68	0.862289	0.000260836
ENSMUSG00000037032	Apbb1	4408	307	4.67	388	4.73	833	9.63	591	7.32	0.862202	2.74333e-07
ENSMUSG00000074064	Mlycd	2968	82	1.85	97	1.76	227	3.9	141	2.59	0.861498	0.00165974
ENSMUSG00000008398	Elk3	4550	223	3.28	253	2.99	532	5.96	445	5.34	0.861436	5.66582e-07
ENSMUSG00000041734	Kirrel	7463	1442	12.95	1847	13.29	3969	27.1	2757	20.18	0.859771	2.4289e-11
ENSMUSG00000075702	Selenom	1481	146	6.61	156	5.66	362	12.45	259	9.55	0.858063	7.98888e-05
ENSMUSG00000062619	2310039H08Rik	762	32	2.81	39	2.75	82	5.48	63	4.52	0.857353	0.0224849
ENSMUSG00000016252	Atp5e	1756	542	20.68	660	20.19	1429	41.47	1027	31.95	0.855887	4.2375e-09
ENSMUSG00000042804	Gpr153	3909	77	1.32	89	1.22	187	2.44	152	2.12	0.85524	0.00101774
ENSMUSG00000028494	Plin2	3512	702	13.4	848	12.97	1855	26.91	1307	20.33	0.852554	1.72915e-09
ENSMUSG00000064356	mt-Atp8	204	134	44.02	114	30.02	304	75.93	209	55.96	0.852245	0.000654677
ENSMUSG00000039485	Tspyl4	3879	63	1.09	75	1.04	158	2.08	123	1.73	0.851942	0.00261163
ENSMUSG00000049866	Arl4c	5492	751	9.16	902	8.82	1957	18.16	1412	14.04	0.851257	4.3047e-10
ENSMUSG00000037049	Smpd1	3337	177	3.55	216	3.48	465	7.1	335	5.48	0.851154	1.43774e-05
ENSMUSG00000027371	Fahd2a	1463	56	2.57	86	3.16	152	5.29	134	5	0.851023	0.00239589
ENSMUSG00000049411	Tmem241	4514	26	0.39	37	0.44	63	0.71	64	0.77	0.850205	0.0313568
ENSMUSG00000027523	Gnas	11387	1419	8.35	1764	8.32	3985	17.83	2495	11.97	0.848983	0.00374048
ENSMUSG00000026223	Itm2c	2491	834	22.44	1026	22.13	2375	48.58	1411	30.94	0.847006	0.00984301
ENSMUSG00000038213	Tapbpl	2352	26	0.74	36	0.82	68	1.47	57	1.32	0.846226	0.0337042
ENSMUSG00000029161	Cgref1	2082	53	1.71	91	2.35	159	3.89	129	3.38	0.845548	0.00326542
ENSMUSG00000052310	Slc39a1	2364	646	18.31	738	16.77	1622	34.96	1191	27.52	0.844343	1.63168e-09
ENSMUSG00000013846	St3gal1	6851	62	0.61	108	0.85	206	1.53	134	1.07	0.843807	0.00325633
ENSMUSG00000029552	Tes	6835	127	1.25	167	1.31	334	2.49	259	2.07	0.843373	6.34152e-05
ENSMUSG00000008999	Bmp7	4019	109	1.82	140	1.87	289	3.66	213	2.89	0.840603	0.000230384
ENSMUSG00000027597	Ahcy	2805	375	8.96	454	8.69	1076	19.55	605	11.78	0.839405	0.0209067
ENSMUSG00000028917	Plekhm2	5186	210	2.71	254	2.63	541	5.32	396	4.17	0.839297	5.49365e-06
ENSMUSG00000062866	Phactr2	11692	147	0.84	151	0.69	340	1.48	265	1.24	0.839014	8.40717e-05
ENSMUSG00000037306	Man1c1	5722	130	1.52	175	1.64	378	3.37	236	2.25	0.838516	0.000293852
ENSMUSG00000036867	Smad6	3205	120	2.51	194	3.25	380	6.04	247	4.21	0.838228	0.000318035
ENSMUSG00000036913	Trim67	8744	148	1.13	186	1.14	373	2.17	299	1.87	0.837815	2.39505e-05
ENSMUSG00000074671	Tspyl3	3072	66	1.44	84	1.47	178	2.95	124	2.2	0.837317	0.0029655
ENSMUSG00000063382	Bcl9l	7998	309	2.59	383	2.57	788	5.02	605	4.13	0.836895	1.31851e-07
ENSMUSG00000032717	Mdfi	3092	224	4.85	258	4.48	588	9.69	387	6.84	0.836743	2.0532e-05
ENSMUSG00000048537	Phldb1	7179	461	4.3	631	4.72	1326	9.41	865	6.58	0.835727	4.47091e-07
ENSMUSG00000074649	BC029722	1615	70	2.9	73	2.43	156	4.92	133	4.5	0.835664	0.00264296
ENSMUSG00000037892	Pcdh18	5366	56	0.7	79	0.79	173	1.64	98	1	0.835468	0.00807906
ENSMUSG00000025780	Itih5	7900	66	0.56	53	0.36	140	0.9	103	0.71	0.83382	0.00890149
ENSMUSG00000018566	Slc2a4	3478	42	0.81	68	1.05	129	1.89	90	1.41	0.833569	0.0103646
ENSMUSG00000024598	Fbn2	13215	590	2.99	720	2.93	1628	6.28	1012	4.18	0.832903	0.00487065
ENSMUSG00000006931	P3h4	2178	153	4.71	222	5.48	425	9.94	323	8.1	0.832633	2.71608e-05
ENSMUSG00000030352	Tspan9	4975	1409	18.98	1765	19.06	3695	37.84	2678	29.4	0.832538	9.33952e-12
ENSMUSG00000058254	Tspan7	7067	174	1.65	272	2.07	539	3.89	349	2.7	0.832431	7.50845e-05
ENSMUSG00000062382	Ftl1-ps1	1223	191	10.47	242	10.63	487	20.29	380	16.97	0.830858	5.47627e-06
ENSMUSG00000039103	Nexn	3826	28	0.49	53	0.74	92	1.23	68	0.97	0.830472	0.0256857
ENSMUSG00000104309	Gm5846	1414	37	1.75	45	1.71	86	3.1	78	3.01	0.82958	0.0177668
ENSMUSG00000020023	Tmcc3	7153	51	0.48	85	0.64	142	1.01	127	0.97	0.829327	0.00425638
ENSMUSG00000045934	Mtmr11	3780	25	0.44	49	0.7	87	1.17	59	0.85	0.82927	0.0348006
ENSMUSG00000044528	Tram1l1	3889	31	0.53	46	0.64	88	1.15	65	0.91	0.826872	0.0251873
ENSMUSG00000036305	Rpl39-ps	151	94	41.72	114	40.56	237	79.97	179	64.75	0.826386	0.000659137
ENSMUSG00000107747	Gm5881	367	39	7.12	37	5.42	86	11.94	67	9.97	0.824289	0.0256088
ENSMUSG00000019966	Kitl	5911	141	1.6	207	1.88	374	3.22	315	2.91	0.823997	2.9747e-05
ENSMUSG00000027217	Tspan18	8175	42	0.34	61	0.4	108	0.67	96	0.64	0.823952	0.00999841
ENSMUSG00000063838	Cdc42ep5	1288	147	7.65	157	6.55	347	13.73	263	11.15	0.823832	0.000107637
ENSMUSG00000026211	Obsl1	8467	933	7.38	1086	6.89	2619	15.76	1441	9.3	0.82376	0.0317244
ENSMUSG00000008384	Sertad1	1344	65	3.24	88	3.52	192	7.28	113	4.59	0.823741	0.00563538
ENSMUSG00000059013	Sh2d3c	5233	57	0.73	58	0.6	152	1.48	80	0.84	0.82329	0.0161489
ENSMUSG00000038740	Mvb12b	8741	326	2.5	402	2.47	872	5.08	582	3.64	0.822692	2.52964e-06
ENSMUSG00000117428	Gm4833	790	74	6.28	40	2.72	138	8.9	97	6.71	0.822609	0.0233784
ENSMUSG00000068614	Actc1	1618	166	6.88	195	6.47	368	11.59	351	11.85	0.822311	1.13249e-05
ENSMUSG00000041889	Shisa4	2418	99	2.74	74	1.64	222	4.68	131	2.96	0.822134	0.00720158
ENSMUSG00000015312	Gadd45b	1589	143	6.03	204	6.9	417	13.37	271	9.32	0.820663	0.000191907
ENSMUSG00000040428	Plekha4	6371	38	0.4	37	0.31	52	0.42	97	0.83	0.818841	0.0447526
ENSMUSG00000031897	Psmb10	1705	213	8.37	244	7.69	510	15.24	401	12.85	0.81875	5.31818e-06
ENSMUSG00000039982	Dtx4	5226	214	2.74	294	3.02	609	5.94	398	4.16	0.818319	2.99652e-05
ENSMUSG00000074754	Smim26	471	48	6.83	65	7.41	136	14.71	88	10.21	0.81706	0.0113047
ENSMUSG00000063275	Hacd1	2118	50	1.58	71	1.8	143	3.44	96	2.48	0.81492	0.00907627
ENSMUSG00000087259	2610035D17Rik	7307	37	0.34	61	0.45	101	0.7	91	0.68	0.814763	0.0141126
ENSMUSG00000015474	Ppt2	2614	138	3.54	162	3.33	367	7.15	230	4.81	0.813821	0.000453082
ENSMUSG00000027954	Efna1	1830	50	1.83	35	1.03	116	3.23	57	1.7	0.813803	0.0440037
ENSMUSG00000028057	Rit1	3229	153	3.18	147	2.45	335	5.29	265	4.48	0.813665	0.00017019
ENSMUSG00000060802	B2m	860	360	28.05	381	23.8	872	51.67	608	38.62	0.813626	2.3971e-06
ENSMUSG00000038859	Baiap2l1	3366	78	1.55	70	1.12	161	2.44	135	2.19	0.81206	0.00399692
ENSMUSG00000030530	Furin	9178	634	4.63	706	4.13	1548	8.59	1118	6.65	0.811465	2.08585e-08
ENSMUSG00000062825	Actg1	2658	3347	84.39	4497	90.89	9546	183	5939	122.04	0.810477	0.00753278
ENSMUSG00000042372	Dmrt3	2445	44	1.21	52	1.14	108	2.25	82	1.83	0.810292	0.0148746
ENSMUSG00000041592	Sdk2	15469	145	0.63	176	0.61	404	1.33	233	0.82	0.810229	0.000682479
ENSMUSG00000028799	Zfp362	3052	218	4.79	284	5	608	10.15	384	6.87	0.809947	5.27647e-05
ENSMUSG00000045179	Sox3	2065	89	2.89	151	3.93	287	7.08	182	4.81	0.80923	0.00178503
ENSMUSG00000046229	Scand1	803	163	13.6	207	13.85	426	27.03	304	20.68	0.808235	6.44687e-05
ENSMUSG00000061143	Maml3	10486	189	1.21	274	1.4	474	2.3	432	2.25	0.807809	3.9549e-06
ENSMUSG00000118642	AY036118	714	474	44.49	613	46.12	1352	96.48	794	60.74	0.806582	0.0161681
ENSMUSG00000025504	Eps8l2	5377	70	0.87	94	0.94	200	1.9	123	1.25	0.806539	0.00482791
ENSMUSG00000004631	Sgce	10612	231	1.46	310	1.57	606	2.91	457	2.35	0.806454	3.881e-06
ENSMUSG00000020160	Meis1	10532	69	0.44	76	0.39	164	0.79	123	0.64	0.806314	0.0042751
ENSMUSG00000026930	Gpsm1	5383	226	2.81	287	2.86	599	5.67	411	4.17	0.804458	1.80904e-05
ENSMUSG00000033467	Crlf2	1495	86	3.85	109	3.92	208	7.09	175	6.39	0.804331	0.000974007
ENSMUSG00000062461	Rpl27a-ps4	447	49	7.35	42	5.05	95	10.83	86	10.51	0.803727	0.0193888
ENSMUSG00000031654	Cbln1	3037	192	4.24	251	4.44	553	9.28	319	5.74	0.803026	0.00026701
ENSMUSG00000027584	Oprl1	3753	32	0.57	56	0.8	101	1.37	70	1.02	0.802239	0.0262392
ENSMUSG00000081113	Gm7308	447	43	6.45	34	4.09	70	7.98	83	10.14	0.802139	0.0334903
ENSMUSG00000034595	Ppp1r18	4317	451	7	560	6.97	1214	14.33	776	9.82	0.801191	2.36578e-06
ENSMUSG00000049858	Suox	2497	54	1.45	70	1.51	161	3.29	83	1.82	0.800598	0.0169754
ENSMUSG00000031734	Irx3	2762	79	1.92	90	1.75	198	3.65	135	2.67	0.799859	0.0033589
ENSMUSG00000037016	Frem2	13255	587	2.97	701	2.84	1591	6.12	949	3.91	0.799197	0.0140679
ENSMUSG00000022048	Dpysl2	4520	182	2.7	200	2.38	454	5.12	300	3.63	0.798799	0.000155308
ENSMUSG00000044751	Atp5pb-ps	695	60	5.79	63	4.87	126	9.24	116	9.12	0.79862	0.00699864
ENSMUSG00000025731	Mettl26	1766	162	6.15	185	5.63	399	11.51	284	8.78	0.79862	0.000121254
ENSMUSG00000029838	Ptn	3433	128	2.5	153	2.39	362	5.37	192	3.05	0.798488	0.00210952
ENSMUSG00000027447	Cst3	1266	976	51.66	1097	46.55	2493	100.34	1602	69.12	0.798319	0.00484057
ENSMUSG00000020308	Tpgs1	1402	161	7.7	215	8.24	414	15.05	320	12.47	0.797078	4.20086e-05
ENSMUSG00000028289	Epha7	9884	245	1.66	325	1.77	638	3.29	475	2.62	0.796553	4.21344e-06
ENSMUSG00000046186	Cd109	6900	41	0.4	74	0.58	124	0.92	98	0.78	0.796473	0.0129025
ENSMUSG00000060791	Gmfg	2817	35	0.83	35	0.67	80	1.45	58	1.12	0.795624	0.0393011
ENSMUSG00000030527	Crtc3	9850	79	0.54	131	0.71	232	1.2	174	0.96	0.794362	0.00173547
ENSMUSG00000117924	Tmem223	748	181	16.22	211	15.15	467	31.81	302	22.05	0.793114	0.000172171
ENSMUSG00000063146	Clip2	5187	248	3.2	280	2.9	659	6.47	380	4	0.792986	0.000189018
ENSMUSG00000030688	Stard10	2419	97	2.69	125	2.78	263	5.54	170	3.84	0.790977	0.00173375
ENSMUSG00000013419	Zfp651	7063	93	0.88	117	0.89	251	1.81	159	1.23	0.79073	0.00230076
ENSMUSG00000040374	Pex2	2270	152	4.49	170	4.02	373	8.37	258	6.21	0.790549	0.000265011
ENSMUSG00000032330	Cox7a2	944	870	61.76	869	49.45	2004	108.17	1425	82.45	0.790185	1.00829e-07
ENSMUSG00000017723	Wfdc2	1140	213	12.52	248	11.69	500	22.35	400	19.17	0.789907	9.30235e-06
ENSMUSG00000039959	Hip1	12961	1122	5.8	1422	5.89	2937	11.55	2020	8.51	0.78913	5.06693e-09
ENSMUSG00000064360	mt-Nd3	348	61	11.75	62	9.57	134	19.62	107	16.79	0.788627	0.00880899
ENSMUSG00000046417	Lrrc75a	2089	101	3.24	131	3.37	260	6.34	191	4.99	0.788574	0.000849227
ENSMUSG00000039043	Arpin	2277	82	2.41	80	1.89	180	4.03	138	3.31	0.787989	0.00392936
ENSMUSG00000028246	Faxc	8362	74	0.59	118	0.76	236	1.44	135	0.88	0.787791	0.00594648
ENSMUSG00000027997	Casp6	5584	187	2.24	248	2.39	472	4.31	371	3.63	0.786452	1.84837e-05
ENSMUSG00000091337	Eid1	1691	254	10.07	328	10.42	657	19.8	473	15.28	0.786195	7.58639e-06
ENSMUSG00000073755	5730409E04Rik	2891	51	1.18	73	1.36	121	2.13	118	2.23	0.785507	0.00806066
ENSMUSG00000000693	Loxl3	4603	43	0.63	48	0.56	114	1.26	64	0.76	0.78544	0.0311121
ENSMUSG00000042873	Lhfpl4	5813	34	0.39	60	0.55	95	0.83	85	0.8	0.785102	0.0220933
ENSMUSG00000073889	Il11ra1	4471	95	1.42	123	1.48	274	3.12	150	1.83	0.78448	0.00430464
ENSMUSG00000008855	Hdac5	8780	978	7.46	1191	7.29	2596	15.07	1626	10.12	0.782733	0.00738014
ENSMUSG00000000631	Myo18a	16037	1261	5.27	1566	5.25	3125	9.93	2357	8.03	0.782461	3.38861e-11
ENSMUSG00000042436	Mfap4	1922	33	1.15	48	1.34	87	2.31	69	1.96	0.78193	0.0300397
ENSMUSG00000078570	1110065P20Rik	2069	89	2.88	142	3.69	221	5.44	221	5.83	0.78166	0.00086762
ENSMUSG00000075590	Nrbp2	3894	48	0.83	61	0.84	121	1.58	90	1.26	0.781652	0.013995
ENSMUSG00000038648	Creb3l2	7283	349	3.21	461	3.4	840	5.88	723	5.42	0.781618	4.8764e-08
ENSMUSG00000034686	Prr7	1359	32	1.58	60	2.37	86	3.22	89	3.58	0.780799	0.0258488
ENSMUSG00000040249	Lrp1	17717	2586	9.78	3089	9.37	6585	18.94	4446	13.71	0.780553	0.00129078
ENSMUSG00000032997	Chpf	3856	309	5.37	419	5.84	820	10.84	585	8.29	0.780423	3.27652e-06
ENSMUSG00000029228	Lnx1	3829	35	0.61	43	0.6	88	1.17	63	0.9	0.779507	0.0343593
ENSMUSG00000016495	Plgrkt	3799	108	1.91	118	1.67	264	3.54	176	2.53	0.779481	0.00175557
ENSMUSG00000025630	Hprt	1289	145	7.54	180	7.5	387	15.3	243	10.3	0.7793	0.000592394
ENSMUSG00000021226	Acot2	2196	56	1.71	56	1.37	120	2.78	98	2.44	0.778687	0.0128457
ENSMUSG00000094910	D430019H16Rik	5786	77	0.89	92	0.85	183	1.61	144	1.36	0.778601	0.00304222
ENSMUSG00000025083	Afap1l2	5675	102	1.2	128	1.21	228	2.05	215	2.07	0.777395	0.000591508
ENSMUSG00000015943	Bola1	1082	185	11.46	220	10.92	452	21.29	331	16.71	0.775554	6.61392e-05
ENSMUSG00000042331	Specc1	14840	471	2.13	502	1.82	1070	3.67	819	3.01	0.774759	2.71018e-07
ENSMUSG00000038451	Spsb2	1658	53	2.14	66	2.14	139	4.27	90	2.96	0.769897	0.0152007
ENSMUSG00000042228	Lyn	4073	69	1.14	86	1.13	178	2.23	120	1.61	0.769158	0.00666145
ENSMUSG00000039611	Pgap4	3325	113	2.28	104	1.68	247	3.79	175	2.87	0.768999	0.00255161
ENSMUSG00000040270	Bach2	9940	162	1.09	181	0.98	355	1.82	305	1.68	0.768075	8.7585e-05
ENSMUSG00000039168	Dap	1925	95	3.31	131	3.66	277	7.33	156	4.43	0.76697	0.00446079
ENSMUSG00000090704	Trp53-ps	1162	126	7.27	124	5.73	261	11.44	222	10.44	0.76679	0.000738027
ENSMUSG00000035274	Tpbg	3828	122	2.14	156	2.19	317	4.22	216	3.08	0.766611	0.000812846
ENSMUSG00000067071	Hes6	1808	205	7.6	233	6.92	485	13.67	358	10.82	0.766476	5.36855e-05
ENSMUSG00000015846	Rxra	6303	535	5.69	631	5.38	1262	10.2	978	8.48	0.766327	2.84631e-08
ENSMUSG00000079942	Rpl28-ps3	393	68	11.6	69	9.43	140	18.15	124	17.23	0.766107	0.00737537
ENSMUSG00000024220	Zfp523	8735	305	2.34	363	2.23	776	4.53	508	3.18	0.764818	2.7324e-05
ENSMUSG00000034685	Fam171a2	3119	150	3.22	207	3.57	411	6.71	270	4.73	0.763166	0.000436639
ENSMUSG00000068740	Celsr2	12028	269	1.5	389	1.74	778	3.3	475	2.16	0.762746	0.00010794
ENSMUSG00000073411	H2-D1	2579	142	3.69	146	3.04	359	7.09	198	4.19	0.762036	0.00297758
ENSMUSG00000041329	Atp1b2	4085	327	5.36	403	5.3	822	10.25	575	7.69	0.761879	6.49224e-06
ENSMUSG00000032562	Gnai2	3779	3887	68.93	4581	65.12	9504	128.15	6742	97.45	0.761731	7.52885e-11
ENSMUSG00000069379	Gm4950	615	89	9.7	73	6.38	148	12.26	165	14.65	0.761159	0.00702978
ENSMUSG00000018672	Copz2	2208	41	1.24	73	1.78	127	2.93	88	2.18	0.760509	0.0210501
ENSMUSG00000057667	Bloc1s3	3188	73	1.53	98	1.65	199	3.18	127	2.18	0.760165	0.00657697
ENSMUSG00000049577	Zfpm1	3503	184	3.52	219	3.36	424	6.17	345	5.38	0.758577	4.58165e-05
ENSMUSG00000118667	Ahnak2	11349	86	0.51	88	0.42	190	0.85	144	0.69	0.758047	0.00433828
ENSMUSG00000100078	Gm6170	1388	54	2.61	50	1.94	82	3.01	117	4.6	0.758012	0.0267516
ENSMUSG00000061477	Rps7	2015	1734	57.67	2255	60.12	4657	117.76	2948	79.91	0.757981	0.00832202
ENSMUSG00000025352	Gdf11	4062	77	1.27	105	1.39	187	2.35	158	2.12	0.757014	0.00285955
ENSMUSG00000101111	Gm28437	783	347	29.7	385	26.41	833	54.21	570	39.76	0.756917	1.37475e-05
ENSMUSG00000032366	Tpm1	6485	4855	50.17	6326	52.4	11836	93	9396	79.14	0.756639	6.38616e-15
ENSMUSG00000039621	Prex1	10266	323	2.11	374	1.96	804	3.99	529	2.81	0.755819	2.79513e-05
ENSMUSG00000073609	D2hgdh	4281	60	0.94	83	1.04	156	1.86	115	1.47	0.755296	0.00866379
ENSMUSG00000027684	Mecom	12427	54	0.29	74	0.32	127	0.52	115	0.51	0.754407	0.0100185
ENSMUSG00000043110	Lrrn4	3715	203	3.66	240	3.47	503	6.9	342	5.03	0.754341	0.000139261
ENSMUSG00000062661	Ncs1	4653	255	3.67	359	4.14	692	7.58	470	5.52	0.753696	4.0701e-05
ENSMUSG00000030376	Slc8a2	5261	108	1.38	120	1.23	288	2.79	149	1.55	0.753061	0.0072291
ENSMUSG00000067847	Romo1	747	209	18.75	279	20.06	503	34.31	420	30.71	0.752747	1.36068e-05
ENSMUSG00000033446	Lpar6	5400	227	2.82	360	3.58	672	6.34	431	4.36	0.750123	0.000184202
ENSMUSG00000028756	Pink1	2673	279	6.99	414	8.32	779	14.85	526	10.75	0.749865	3.78551e-05
ENSMUSG00000028555	Ttc39a	4904	26	0.36	53	0.58	80	0.83	67	0.75	0.749859	0.0490253
ENSMUSG00000022940	Pigp	1987	216	7.28	202	5.46	462	11.85	340	9.35	0.749807	0.00023921
ENSMUSG00000036103	Colec12	8725	155	1.19	212	1.31	399	2.33	294	1.84	0.749757	0.000212066
ENSMUSG00000058070	Eml1	7436	245	2.21	272	1.96	578	3.96	407	2.99	0.749308	5.98923e-05
ENSMUSG00000039450	Dcxr	1144	96	5.62	106	4.98	189	8.42	194	9.26	0.749254	0.0019725
ENSMUSG00000015363	Trabd	5591	376	4.51	472	4.54	939	8.56	668	6.53	0.749181	3.12989e-06
ENSMUSG00000055737	Ghr	9053	53	0.39	58	0.34	120	0.68	91	0.55	0.748023	0.0181908
ENSMUSG00000029022	Miip	3354	163	3.26	245	3.92	436	6.62	330	5.37	0.747409	0.000152223
ENSMUSG00000036820	Amdhd2	3659	519	9.51	573	8.41	1199	16.7	879	13.12	0.747188	6.54181e-07
ENSMUSG00000038264	Sema7a	3298	52	1.06	63	1.03	131	2.02	87	1.44	0.747181	0.0196105
ENSMUSG00000024937	Ehbp1l1	6964	90	0.87	94	0.73	214	1.57	137	1.07	0.746961	0.00643567
ENSMUSG00000022571	Pycrl	1339	383	19.17	405	16.25	907	34.51	597	24.35	0.746731	3.04196e-05
ENSMUSG00000022199	Slc22a17	4517	128	1.9	182	2.16	377	4.25	208	2.52	0.746727	0.00292588
ENSMUSG00000032353	Tmed3	2847	131	3.08	159	3	308	5.51	240	4.6	0.744976	0.000494159
ENSMUSG00000070473	Cldn3	1259	59	3.14	68	2.9	127	5.14	113	4.9	0.744695	0.0111517
ENSMUSG00000007039	Ddah2	1593	782	32.9	1029	34.7	2019	64.58	1396	47.87	0.744621	1.66351e-07
ENSMUSG00000033159	Cnppd1	5635	257	3.06	340	3.24	646	5.84	478	4.63	0.743742	1.59436e-05
ENSMUSG00000004054	Map3k11	4393	513	7.83	612	7.48	1283	14.88	848	10.54	0.743694	4.3942e-06
ENSMUSG00000022610	Mapk12	3805	513	9.04	666	9.4	1368	18.32	857	12.3	0.7431	1.13376e-05
ENSMUSG00000061111	Mcrip1	1282	477	24.93	578	24.22	1166	46.34	827	35.24	0.74222	1.26758e-06
ENSMUSG00000038244	Mical2	15218	41	0.18	38	0.13	76	0.25	74	0.27	0.741999	0.0420478
ENSMUSG00000019055	Plod1	6765	663	6.57	756	6	1606	12.1	1084	8.75	0.741957	1.24877e-06
ENSMUSG00000059195	Gm12715	1128	279	16.58	345	16.43	715	32.3	463	22.42	0.74112	7.39793e-05
ENSMUSG00000096842	Gm10736	78	1451	1246.64	1490	1026.17	3237	2114.6	2358	1651.23	0.740391	2.42646e-08
ENSMUSG00000038695	Josd2	2633	85	2.16	108	2.2	207	4.01	156	3.24	0.740259	0.00346073
ENSMUSG00000002233	Rhoc	1618	726	30.07	893	29.65	1782	56.12	1267	42.77	0.738634	1.2994e-07
ENSMUSG00000049288	Lix1l	3620	346	6.41	442	6.56	839	11.81	639	9.64	0.736635	2.14393e-06
ENSMUSG00000045176	Borcs6	1862	44	1.58	66	1.9	114	3.12	91	2.67	0.736347	0.0211193
ENSMUSG00000024925	Rnaseh2c	1715	434	16.96	554	17.35	1098	32.62	756	24.08	0.735482	4.28189e-06
ENSMUSG00000053819	Camk2d	22493	182	0.54	189	0.45	436	0.99	267	0.65	0.734851	0.00116704
ENSMUSG00000030319	Cand2	5474	1391	17.03	1772	17.39	3413	31.77	2513	25.08	0.734143	1.06276e-09
ENSMUSG00000028040	Efna4	1599	173	7.25	207	6.95	432	13.77	282	9.63	0.732714	0.000574069
ENSMUSG00000035268	Pkig	3990	150	2.52	165	2.22	344	4.39	249	3.41	0.732559	0.000678024
ENSMUSG00000019579	Mydgf	2222	458	13.81	543	13.13	1055	24.19	822	20.21	0.731908	3.26301e-07
ENSMUSG00000025533	Asl	4831	283	3.93	347	3.86	670	7.07	509	5.75	0.730891	1.08298e-05
ENSMUSG00000024180	Pgap6	4359	85	1.31	150	1.85	288	3.37	147	1.84	0.730816	0.0124612
ENSMUSG00000026547	Tagln2	2082	1309	42.13	1597	41.21	3190	78.07	2255	59.16	0.730431	1.28171e-08
ENSMUSG00000022240	Ctnnd2	10316	68	0.44	74	0.39	138	0.68	128	0.68	0.729638	0.00937015
ENSMUSG00000054716	Zfp771	2009	131	4.37	154	4.12	288	7.3	244	6.63	0.726951	0.000579142
ENSMUSG00000034613	Ppm1h	10226	195	1.28	275	1.44	471	2.35	400	2.14	0.726716	4.07458e-05
ENSMUSG00000034687	Fras1	17709	112	0.42	161	0.49	312	0.9	195	0.6	0.726108	0.0029459
ENSMUSG00000037966	Ninj1	1570	161	6.87	202	6.91	378	12.27	298	10.37	0.725908	0.000217693
ENSMUSG00000041845	Rhod	1714	107	4.18	134	4.2	279	8.29	171	5.45	0.725551	0.0042006
ENSMUSG00000040236	Trappc5	4957	357	4.83	427	4.63	897	9.22	569	6.27	0.724675	6.25905e-05
ENSMUSG00000024851	Pitpnm1	7030	92	0.88	112	0.86	236	1.71	145	1.13	0.724376	0.00674012
ENSMUSG00000029869	Ephb6	3773	125	2.22	133	1.89	272	3.67	211	3.05	0.7241	0.00143238
ENSMUSG00000100215	Gm8292	396	358	60.58	293	39.75	718	92.39	518	71.45	0.723719	0.000281182
ENSMUSG00000068758	Il3ra	2967	115	2.6	145	2.63	286	4.91	198	3.65	0.723555	0.0019578
ENSMUSG00000025268	Maged2	3239	480	9.93	618	10.25	1158	18.22	882	14.87	0.723435	3.89694e-07
ENSMUSG00000030752	Kdm8	2389	111	3.11	168	3.78	319	6.8	197	4.5	0.723017	0.00333827
ENSMUSG00000078348	Sf3b5	3841	695	12.13	755	10.56	1499	19.89	1212	17.24	0.722376	3.33971e-08
ENSMUSG00000023972	Ptk7	5384	1924	23.95	2435	24.3	4724	44.71	3381	34.3	0.722169	1.96769e-09
ENSMUSG00000032114	Slc37a4	2857	62	1.45	67	1.26	139	2.48	102	1.95	0.721652	0.0165534
ENSMUSG00000096472	Cdkn2d	1574	120	5.11	126	4.3	242	7.83	217	7.53	0.721096	0.00138506
ENSMUSG00000006476	Nsmf	4896	163	2.23	214	2.35	429	4.46	271	3.02	0.720644	0.000960682
ENSMUSG00000079197	Psme2	1764	201	7.64	235	7.16	468	13.52	344	10.65	0.720639	0.000159547
ENSMUSG00000015488	Cacfd1	4693	286	4.08	356	4.07	714	7.75	479	5.57	0.719404	7.04368e-05
ENSMUSG00002074878	-	109	74	45.5	69	34.01	130	60.77	137	68.65	0.718517	0.0124116
ENSMUSG00000027935	Rab13	2300	110	3.21	152	3.55	281	6.23	203	4.82	0.718318	0.00186363
ENSMUSG00000050271	Prag1	9606	402	2.8	482	2.7	961	5.1	682	3.88	0.718154	7.15169e-06
ENSMUSG00000029482	Aacs	3854	230	4	338	4.71	646	8.54	401	5.68	0.717043	0.00039681
ENSMUSG00000032485	Scap	7443	634	5.71	843	6.08	1569	10.74	1159	8.51	0.716534	2.12888e-07
ENSMUSG00000049532	Sall2	5433	1390	17.15	1673	16.54	3409	31.97	2283	22.95	0.716171	0.00369388
ENSMUSG00000028645	Slc2a1	3506	5139	98.23	6370	97.6	12536	182.19	8794	137	0.71538	0.000846984
ENSMUSG00000094344	Gm11942	345	882	171.32	833	129.7	1763	260.38	1449	229.41	0.714966	3.19452e-07
ENSMUSG00000047547	Cltb	4868	61	0.84	78	0.86	153	1.6	104	1.17	0.714355	0.0162381
ENSMUSG00000050299	Gm9843	402	205	34.17	243	32.47	505	64.01	326	44.29	0.713241	0.0004995
ENSMUSG00000064357	mt-Atp6	681	548	53.93	544	42.91	1194	89.34	847	67.93	0.713213	1.12857e-05
ENSMUSG00000105814	Mir703	109	125	76.85	153	75.4	253	118.27	259	129.79	0.712738	0.000787882
ENSMUSG00000058571	Gpc6	6425	66	0.69	71	0.59	159	1.26	96	0.82	0.712539	0.0218514
ENSMUSG00000034993	Vat1	2766	1716	41.57	2033	39.48	3951	72.78	2990	59.04	0.712301	4.02316e-10
ENSMUSG00000041548	Hspb8	1950	320	11	372	10.25	694	18.13	584	16.36	0.710375	3.69117e-06
ENSMUSG00000040322	Slc25a24	3431	228	4.45	273	4.27	504	7.48	420	6.69	0.710128	3.48123e-05
ENSMUSG00000024906	Mus81	3567	200	3.76	339	5.11	566	8.09	415	6.35	0.710026	0.000275943
ENSMUSG00000028458	Tesk1	4434	144	2.18	182	2.2	357	4.1	244	3.01	0.709425	0.00114251
ENSMUSG00000037594	Clba1	1960	49	1.68	74	2.03	128	3.33	97	2.7	0.709221	0.0216734
ENSMUSG00000026475	Rgs16	2339	55	1.58	58	1.33	112	2.44	97	2.27	0.708693	0.0231543
ENSMUSG00000024965	Fermt3	5784	52	0.6	74	0.69	111	0.98	119	1.12	0.708307	0.0180932
ENSMUSG00000030605	Mfge8	4694	1322	18.87	1625	18.6	2964	32.17	2460	28.63	0.708231	1.19734e-11
ENSMUSG00000020919	Stat5b	5539	164	1.98	237	2.3	422	3.88	312	3.08	0.708184	0.000382777
ENSMUSG00000039661	Dusp26	2305	33	0.96	52	1.21	84	1.86	71	1.68	0.708113	0.0478631
ENSMUSG00000056501	Cebpb	1504	47	2.09	54	1.93	97	3.29	89	3.23	0.707799	0.0296681
ENSMUSG00000107002	0610012G03Rik	1445	246	11.41	274	10.19	559	19.71	403	15.23	0.70754	0.000123521
ENSMUSG00000068551	Zfp467	4255	67	1.06	113	1.43	204	2.44	124	1.59	0.707186	0.0150847
ENSMUSG00000036158	Prickle1	4345	306	4.72	380	4.7	698	8.19	563	7.08	0.706833	6.19585e-06
ENSMUSG00000053173	Rpl18-ps2	567	45	5.32	51	4.83	99	8.9	78	7.51	0.706475	0.0358313
ENSMUSG00000000253	Gmpr	2323	152	4.38	164	3.79	316	6.93	267	6.28	0.705145	0.000611278
ENSMUSG00000004035	Gstm7	1601	41	1.72	49	1.64	82	2.61	83	2.83	0.704792	0.0397953
ENSMUSG00000029576	Radil	4803	396	5.53	510	5.7	955	10.13	706	8.03	0.703728	4.78541e-06
ENSMUSG00000118264	Rps15-ps3	1258	109	5.81	91	3.89	197	7.98	175	7.6	0.70328	0.00677291
ENSMUSG00000046722	Cdc42se1	3258	996	20.49	1257	20.73	2417	37.8	1718	28.8	0.703146	1.12515e-07
ENSMUSG00000055235	Wdr86	5034	153	2.04	185	1.97	380	3.85	242	2.63	0.702958	0.0017125
ENSMUSG00000039328	Rnf122	9012	280	2.08	296	1.76	669	3.78	398	2.41	0.701966	0.000710397
ENSMUSG00000056749	Nfil3	2026	82	2.71	113	3	202	5.08	154	4.15	0.701848	0.00576795
ENSMUSG00000005043	Sgsh	4414	70	1.06	87	1.06	174	2.01	114	1.41	0.70083	0.014671
ENSMUSG00000034255	Arhgap27	6415	99	1.03	119	1	235	1.87	165	1.4	0.700354	0.00479886
ENSMUSG00000041025	Iffo2	6216	420	4.53	522	4.51	937	7.68	786	6.91	0.700344	4.33391e-07
ENSMUSG00000021373	Cap2	4159	95	1.53	155	2	259	3.17	194	2.55	0.700316	0.00361352
ENSMUSG00000029059	Prxl2b	1027	127	8.29	153	8	263	13.05	249	13.24	0.700312	0.000903348
ENSMUSG00000033170	Card10	4952	124	1.68	210	2.28	349	3.59	255	2.81	0.699769	0.00175198
ENSMUSG00000029725	Ppp1r35	1085	327	20.2	396	19.61	798	37.48	529	26.63	0.699522	8.41549e-05
ENSMUSG00000029860	Zyx	5390	968	12.04	1123	11.19	2180	20.61	1660	16.82	0.699504	2.14857e-08
ENSMUSG00000003992	Ssbp2	7985	159	1.33	197	1.33	370	2.36	281	1.92	0.698315	0.000526131
ENSMUSG00000023904	Hcfc1r1	958	237	16.58	269	15.08	517	27.5	411	23.43	0.698049	7.12516e-05
ENSMUSG00000008318	Relt	3280	159	3.25	216	3.54	395	6.14	288	4.8	0.697163	0.000594299
ENSMUSG00000019737	Syne4	2946	75	1.71	73	1.33	161	2.78	112	2.08	0.696381	0.0175574
ENSMUSG00000034164	Emid1	2890	94	2.18	124	2.3	207	3.65	189	3.57	0.695039	0.00312581
ENSMUSG00000070576	Mn1	6940	55	0.53	75	0.58	129	0.95	107	0.84	0.694307	0.0188485
ENSMUSG00000116165	Pdxp	2001	98	3.28	140	3.76	230	5.86	201	5.49	0.694214	0.00253987
ENSMUSG00000025510	Cd151	2741	1071	26.18	1110	21.75	2283	42.44	1729	34.45	0.693744	1.63409e-07
ENSMUSG00000036860	Mrpl55	1027	232	15.14	301	15.74	511	25.35	457	24.31	0.693668	2.65649e-05
ENSMUSG00000034765	Dusp5	2473	254	6.88	286	6.21	598	12.32	392	8.66	0.693237	0.000359228
ENSMUSG00000031216	Stard8	5499	66	0.8	120	1.17	222	2.06	113	1.12	0.692679	0.0275817
ENSMUSG00000053038	Gm6180	498	122	16.42	102	11	213	21.79	200	21.94	0.691333	0.00556324
ENSMUSG00000036622	Atp13a2	6000	619	6.91	781	6.99	1456	12.36	1090	9.92	0.690917	4.5281e-07
ENSMUSG00000028464	Tpm2	2909	537	12.37	682	12.59	1224	21.44	990	18.59	0.690874	1.68599e-07
ENSMUSG00000044134	Pheta1	2412	172	4.78	222	4.94	441	9.32	276	6.25	0.690447	0.0014747
ENSMUSG00000015501	Hivep2	13720	54	0.26	89	0.35	139	0.52	118	0.47	0.69004	0.0177192
ENSMUSG00000039976	Tbc1d16	7119	642	6.04	779	5.88	1567	11.22	1023	7.85	0.688952	1.21722e-05
ENSMUSG00000020766	Galk1	1406	902	42.99	1124	42.94	2210	80.09	1475	57.3	0.688094	2.13922e-06
ENSMUSG00000019734	Tmc4	4280	49	0.77	61	0.77	122	1.45	78	1	0.687862	0.0380645
ENSMUSG00000090266	Mettl23	2697	114	2.83	117	2.33	252	4.76	171	3.46	0.687696	0.00601116
ENSMUSG00000010609	Psen2	4332	114	1.76	121	1.5	264	3.11	166	2.09	0.687085	0.00722713
ENSMUSG00000020844	Nxn	3239	655	13.55	776	12.87	1509	23.74	1095	18.47	0.687009	1.14419e-06
ENSMUSG00000025351	Cd63	3682	1417	25.79	1854	27.05	3404	47.11	2518	37.35	0.686727	1.02891e-08
ENSMUSG00000068747	Sort1	7569	1389	12.3	1732	12.29	3080	20.73	2570	18.55	0.685441	2.57644e-11
ENSMUSG00000040272	Accs	8364	60	0.48	93	0.6	163	0.99	112	0.73	0.684103	0.01917
ENSMUSG00000029032	Arhgef16	5481	128	1.57	155	1.52	299	2.78	214	2.13	0.683464	0.00234747
ENSMUSG00000060438	Rps10-ps1	495	165	22.34	186	20.19	361	37.16	276	30.46	0.682044	0.000800904
ENSMUSG00000020814	Mxra7	2391	263	7.37	313	7.03	648	13.81	398	9.09	0.681763	0.000635701
ENSMUSG00000042834	Nrep	3908	489	8.39	633	8.7	1156	15.07	869	12.15	0.681727	2.23808e-06
ENSMUSG00000024177	Nme4	1582	482	20.42	542	18.4	1075	34.62	785	27.1	0.681269	8.37774e-06
ENSMUSG00000031983	2310022B05Rik	3307	855	17.33	1015	16.49	1888	29.09	1496	24.71	0.680709	2.24404e-08
ENSMUSG00000026972	Arrdc1	2510	122	3.26	132	2.83	236	4.79	224	4.87	0.680593	0.00220622
ENSMUSG00000038555	Reep2	1926	84	2.92	99	2.76	168	4.44	162	4.59	0.679393	0.00725458
ENSMUSG00000030796	Tead2	4788	2240	31.35	2748	30.83	5428	57.77	3598	41.05	0.679035	0.00744674
ENSMUSG00000066278	Vps37b	2789	234	5.62	263	5.07	561	10.25	342	6.7	0.678791	0.00116287
ENSMUSG00000068335	Dok1	1977	75	2.54	128	3.48	213	5.49	149	4.12	0.678651	0.0113704
ENSMUSG00000027602	Map1lc3a	1181	368	20.88	401	18.24	818	35.29	578	26.73	0.677983	6.44671e-05
ENSMUSG00000030272	Camk1	5975	154	1.73	177	1.59	349	2.98	250	2.29	0.677936	0.00147897
ENSMUSG00000042380	Smim12	1022	363	23.8	442	23.23	809	40.33	642	34.31	0.677016	7.19909e-06
ENSMUSG00000034586	Hid1	4595	48	0.7	50	0.58	87	0.96	90	1.07	0.676511	0.0425509
ENSMUSG00000036186	Dipk1b	2476	54	1.46	44	0.95	98	2.02	81	1.79	0.676078	0.0498902
ENSMUSG00000067377	Tspan6	2060	371	12.07	462	12.05	915	22.63	588	15.59	0.676071	0.000135547
ENSMUSG00000025068	Gsto1	2023	352	11.66	438	11.63	851	21.43	573	15.47	0.675459	8.80306e-05
ENSMUSG00000001419	Mef2d	5985	1144	12.81	1481	13.29	2815	23.97	1908	17.41	0.675418	9.70246e-07
ENSMUSG00000049401	Ogfr	2580	567	14.73	746	15.53	1312	25.91	1044	22.1	0.675381	3.29622e-07
ENSMUSG00000046761	Fam83h	5212	111	1.43	125	1.29	259	2.53	168	1.76	0.674948	0.00711687
ENSMUSG00000092118	Fancf	1691	44	1.74	55	1.75	101	3.04	77	2.49	0.674696	0.044101
ENSMUSG00000041642	Kif21b	12184	478	2.63	483	2.13	951	3.98	791	3.55	0.673916	6.20008e-06
ENSMUSG00000030555	Ttc23	8474	113	0.89	107	0.68	233	1.4	167	1.08	0.67379	0.00800467
ENSMUSG00000037960	Card19	1477	123	5.58	172	6.26	305	10.52	223	8.25	0.673628	0.00240489
ENSMUSG00000026956	Uap1l1	4071	1055	17.37	1421	18.75	2509	31.4	1925	25.83	0.67361	2.52315e-08
ENSMUSG00000054723	Vmac	2464	201	5.47	235	5.12	435	9	350	7.76	0.673479	0.00025041
ENSMUSG00000048562	Sp8	4558	56	0.82	65	0.77	125	1.4	93	1.11	0.673362	0.0295312
ENSMUSG00000031465	Angpt2	3690	63	1.14	65	0.95	143	1.97	89	1.32	0.672499	0.0344758
ENSMUSG00000070424	Art5	2058	47	1.53	50	1.31	97	2.4	78	2.07	0.672167	0.0460667
ENSMUSG00000042745	Id1	1160	360	20.8	519	24.03	936	41.11	634	29.85	0.671967	9.01673e-05
ENSMUSG00000027533	Fabp5	3567	307	5.77	345	5.2	731	10.44	448	6.86	0.671701	0.000598435
ENSMUSG00000039759	Thap3	1334	89	4.47	105	4.23	201	7.68	148	6.06	0.671681	0.00887653
ENSMUSG00000039419	Cntnap2	10248	135	0.88	149	0.78	309	1.54	204	1.09	0.671501	0.00419214
ENSMUSG00000027932	Slc27a3	2569	334	8.71	364	7.61	752	14.92	509	10.82	0.670252	0.000189725
ENSMUSG00000026872	Zeb2	20203	113	0.37	145	0.39	264	0.67	198	0.54	0.66988	0.0034348
ENSMUSG00000029713	Gnb2	3402	2001	39.42	2472	39.03	4698	70.37	3328	53.43	0.668827	4.11197e-08
ENSMUSG00000099875	Rbm3-ps	465	85	12.25	86	9.94	135	14.79	172	20.2	0.668827	0.0155784
ENSMUSG00000035413	Tmem98	1633	143	5.87	201	6.61	323	10.08	289	9.67	0.668294	0.000754288
ENSMUSG00000046822	Slc39a3	4016	115	1.92	97	1.3	209	2.65	176	2.39	0.668239	0.00914491
ENSMUSG00000050144	Slc25a44	3578	282	5.28	323	4.85	670	9.54	420	6.41	0.668194	0.000617639
ENSMUSG00000022564	Grina	2067	499	16.18	588	15.28	1094	26.97	855	22.59	0.666929	2.19077e-06
ENSMUSG00000051527	Usp29	18078	156	0.58	186	0.55	332	0.94	280	0.85	0.666663	0.000777776
ENSMUSG00000031828	Klhl36	2339	70	2.01	86	1.98	178	3.88	102	2.38	0.666585	0.0277896
ENSMUSG00000064358	mt-Co3	784	614	52.48	557	38.17	1216	79.03	911	63.47	0.666563	4.81745e-05
ENSMUSG00000048755	Mcat	2462	392	10.67	536	11.7	939	19.43	714	15.84	0.666429	1.1312e-05
ENSMUSG00000061046	Haghl	2643	71	1.8	96	1.95	203	3.91	96	1.98	0.665501	0.0385051
ENSMUSG00000036106	Prr5	1917	160	5.59	222	6.22	394	10.47	286	8.15	0.665321	0.00108998
ENSMUSG00000020828	Pld2	6252	65	0.7	95	0.82	157	1.28	127	1.11	0.665201	0.0156787
ENSMUSG00000024304	Cdh2	8066	398	3.31	467	3.11	910	5.75	641	4.34	0.664842	4.49427e-05
ENSMUSG00000037552	Plekhg2	6797	899	8.86	1163	9.19	2204	16.52	1479	11.89	0.664653	4.19559e-06
ENSMUSG00000035585	Tsen34	2541	1079	28.46	1319	27.88	2473	49.59	1816	39.04	0.664282	1.45652e-07
ENSMUSG00000007987	Ift22	3608	112	2.08	159	2.37	245	3.46	235	3.56	0.663415	0.00233336
ENSMUSG00000030890	Ilk	2744	106	2.59	135	2.64	273	5.07	158	3.15	0.663383	0.011485
ENSMUSG00000034105	Meak7	4132	254	4.12	254	3.3	501	6.18	413	5.46	0.663307	0.000237846
ENSMUSG00000071256	Zfp213	2686	110	2.74	148	2.96	261	4.95	198	4.03	0.663285	0.00379316
ENSMUSG00000091955	Gm9844	485	215	29.71	195	21.6	431	45.28	311	35.02	0.663053	0.00173733
ENSMUSG00000047843	Bri3	1648	533	21.67	646	21.06	1193	36.89	913	30.26	0.662875	2.18748e-06
ENSMUSG00000027792	Bche	6741	65	0.65	75	0.6	156	1.18	95	0.77	0.662546	0.0316634
ENSMUSG00000039016	Timm8b	518	597	77.23	709	73.53	1385	136.24	952	100.38	0.661971	1.37338e-05
ENSMUSG00000076218	Mir692-1	109	55	33.81	76	37.46	97	45.34	134	67.15	0.661176	0.0337265
ENSMUSG00000026204	Ptprn	4249	114	1.8	148	1.87	287	3.44	180	2.31	0.661012	0.00722333
ENSMUSG00000028849	Map7d1	3652	1384	25.4	1569	23.08	2980	41.58	2303	34.44	0.66022	1.69884e-08
ENSMUSG00000028015	Ctso	5123	56	0.73	65	0.68	124	1.23	92	0.98	0.66002	0.0333389
ENSMUSG00000037989	Wnk2	8481	210	1.66	230	1.46	438	2.63	349	2.25	0.659941	0.000396274
ENSMUSG00000045284	Dcaf12l1	3531	351	6.66	481	7.32	763	11.01	709	10.97	0.659911	3.86557e-06
ENSMUSG00000024942	Capn1	3346	375	7.51	474	7.61	868	13.22	643	10.5	0.659796	2.51679e-05
ENSMUSG00000024308	Tapbp	3628	393	7.26	474	7.02	844	11.85	700	10.54	0.659778	4.56358e-06
ENSMUSG00000031595	Pdgfrl	3126	94	2.02	126	2.17	210	3.42	180	3.15	0.659742	0.00543722
ENSMUSG00000036620	Mgat4b	2719	396	9.76	598	11.81	962	18.03	791	15.89	0.659651	8.61308e-06
ENSMUSG00000029166	Mapre3	3459	45	0.87	57	0.89	93	1.37	88	1.39	0.659649	0.0433748
ENSMUSG00000028032	Papss1	3053	343	7.53	393	6.91	720	12.02	593	10.61	0.659104	1.72805e-05
ENSMUSG00000095098	Ccdc85b	4715	207	2.94	228	2.6	447	4.83	331	3.83	0.658795	0.000650804
ENSMUSG00000087687	Pet100	1788	150	5.62	158	4.75	304	8.66	247	7.55	0.658611	0.00190355
ENSMUSG00000015094	Npdc1	3906	214	3.67	248	3.41	477	6.22	347	4.85	0.657481	0.000537144
ENSMUSG00000073758	Sh3d21	2717	45	1.11	53	1.05	91	1.71	83	1.67	0.65624	0.0483984
ENSMUSG00000031532	Saraf	2965	555	12.54	664	12.03	1237	21.26	931	17.15	0.655423	3.49721e-06
ENSMUSG00000048277	Syngr2	1776	306	11.55	419	12.67	721	20.69	560	17.22	0.65508	4.38418e-05
ENSMUSG00000036430	Tbcc	1164	229	13.18	321	14.81	557	24.38	414	19.43	0.654534	0.000273195
ENSMUSG00000025402	Nab2	2941	181	4.12	208	3.8	430	7.45	264	4.9	0.654321	0.00315037
ENSMUSG00000001473	Tubb6	2437	1733	47.66	1926	42.45	3742	78.24	2787	62.47	0.654109	5.24544e-08
ENSMUSG00000024663	Rab3il1	7161	116	1.09	96	0.72	216	1.54	166	1.27	0.653991	0.0128459
ENSMUSG00000020432	Tcn2	2178	410	12.62	602	14.85	1021	23.89	760	19.06	0.653351	2.63615e-05
ENSMUSG00000042626	Shc1	5645	2365	28.08	2934	27.92	5527	49.89	3876	37.5	0.652882	8.3527e-08
ENSMUSG00000032245	Cln6	2434	299	8.23	414	9.14	726	15.2	532	11.94	0.652806	0.000102828
ENSMUSG00000020312	Shc2	5426	252	3.11	321	3.18	573	5.38	440	4.43	0.651298	0.000147024
ENSMUSG00000039263	Npepl1	2998	485	10.84	560	10.03	1038	17.64	816	14.87	0.650512	5.0039e-06
ENSMUSG00000044030	Irf2bp1	2734	345	8.46	454	8.92	826	15.39	585	11.69	0.650372	8.74346e-05
ENSMUSG00000027222	Pex16	1775	150	5.66	141	4.27	305	8.76	216	6.65	0.650253	0.00538784
ENSMUSG00000064080	Fbln2	6370	64	0.67	82	0.69	150	1.2	108	0.93	0.650098	0.0249164
ENSMUSG00000091549	Gm6548	1165	196	11.27	180	8.3	336	14.7	335	15.71	0.649933	0.00136581
ENSMUSG00000073295	Nudt11	3036	103	2.27	136	2.41	275	4.62	148	2.66	0.649369	0.0176068
ENSMUSG00000070610	Gm13127	1389	62	2.99	83	3.21	133	4.88	122	4.8	0.649081	0.0212253
ENSMUSG00000062175	Tgif2	3832	73	1.28	124	1.74	196	2.61	148	2.11	0.64906	0.014666
ENSMUSG00000040699	Limd2	3707	1303	23.56	1533	22.21	2954	40.6	2076	30.59	0.648525	7.35232e-07
ENSMUSG00000029086	Prom1	7175	429	4.01	507	3.8	941	6.68	716	5.45	0.648307	1.52808e-05
ENSMUSG00000031246	Sh3bgrl	3298	644	13.09	835	13.6	1538	23.76	1072	17.75	0.648101	9.95846e-06
ENSMUSG00000084883	Ccdc85c	4337	734	11.34	876	10.85	1644	19.31	1206	15.19	0.647858	2.08424e-06
ENSMUSG00000025171	Ubtd1	1687	117	4.65	163	5.19	280	8.46	212	6.86	0.647339	0.00382606
ENSMUSG00000054520	Sh3bp2	4296	77	1.2	97	1.21	200	2.37	108	1.37	0.646958	0.0310745
ENSMUSG00000013921	Clip3	3935	604	10.29	682	9.31	1345	17.42	936	12.99	0.646043	2.26552e-05
ENSMUSG00000048376	F2r	3336	1116	22.42	1417	22.82	2353	35.94	2101	34.4	0.645896	2.42198e-10
ENSMUSG00000052151	Plpp2	1654	98	3.97	159	5.16	277	8.53	172	5.68	0.645052	0.0123585
ENSMUSG00000028703	Lrrc41	3713	311	5.61	424	6.13	722	9.91	567	8.34	0.644214	4.88931e-05
ENSMUSG00000063268	Parp10	4275	105	1.65	163	2.05	246	2.93	221	2.82	0.643807	0.00414483
ENSMUSG00000040390	Map3k10	4142	288	4.66	328	4.25	626	7.7	463	6.11	0.643741	0.000198146
ENSMUSG00000030674	Qprt	2645	194	4.92	232	4.71	453	8.73	299	6.17	0.642787	0.00182523
ENSMUSG00000113902	Ndufb1	1153	337	19.59	416	19.38	727	32.13	597	28.28	0.642667	2.19624e-05
ENSMUSG00000059461	Gm7331	387	106	18.36	103	14.3	186	24.49	184	25.97	0.642526	0.00926284
ENSMUSG00000028926	Cdk14	18877	126	0.45	160	0.46	271	0.73	231	0.67	0.642474	0.00258222
ENSMUSG00000072772	Grcc10	1988	380	12.81	470	12.7	919	23.55	580	15.94	0.642301	0.000348534
ENSMUSG00000057375	Yipf1	6783	195	1.93	225	1.78	402	3.02	338	2.72	0.642266	0.000507653
ENSMUSG00000024958	Gpr137	3396	124	2.45	153	2.42	271	4.07	216	3.47	0.642198	0.00339043
ENSMUSG00000050064	Zfp697	8276	60	0.49	91	0.59	161	0.99	103	0.68	0.642094	0.0325709
ENSMUSG00000002279	Lmf1	13589	182	0.9	179	0.71	349	1.31	291	1.17	0.641715	0.00159187
ENSMUSG00000022216	Psme1	2209	912	27.67	1161	28.23	2028	46.78	1611	39.83	0.641569	6.41655e-08
ENSMUSG00000026278	Bok	1840	242	8.81	313	9.14	542	15.01	431	12.79	0.640705	0.000172803
ENSMUSG00000002393	Nr2f6	2983	497	11.17	497	8.95	1061	18.12	706	12.93	0.640171	0.000240274
ENSMUSG00000040563	Plppr2	2750	90	2.19	134	2.62	206	3.82	184	3.65	0.640043	0.00737466
ENSMUSG00000046711	Hmga1	2125	1869	58.94	2478	62.64	4682	112.27	2945	75.7	0.639534	0.0293763
ENSMUSG00000035944	Ttc38	3842	65	1.13	87	1.22	150	1.99	116	1.65	0.639449	0.0233123
ENSMUSG00000050335	Lgals3	1858	75	2.71	63	1.82	144	3.95	102	3	0.638955	0.0392384
ENSMUSG00000025151	Maged1	4351	4270	65.77	5022	62	9213	107.89	7138	89.61	0.638615	3.94476e-10
ENSMUSG00000033684	Qsox1	8291	242	1.96	265	1.72	544	3.34	352	2.32	0.638317	0.00150397
ENSMUSG00000022500	Litaf	5156	468	6.08	654	6.81	1077	10.64	879	9.31	0.637968	4.15224e-06
ENSMUSG00000027408	Cpxm1	2432	306	8.43	444	9.81	741	15.53	565	12.69	0.637414	0.000102791
ENSMUSG00000020644	Id2	2438	192	5.28	269	5.93	478	9.99	327	7.33	0.637366	0.00140088
ENSMUSG00000020423	Btg2	2743	569	13.9	751	14.71	1231	22.87	1073	21.37	0.637229	3.13134e-07
ENSMUSG00000031059	Ndufb11	908	739	54.54	824	48.75	1583	88.83	1172	70.5	0.637227	4.30064e-06
ENSMUSG00000061353	Cxcl12	8176	65	0.53	66	0.43	126	0.79	105	0.7	0.637024	0.0328863
ENSMUSG00000051652	Lrrc3	4296	73	1.14	76	0.95	155	1.84	108	1.37	0.636604	0.029458
ENSMUSG00000042613	Pbxip1	4674	446	6.39	542	6.23	1028	11.21	707	8.26	0.636541	7.87005e-05
ENSMUSG00000038976	Ppp1r9b	5083	673	8.87	797	8.42	1485	14.89	1097	11.79	0.63629	4.2599e-06
ENSMUSG00000034974	Dapk3	2532	497	13.15	565	11.99	1085	21.83	783	16.89	0.635352	3.4125e-05
ENSMUSG00000021996	Esd	3366	642	12.78	771	12.3	1441	21.81	1038	16.84	0.635094	8.85406e-06
ENSMUSG00000027495	Fam210b	3617	149	2.76	164	2.44	306	4.31	244	3.68	0.634945	0.00261849
ENSMUSG00000028399	Ptprd	22822	53	0.16	76	0.18	140	0.31	85	0.2	0.63479	0.0482471
ENSMUSG00000038502	Ptov1	4213	1896	30.16	2346	29.91	4279	51.75	3148	40.81	0.634275	5.03936e-08
ENSMUSG00000031807	Pgls	3770	645	11.47	891	12.7	1565	21.15	1111	16.1	0.634213	1.25832e-05
ENSMUSG00000101249	Gm29216	492	259	35.28	246	26.86	520	53.85	374	41.52	0.633732	0.00130773
ENSMUSG00000002274	Metrn	3771	169	3	217	3.09	408	5.51	267	3.87	0.633425	0.00303927
ENSMUSG00000039983	Ccdc32	2214	105	3.18	133	3.23	220	5.06	195	4.81	0.633423	0.00564342
ENSMUSG00000024048	Myl12a	3360	1914	38.17	2379	38.03	4338	65.79	3172	51.56	0.633278	6.59352e-08
ENSMUSG00000029149	Krtcap3	1338	46	2.3	84	3.37	128	4.87	96	3.92	0.633054	0.0454101
ENSMUSG00000041605	Inava	4977	316	4.25	409	4.41	758	7.76	508	5.58	0.632158	0.000366976
ENSMUSG00000081604	Gm11518	411	127	20.71	124	16.21	243	30.13	199	26.45	0.631767	0.006783
ENSMUSG00000044982	Sft2d3	2727	69	1.7	86	1.69	141	2.63	129	2.58	0.631597	0.0210174
ENSMUSG00000028779	Pef1	1915	428	14.98	556	15.6	918	24.43	794	22.65	0.631401	3.59995e-06
ENSMUSG00000056708	Ier5	3276	225	4.6	301	4.94	567	8.82	350	5.84	0.630542	0.00208113
ENSMUSG00000002804	Nudt14	1587	244	10.3	278	9.41	539	17.31	376	12.94	0.630506	0.000835579
ENSMUSG00000055963	Triqk	3568	68	1.28	68	1.02	134	1.91	105	1.61	0.630194	0.0340237
ENSMUSG00000045045	Lrfn4	3366	618	12.3	811	12.94	1551	23.48	940	15.25	0.628693	0.0463832
ENSMUSG00000018567	Gabarap	1844	1407	51.13	1728	50.34	3063	84.64	2400	71.09	0.628198	1.73311e-08
ENSMUSG00000098332	Pigbos1	2999	79	1.77	79	1.42	174	2.96	104	1.89	0.62673	0.0378704
ENSMUSG00000007817	Zmiz1	12523	674	3.61	755	3.24	1481	6.03	1020	4.45	0.625907	3.6202e-05
ENSMUSG00000046718	Bst2	903	287	21.3	373	22.19	682	38.48	465	28.13	0.62583	0.000484292
ENSMUSG00000055745	Rtl6	4426	173	2.62	202	2.45	359	4.13	294	3.63	0.625607	0.00129291
ENSMUSG00000033256	Shf	2305	177	5.15	207	4.82	376	8.31	293	6.94	0.625535	0.0014263
ENSMUSG00000023764	Sfi1	7559	60	0.53	121	0.86	180	1.21	129	0.93	0.625483	0.0326129
ENSMUSG00000038777	Sema6c	5935	152	1.72	192	1.74	371	3.19	228	2.1	0.625268	0.00642135
ENSMUSG00000003199	Mpnd	2305	928	26.98	980	22.84	1914	42.31	1429	33.86	0.624705	4.53274e-06
ENSMUSG00000024875	Yif1a	1889	336	11.92	411	11.69	712	19.21	585	16.92	0.623947	4.10806e-05
ENSMUSG00000022210	Dhrs4	1754	155	5.92	184	5.64	320	9.3	269	8.38	0.62381	0.001859
ENSMUSG00000039886	Tmem120a	1730	266	10.3	287	8.91	541	15.93	424	13.39	0.622854	0.000385807
ENSMUSG00000027459	Fam110a	2207	109	3.31	134	3.26	245	5.66	177	4.38	0.62268	0.00901619
ENSMUSG00000032615	Nt5m	3361	67	1.34	76	1.21	146	2.21	103	1.67	0.621965	0.0349653
ENSMUSG00000037211	Spry1	2906	497	11.46	674	12.46	1171	20.53	853	16.03	0.621882	2.9998e-05
ENSMUSG00000043639	Rbm20	6790	137	1.35	223	1.76	366	2.75	252	2.03	0.621739	0.00533779
ENSMUSG00000037736	Limch1	11703	89	0.51	94	0.43	154	0.67	164	0.77	0.621521	0.0165797
ENSMUSG00000120224	-	680	71	7	79	6.24	148	11.09	113	9.08	0.621161	0.0291128
ENSMUSG00000025868	Higd2a	648	344	35.58	388	32.16	702	55.2	571	48.13	0.621125	6.76654e-05
ENSMUSG00000024921	Smarca2	14269	115	0.54	134	0.5	209	0.75	222	0.85	0.621098	0.00614861
ENSMUSG00000063802	Hspbp1	1892	532	18.84	584	16.58	1117	30.08	829	23.93	0.62099	3.35958e-05
ENSMUSG00000040752	Myh6	6726	87	0.87	122	0.97	219	1.66	142	1.15	0.620614	0.0189818
ENSMUSG00000028843	Sh3bgrl3	821	549	44.81	603	39.45	1114	69.14	892	59.34	0.620559	9.06733e-06
ENSMUSG00000026942	Traf2	5101	218	2.86	275	2.9	515	5.14	340	3.64	0.620479	0.00173924
ENSMUSG00000056758	Hmga2	6772	1139	11.27	1542	12.23	2662	20.03	1966	15.86	0.620367	7.76415e-07
ENSMUSG00000019564	Arid3a	5562	373	4.49	518	5	876	8.03	660	6.48	0.620066	6.9594e-05
ENSMUSG00000019944	Rhobtb1	6075	80	0.88	99	0.88	152	1.27	157	1.41	0.620029	0.0165506
ENSMUSG00000038545	Cul7	7410	2295	20.76	2820	20.44	4931	33.91	3929	28.96	0.6198	1.01167e-09
ENSMUSG00000008090	Fgfrl1	2782	263	6.34	340	6.57	547	10.02	493	9.68	0.619105	0.000100008
ENSMUSG00000034673	Pbx2	3640	1076	19.81	1348	19.89	2367	33.13	1827	27.42	0.619059	1.92373e-07
ENSMUSG00000022817	Itgb5	3553	673	12.69	754	11.4	1339	19.2	1139	17.51	0.618892	8.70944e-07
ENSMUSG00000024197	Plin3	3786	895	15.84	1106	15.69	1958	26.35	1506	21.73	0.618873	5.88798e-07
ENSMUSG00000018340	Anxa6	2930	1386	31.7	1752	32.12	3016	52.45	2405	44.83	0.61803	1.45566e-08
ENSMUSG00000060019	Gm10073	342	423	82.89	371	58.27	729	108.61	663	105.89	0.617894	0.000280592
ENSMUSG00000020792	Exoc7	4367	381	5.85	448	5.51	800	9.33	636	7.95	0.617503	4.25393e-05
ENSMUSG00000021493	Pdlim7	4849	865	11.95	1142	12.65	1990	20.91	1471	16.57	0.61711	2.31895e-06
ENSMUSG00000116757	Gm4786	798	373	31.32	313	21.07	625	39.91	579	39.63	0.617051	0.000684624
ENSMUSG00000003762	Coq8b	5586	113	1.36	156	1.5	265	2.42	198	1.94	0.616816	0.00702863
ENSMUSG00000052713	Zfp608	8513	521	4.1	673	4.25	1171	7.01	888	5.7	0.616052	1.35037e-05
ENSMUSG00000073616	Cops9	1499	366	16.36	437	15.66	783	26.62	606	22.08	0.615943	6.88312e-05
ENSMUSG00000079037	Prnp	2343	291	8.32	329	7.54	596	12.96	478	11.14	0.615476	0.000199108
ENSMUSG00000046323	Dppa3	892	920	69.12	1082	65.16	1875	107.11	1586	97.12	0.615366	6.06649e-08
ENSMUSG00000025792	Slc25a10	3455	210	4.07	260	4.04	474	6.99	338	5.34	0.615176	0.00130492
ENSMUSG00000032643	Fhl3	1683	142	5.65	182	5.81	308	9.32	250	8.11	0.614827	0.00286985
ENSMUSG00000036046	5031439G07Rik	9604	709	4.95	883	4.94	1591	8.44	1157	6.58	0.614243	8.62058e-06
ENSMUSG00000054889	Dsp	9659	476	3.3	623	3.46	1042	5.5	848	4.8	0.614129	7.33644e-06
ENSMUSG00000021583	Erap1	7280	106	0.98	143	1.06	242	1.69	186	1.4	0.613996	0.00839865
ENSMUSG00000035835	Plppr3	4357	64	0.98	110	1.36	185	2.16	112	1.4	0.613989	0.0400204
ENSMUSG00000035781	R3hdm4	5584	569	6.83	701	6.74	1226	11.19	964	9.43	0.613578	5.13887e-06
ENSMUSG00000028469	Npr2	4667	52	0.75	81	0.93	122	1.33	105	1.23	0.612819	0.0410199
ENSMUSG00000053317	Sec61b	1271	687	36.22	870	36.77	1557	62.42	1125	48.35	0.61226	1.18319e-05
ENSMUSG00000023008	Fmnl3	5021	552	7.37	616	6.59	1199	12.17	826	8.99	0.612231	0.000104359
ENSMUSG00000028763	Hspg2	14739	7496	34.08	10093	36.79	17734	61.31	12449	46.13	0.610768	0.00583597
ENSMUSG00000070327	Rnf213	16888	206	0.82	286	0.91	461	1.39	381	1.23	0.610644	0.000592802
ENSMUSG00000024845	Tmem134	1848	387	14.03	448	13.02	785	21.64	654	19.33	0.609996	3.349e-05
ENSMUSG00000031661	Nkd1	4558	98	1.44	119	1.4	244	2.73	131	1.57	0.609895	0.0306124
ENSMUSG00000064372	mt-Tp	67	210	210.04	262	210.06	493	374.93	320	260.87	0.60965	0.00266852
ENSMUSG00000023827	Agpat4	2701	290	7.2	335	6.66	631	11.9	448	9.06	0.609599	0.000585409
ENSMUSG00000006301	Tmbim1	12659	237	1.25	284	1.21	485	1.95	411	1.77	0.609577	0.000346718
ENSMUSG00000001750	Tcirg1	4603	265	3.86	351	4.1	593	6.56	463	5.49	0.609506	0.000276485
ENSMUSG00000049760	Micos13	1169	432	24.76	457	21	892	38.88	648	30.28	0.608826	0.000187895
ENSMUSG00000068762	Gstm6	1989	102	3.44	144	3.89	223	5.71	197	5.41	0.608823	0.00787701
ENSMUSG00000021262	Evl	2940	620	14.13	673	12.3	1307	22.65	931	17.3	0.608509	5.76616e-05
ENSMUSG00000026509	Capn2	6345	388	4.1	510	4.32	871	6.99	668	5.75	0.608404	5.9524e-05
ENSMUSG00000038552	Fndc4	3039	133	2.93	145	2.56	293	4.91	188	3.38	0.60813	0.0117644
ENSMUSG00000080848	Gm9385	472	123	17.46	142	16.16	250	26.99	206	23.84	0.608077	0.00633879
ENSMUSG00000029710	Ephb4	4640	1394	20.13	1578	18.27	2906	31.91	2223	26.17	0.607971	3.10969e-07
ENSMUSG00000062115	Rai1	9591	649	4.53	873	4.89	1552	8.25	1055	6.01	0.607192	5.92738e-05
ENSMUSG00000050530	Fam171a1	4442	265	4	339	4.1	562	6.45	472	5.8	0.606621	0.000185746
ENSMUSG00000029121	Crmp1	7046	507	4.82	713	5.44	1228	8.88	856	6.64	0.606618	9.86974e-05
ENSMUSG00000023495	Pcbp4	4268	2753	43.23	3495	43.99	6429	76.75	4299	55.02	0.606137	0.0145387
ENSMUSG00000045211	Nudt18	4440	53	0.8	70	0.85	108	1.24	102	1.25	0.606093	0.04617
ENSMUSG00000023092	Fhl1	3714	617	11.13	772	11.17	1406	19.29	978	14.38	0.605572	4.68898e-05
ENSMUSG00000025466	Fuom	3272	87	1.78	89	1.46	174	2.71	130	2.17	0.605392	0.0256188
ENSMUSG00000003581	Rnf215	2232	121	3.63	132	3.18	250	5.71	186	4.55	0.605288	0.00991399
ENSMUSG00000002345	Borcs8	1468	118	5.39	139	5.09	263	9.13	179	6.66	0.6052	0.0116422
ENSMUSG00000115987	Vps28	2304	324	9.42	365	8.51	693	15.33	494	11.71	0.604963	0.000471552
ENSMUSG00000020133	2310011J03Rik	1649	251	10.2	287	9.35	521	16.1	404	13.38	0.604839	0.000590882
ENSMUSG00000001247	Lsr	2172	402	12.4	478	11.82	912	21.4	602	15.14	0.604829	0.000443793
ENSMUSG00000020108	Ddit4	1755	291	11.11	411	12.58	645	18.73	550	17.12	0.604651	0.000116435
ENSMUSG00000022912	Pros1	4088	121	1.98	149	1.96	248	3.09	214	2.86	0.604259	0.00575604
ENSMUSG00000045374	Wdr81	7038	397	3.78	474	3.62	812	5.88	681	5.29	0.604254	2.68965e-05
ENSMUSG00000003531	Dgcr6	2985	345	7.75	401	7.22	746	12.73	536	9.81	0.60346	0.000315979
ENSMUSG00000018507	Trpv2	4485	85	1.27	116	1.39	152	1.73	189	2.3	0.603273	0.0195221
ENSMUSG00000034471	Caskin2	5177	249	3.22	287	2.98	535	5.27	386	4.07	0.603099	0.00101519
ENSMUSG00000044927	H1f10	1217	706	38.88	864	38.14	1475	61.76	1211	54.35	0.60247	9.57069e-07
ENSMUSG00000022760	Thap7	1882	139	4.95	150	4.28	283	7.66	214	6.21	0.601808	0.00689727
ENSMUSG00000010045	Tmem115	2194	405	12.37	409	10.01	783	18.18	621	15.46	0.601446	0.00018294
ENSMUSG00000020782	Llgl2	4844	698	9.66	833	9.24	1452	15.27	1169	13.18	0.601416	1.90131e-06
ENSMUSG00000067274	Rplp0	1659	15232	615.29	18262	591.33	33478	1028.24	23961	788.89	0.601182	2.716e-07
ENSMUSG00000041117	Ccdc8	4809	214	2.98	271	3.03	466	4.94	362	4.11	0.600792	0.000913358
ENSMUSG00000026121	Sema4c	4593	365	5.33	459	5.37	838	9.3	571	6.79	0.600302	0.000409475
ENSMUSG00000020284	Cfap410	6627	104	1.05	96	0.78	186	1.43	159	1.31	0.599769	0.0196752
ENSMUSG00000096014	Sox1	4832	397	5.51	553	6.15	888	9.36	725	8.2	0.599602	3.74742e-05
ENSMUSG00000083337	Gm11539	557	190	22.86	174	16.78	310	28.36	317	31.09	0.599076	0.00388721
ENSMUSG00000022658	Tagln3	1240	73	3.95	110	4.77	182	7.48	128	5.64	0.59766	0.0288642
ENSMUSG00000022193	Psmb5	899	902	67.24	1018	60.83	1891	107.18	1400	85.06	0.597584	7.08033e-06
ENSMUSG00000022261	Sdc2	3527	192	3.65	238	3.62	389	5.62	343	5.31	0.597498	0.000989971
ENSMUSG00000029406	Pitpnm2	12843	212	1.11	270	1.13	467	1.85	354	1.51	0.597428	0.00116259
ENSMUSG00000079481	Nhsl2	16952	75	0.3	80	0.25	136	0.41	129	0.42	0.596949	0.0309274
ENSMUSG00000042216	Sgsm1	7466	231	2.07	257	1.85	448	3.06	386	2.82	0.596487	0.000694065
ENSMUSG00000035863	Palm	5655	507	6.01	693	6.58	1153	10.39	883	8.53	0.59646	2.7875e-05
ENSMUSG00000030314	Atg7	6968	389	3.74	427	3.29	777	5.68	620	4.86	0.596308	0.000110937
ENSMUSG00000021130	Galnt16	8047	85	0.71	108	0.72	199	1.26	130	0.88	0.596177	0.0273651
ENSMUSG00000071649	B3gat3	2588	331	8.57	370	7.68	692	13.62	508	10.72	0.595836	0.000425368
ENSMUSG00000034714	Ttyh2	3739	130	2.33	123	1.77	256	3.49	180	2.63	0.595707	0.0156027
ENSMUSG00000044477	Zfand3	4392	1236	18.86	1492	18.25	2675	31.03	1980	24.62	0.595641	1.31352e-06
ENSMUSG00000030750	Nsmce1	1329	563	28.39	700	28.29	1203	46.12	947	38.92	0.595576	1.00267e-05
ENSMUSG00000022089	Bin3	2187	155	4.75	166	4.08	297	6.92	252	6.29	0.595378	0.00417893
ENSMUSG00000032491	Nradd	1817	182	6.71	238	7.04	394	11.05	319	9.59	0.595185	0.0015472
ENSMUSG00000094530	Gm21399	597	168	18.86	138	12.42	318	27.14	213	19.49	0.595013	0.0164481
ENSMUSG00000004945	Tmem242	1837	538	19.63	707	20.67	1190	33.01	923	27.44	0.594565	1.64584e-05
ENSMUSG00000005054	Cstb	603	588	65.35	661	58.89	1224	103.43	912	82.61	0.59453	3.90319e-05
ENSMUSG00000023906	Cldn6	1721	251	9.77	292	9.11	594	17.59	336	10.66	0.594332	0.00604527
ENSMUSG00000035674	Ndufa3	1022	393	25.77	388	20.39	787	39.24	557	29.77	0.594227	0.00076355
ENSMUSG00000063524	Eno1	5379	4259	53.06	5335	53.28	9570	90.65	6745	68.49	0.592168	0.00499538
ENSMUSG00000032177	Pde4a	7655	185	1.62	195	1.37	390	2.6	261	1.86	0.592141	0.00613426
ENSMUSG00000030397	Mark4	4735	560	7.93	651	7.39	1201	12.92	864	9.97	0.59192	7.17051e-05
ENSMUSG00000060671	Atp8b2	8561	1323	10.36	1666	10.45	2830	16.84	2242	14.3	0.59183	9.85357e-08
ENSMUSG00000008140	Emc10	2917	810	18.61	987	18.18	1783	31.15	1274	23.86	0.591366	1.77939e-05
ENSMUSG00000020190	Mknk2	3892	1694	29.17	2087	28.81	3656	47.86	2767	38.83	0.590975	2.01302e-07
ENSMUSG00000116972	Gm6278	772	107	9.29	90	6.26	183	12.08	156	11.04	0.59064	0.0262497
ENSMUSG00000025854	Fam20c	6590	76	0.77	77	0.63	157	1.21	105	0.87	0.590544	0.0456227
ENSMUSG00000017286	Glod4	6005	733	8.18	854	7.64	1480	12.56	1218	11.08	0.590174	1.82937e-06
ENSMUSG00000008393	Carhsp1	2858	1320	30.95	1636	30.75	2915	51.97	2105	40.23	0.590128	2.50566e-06
ENSMUSG00000031399	Fam3a	2485	98	2.64	119	2.57	201	4.12	167	3.67	0.590014	0.0144747
ENSMUSG00000079641	Rpl39	1434	3622	169.26	4284	160.48	7807	277.41	5652	215.28	0.589989	2.31678e-07
ENSMUSG00000002763	Pex6	3796	494	8.72	594	8.41	1149	15.42	704	10.13	0.589429	0.000845954
ENSMUSG00000063445	Nmral1	3891	368	6.34	381	5.26	741	9.7	540	7.58	0.589257	0.00058164
ENSMUSG00000038650	Rnh1	2594	475	12.27	574	11.89	996	19.56	784	16.51	0.589184	3.30656e-05
ENSMUSG00000023353	Agap3	5321	834	10.5	1004	10.14	1786	17.1	1333	13.68	0.587778	7.08449e-06
ENSMUSG00000034674	Tdg	5374	344	4.29	461	4.61	818	7.76	543	5.52	0.58765	0.000834819
ENSMUSG00000024437	Gm8615	1102	131	7.97	125	6.09	232	10.73	205	10.16	0.586794	0.011365
ENSMUSG00000113061	Rps18-ps5	607	453	50.01	501	44.34	918	77.06	705	63.44	0.586783	0.00010629
ENSMUSG00000038604	Ripor1	4108	571	9.31	660	8.63	1184	14.69	906	12.05	0.586475	3.00874e-05
ENSMUSG00000042524	Sun2	5420	309	3.82	348	3.45	651	6.12	466	4.7	0.585998	0.00081367
ENSMUSG00000030647	Ndufc2	754	1162	103.28	1396	99.46	2427	164.01	1906	138.07	0.58589	4.26578e-07
ENSMUSG00000081683	Fzd10	3250	185	3.81	262	4.33	404	6.33	347	5.83	0.585718	0.00140839
ENSMUSG00000057193	Slc44a2	8677	964	7.45	1124	6.96	1971	11.57	1569	9.88	0.585462	1.02033e-06
ENSMUSG00000066487	Gm5786	882	115	8.74	153	9.32	259	14.96	193	11.95	0.585407	0.0106942
ENSMUSG00000043964	Orai3	2141	316	9.89	462	11.59	712	16.95	593	15.13	0.585261	0.000176769
ENSMUSG00000053289	Ddx10	3128	1453	31.13	1970	33.83	1177	19.17	1370	23.92	-0.585376	1.63491e-06
ENSMUSG00000024294	Mib1	10937	2432	14.9	3105	15.25	1901	8.86	2230	11.14	-0.585531	1.59156e-07
ENSMUSG00000055897	Ppp4r1l-ps	12855	235	1.23	339	1.42	240	0.95	188	0.8	-0.585591	0.00334929
ENSMUSG00000038866	Zcchc2	6774	635	6.28	875	6.94	523	3.93	600	4.84	-0.585839	5.90041e-05
ENSMUSG00000036769	Wdr44	8353	177	1.42	274	1.76	141	0.86	192	1.26	-0.586757	0.0128223
ENSMUSG00000014353	Tmem87b	8395	550	4.39	733	4.69	486	2.95	471	3.06	-0.586764	3.40559e-05
ENSMUSG00000027201	Myef2	5936	1536	17.34	2092	18.93	1304	11.19	1395	12.84	-0.586918	1.43013e-07
ENSMUSG00000027881	Prpf38b	6949	2152	20.75	2916	22.54	1904	13.96	1870	14.7	-0.587264	2.18906e-09
ENSMUSG00000055102	Zfp819	2466	439	11.93	492	10.72	273	5.64	423	9.37	-0.587523	0.00398319
ENSMUSG00000026039	Sgo2a	7007	976	9.33	1363	10.45	815	5.93	921	7.18	-0.587769	6.56917e-06
ENSMUSG00000021245	Mlh3	7554	844	7.49	996	7.08	599	4.04	775	5.6	-0.588436	0.000103457
ENSMUSG00000049230	Myef2l	1830	478	17.5	716	21.02	415	11.56	468	13.97	-0.588783	0.000242727
ENSMUSG00000033054	Npat	6248	1171	12.56	1495	12.85	928	7.57	1057	9.24	-0.589275	1.73259e-06
ENSMUSG00000085794	Vax2os	5406	251	3.11	276	2.74	183	1.72	212	2.14	-0.589447	0.00391782
ENSMUSG00000092029	Gm9027	661	273	27.68	328	26.66	194	14.95	254	20.99	-0.589868	0.00374475
ENSMUSG00000056124	B4galt6	5808	1628	18.78	2103	19.45	1213	10.64	1557	14.64	-0.590167	8.98364e-06
ENSMUSG00000040594	Ranbp17	8893	1251	9.43	1557	9.41	940	5.39	1149	7.06	-0.59096	6.51286e-06
ENSMUSG00000057093	Zfp607b	5508	87	1.06	134	1.31	72	0.67	91	0.9	-0.590996	0.0458925
ENSMUSG00000068466	Gm5518	645	912	94.75	1356	112.93	863	68.18	815	69.02	-0.591134	3.86579e-06
ENSMUSG00000021111	Papola	6595	5250	53.35	6460	52.62	3946	30.49	4766	39.47	-0.591617	4.84726e-08
ENSMUSG00000039985	Sinhcaf	4138	4049	65.57	5398	70.08	3217	39.61	3783	49.93	-0.591958	3.48305e-08
ENSMUSG00000061665	Cd2ap	15864	1736	7.33	2381	8.06	1413	4.54	1634	5.63	-0.592291	5.36657e-07
ENSMUSG00000027778	Ift80	12428	588	3.17	866	3.74	499	2.05	574	2.52	-0.592407	0.000103479
ENSMUSG00000032560	Dnajc13	11938	3858	21.66	4611	20.75	2728	11.64	3572	16.34	-0.592407	0.0106915
ENSMUSG00000035151	Elmod2	11138	771	4.64	943	4.55	594	2.72	682	3.34	-0.592434	1.76906e-05
ENSMUSG00000044149	Nkrf	3882	465	8.03	631	8.73	383	5.03	429	6.04	-0.593047	0.000157233
ENSMUSG00000021635	Rad17	8072	716	5.94	892	5.94	568	3.59	628	4.25	-0.593147	1.44047e-05
ENSMUSG00000041408	Wapl	6623	4540	45.94	5985	48.54	3551	27.32	4244	35	-0.593151	4.65253e-08
ENSMUSG00000016626	Nlrp14	3537	333	6.31	489	7.43	279	4.02	327	5.05	-0.594377	0.000973577
ENSMUSG00000034154	Ino80	6803	1373	13.52	1768	13.96	1032	7.73	1294	10.39	-0.59463	7.42871e-06
ENSMUSG00000043411	Usp48	9686	5435	37.6	7153	39.67	4353	22.9	4963	27.99	-0.595213	2.52886e-09
ENSMUSG00000025059	Gk	7743	508	4.4	696	4.83	415	2.73	475	3.35	-0.595219	0.000121666
ENSMUSG00000022698	Naa50	4648	6035	87.01	7763	89.72	4761	52.19	5460	64.16	-0.595469	2.11901e-09
ENSMUSG00000042029	Ncapg2	9939	1189	8.02	1623	8.77	975	5	1103	6.06	-0.595511	1.52594e-06
ENSMUSG00000025758	Plk4	6855	1919	18.76	2621	20.54	1518	11.28	1833	14.61	-0.595581	1.08521e-06
ENSMUSG00000019841	Rev3l	13293	683	3.44	1070	4.32	645	2.47	644	2.65	-0.595625	3.45586e-05
ENSMUSG00000040648	Ppip5k2	14381	1452	6.77	1994	7.45	1271	4.5	1278	4.85	-0.595731	4.83419e-08
ENSMUSG00000095325	Zfp870	5455	235	2.89	286	2.82	178	1.66	209	2.09	-0.59585	0.00346962
ENSMUSG00000063810	Alms1	20273	1568	5.18	2019	5.35	1248	3.14	1409	3.8	-0.596161	2.12872e-07
ENSMUSG00000026028	Trak2	7088	894	8.45	1141	8.65	645	4.64	860	6.63	-0.596238	9.51343e-05
ENSMUSG00000032413	Rasa2	15856	394	1.67	559	1.89	353	1.13	351	1.21	-0.596387	0.000209402
ENSMUSG00000021374	Nup153	7017	5038	48.11	6448	49.36	3770	27.38	4723	36.76	-0.596788	2.11631e-07
ENSMUSG00000022124	Fbxl3	5103	784	10.3	1308	13.77	772	7.71	760	8.13	-0.596994	4.67828e-05
ENSMUSG00000005893	Nr2c2	14935	754	3.38	941	3.38	560	1.91	695	2.54	-0.59756	5.31525e-05
ENSMUSG00000030641	Ddias	3702	391	7.08	512	7.43	293	4.03	374	5.52	-0.597603	0.000792896
ENSMUSG00000097113	Gm19705	2332	161	4.63	256	5.9	146	3.19	160	3.75	-0.597865	0.00902032
ENSMUSG00000027598	Itch	9709	1482	10.23	1904	10.53	1200	6.3	1306	7.35	-0.598231	9.24611e-08
ENSMUSG00000111027	Gm2981	694	109	10.53	134	10.37	81	5.95	99	7.79	-0.598809	0.0306127
ENSMUSG00000091002	Tcerg1l	3856	130	2.26	153	2.13	95	1.26	115	1.63	-0.599009	0.0213447
ENSMUSG00000046873	Mbtps2	10105	902	5.98	1215	6.46	736	3.71	826	4.46	-0.59901	4.44119e-06
ENSMUSG00000090744	Gm6871	1892	260	9.21	444	12.61	222	5.98	291	8.4	-0.599013	0.00485412
ENSMUSG00000028397	Kdm4c	5823	1104	12.71	1416	13.06	766	6.7	1091	10.23	-0.599091	0.0372438
ENSMUSG00000071470	Ccnb1ip1	1883	322	11.46	396	11.3	249	6.74	283	8.21	-0.599234	0.000843311
ENSMUSG00000041498	Kif14	10358	972	6.29	1190	6.17	710	3.49	890	4.69	-0.59933	2.34655e-05
ENSMUSG00000039701	Usp53	12572	419	2.23	594	2.54	366	1.48	380	1.65	-0.600184	0.00015982
ENSMUSG00000032307	Ube2q2	4305	1020	15.88	1113	13.89	764	9.04	825	10.47	-0.600349	3.88976e-06
ENSMUSG00000030016	Zfp638	15810	3271	13.86	4825	16.39	2906	9.37	3036	10.49	-0.600509	8.59324e-09
ENSMUSG00000008200	Fnbp4	6583	1938	19.73	2612	21.31	1630	12.62	1725	14.31	-0.600564	1.02058e-08
ENSMUSG00000052373	Mpp3	9385	82	0.59	104	0.6	77	0.42	61	0.36	-0.600569	0.0497235
ENSMUSG00000074731	Zfp345	2734	178	4.36	249	4.89	139	2.59	175	3.5	-0.60062	0.00830757
ENSMUSG00000025964	Adam23	17907	2563	9.59	3440	10.32	2037	5.8	2382	7.27	-0.601218	7.94799e-08
ENSMUSG00000025423	Pias2	3587	2940	54.93	3706	55.5	2224	31.59	2680	40.81	-0.601824	1.06701e-07
ENSMUSG00000003282	Plag1	8487	115	0.91	189	1.2	127	0.76	96	0.62	-0.601913	0.0224804
ENSMUSG00000034160	Ogt	8045	3345	27.86	4697	31.36	3087	19.55	2834	19.24	-0.602054	1.67884e-10
ENSMUSG00000022066	Entpd4b	8074	89	0.74	123	0.82	72	0.45	84	0.57	-0.60211	0.0396234
ENSMUSG00000031600	Vps37a	9090	645	4.76	912	5.39	543	3.04	601	3.61	-0.602193	2.66445e-05
ENSMUSG00000053062	Jam2	6045	355	3.94	482	4.28	252	2.12	362	3.27	-0.603019	0.00231885
ENSMUSG00000038975	Rabggtb	2421	1959	54.23	2584	57.34	1760	37.04	1594	35.96	-0.603054	1.10335e-09
ENSMUSG00000026623	Lpgat1	7610	1416	12.47	1962	13.85	1071	7.17	1404	10.08	-0.603734	1.8577e-05
ENSMUSG00000060314	Zfp941	4715	168	2.39	160	1.82	116	1.25	129	1.49	-0.603877	0.0158609
ENSMUSG00000025949	Pikfyve	19211	1111	3.88	1537	4.3	958	2.54	988	2.81	-0.604307	3.39879e-07
ENSMUSG00000012640	Zfp715	5119	303	3.97	410	4.3	266	2.65	259	2.76	-0.604579	0.000575065
ENSMUSG00000003452	Bicd1	27373	256	0.63	349	0.68	218	0.41	227	0.45	-0.604711	0.00135595
ENSMUSG00000063334	Krr1	5958	1482	16.67	1843	16.62	1115	9.54	1335	12.24	-0.605189	1.10148e-06
ENSMUSG00000053830	Gm9923	1836	175	6.39	195	5.71	126	3.5	148	4.4	-0.605745	0.00960481
ENSMUSG00000111375	Btbd8	7838	188	1.61	218	1.49	136	0.88	164	1.14	-0.606076	0.00744719
ENSMUSG00000015002	Efr3a	11399	1742	10.24	2166	10.21	1307	5.84	1570	7.52	-0.606384	5.72993e-07
ENSMUSG00000039988	Ankrd13c	11511	1206	7.02	1545	7.21	918	4.06	1104	5.24	-0.606656	2.88635e-06
ENSMUSG00000047115	Fam221a	4537	109	1.61	132	1.56	89	1	89	1.07	-0.606675	0.0253775
ENSMUSG00000025860	Xiap	9469	1286	9.1	1699	9.64	1049	5.64	1144	6.6	-0.606904	1.93955e-07
ENSMUSG00000034998	Foxn2	7357	926	8.43	1220	8.91	697	4.83	877	6.51	-0.606993	2.32376e-05
ENSMUSG00000040693	Slco4c1	4908	358	4.89	522	5.71	314	3.26	330	3.67	-0.607296	0.000332669
ENSMUSG00000051278	Zgrf1	10553	615	3.91	887	4.52	560	2.7	540	2.79	-0.607937	1.43122e-05
ENSMUSG00000113836	Gm3325	2775	270	6.52	372	7.2	210	3.86	260	5.12	-0.607953	0.00194345
ENSMUSG00000027652	Ralgapb	12992	1718	8.86	2171	8.98	1277	5.01	1579	6.64	-0.608204	1.36164e-06
ENSMUSG00000002028	Kmt2a	16670	2717	10.92	3622	11.67	2139	6.54	2505	8.21	-0.608593	4.31935e-08
ENSMUSG00000032555	Topbp1	11226	3280	19.58	4403	21.07	2619	11.89	3008	14.64	-0.608791	1.00242e-08
ENSMUSG00000022012	Enox1	7962	1167	9.82	1311	8.85	771	4.93	1056	7.24	-0.60933	7.67535e-05
ENSMUSG00000043019	Edem3	6381	806	8.46	1225	10.31	690	5.51	788	6.75	-0.610085	2.20113e-05
ENSMUSG00000048388	Fam171b	5744	217	2.53	290	2.71	163	1.45	208	1.98	-0.610253	0.00436644
ENSMUSG00000022974	Paxbp1	5508	691	8.41	1017	9.92	671	6.21	578	5.73	-0.610364	1.19872e-05
ENSMUSG00000041219	Arhgap11a	5332	1783	22.41	2329	23.46	1355	12.95	1655	16.95	-0.610668	7.89374e-07
ENSMUSG00000037617	Spag1	11167	192	1.15	202	0.97	123	0.56	168	0.82	-0.611143	0.0117447
ENSMUSG00000041444	Arhgap32	17179	2634	10.28	3134	9.8	1860	5.52	2378	7.56	-0.611215	1.08456e-06
ENSMUSG00000021690	Jmy	8858	916	6.93	1156	7.01	707	4.07	813	5.01	-0.611424	3.55867e-06
ENSMUSG00000033883	Zfp267	6800	429	4.23	551	4.35	347	2.6	372	2.99	-0.611521	0.000110174
ENSMUSG00000015659	Serac1	4576	461	6.75	597	7.01	355	3.95	420	5.01	-0.611604	0.000161692
ENSMUSG00000106943	Dancr	2373	130	3.67	196	4.44	126	2.71	112	2.58	-0.611882	0.0127137
ENSMUSG00000026384	Ptpn4	11321	554	3.28	846	4.01	530	2.39	490	2.36	-0.61222	3.95229e-05
ENSMUSG00000002297	Dbf4	8728	3141	24.12	4029	24.8	2504	14.62	2750	17.21	-0.61231	5.71132e-10
ENSMUSG00000055403	4933427D06Rik	2914	245	5.63	248	4.57	142	2.48	222	4.16	-0.61233	0.011879
ENSMUSG00000025938	Slco5a1	13137	137	0.7	151	0.62	91	0.35	121	0.5	-0.613336	0.0213798
ENSMUSG00000086646	Platr20	3685	97	1.76	134	1.95	88	1.22	81	1.2	-0.613757	0.0274863
ENSMUSG00000073664	Nbeal1	28441	820	1.93	1253	2.37	701	1.26	803	1.54	-0.613985	2.02727e-05
ENSMUSG00000087403	Kantr	5089	147	1.94	206	2.17	136	1.36	122	1.31	-0.614544	0.00864523
ENSMUSG00000121095	-	2097	487	15.56	569	14.58	368	8.94	408	10.63	-0.614833	8.98236e-05
ENSMUSG00000067860	Zic3	4639	2406	34.76	2974	34.44	1762	19.35	2175	25.61	-0.614866	3.00942e-07
ENSMUSG00000033808	Tmem87a	7528	965	8.59	1137	8.11	731	4.95	812	5.89	-0.615816	1.66929e-06
ENSMUSG00000023800	Tiam2	12741	163	0.86	192	0.81	110	0.44	150	0.64	-0.616115	0.0129544
ENSMUSG00000023150	Ivns1abp	5435	4176	51.49	5565	55	3647	34.19	3470	34.87	-0.616322	7.58282e-13
ENSMUSG00000037492	Zmat4	8310	280	2.26	419	2.71	211	1.29	295	1.94	-0.616342	0.003174
ENSMUSG00000071456	1110002L01Rik	5641	198	2.35	257	2.45	176	1.59	157	1.52	-0.617267	0.00313575
ENSMUSG00000039456	Morc3	5430	2388	29.47	3269	32.34	1884	17.68	2229	22.42	-0.617438	9.81962e-08
ENSMUSG00000041020	Map7d2	4121	263	4.28	326	4.25	165	2.04	264	3.5	-0.617927	0.00724099
ENSMUSG00000051674	Dcun1d4	5807	493	5.69	682	6.31	388	3.4	466	4.38	-0.618113	0.00012881
ENSMUSG00000051469	Zfp24	6271	849	9.07	1119	9.59	709	5.76	727	6.33	-0.61818	7.93372e-07
ENSMUSG00000033364	Usp37	11081	1588	9.6	1809	8.77	1128	5.19	1363	6.72	-0.618324	1.23135e-06
ENSMUSG00000031314	Taf1	8558	1571	12.3	1948	12.23	1110	6.61	1456	9.29	-0.61876	6.53451e-06
ENSMUSG00000053211	Zfy1	2868	115	2.69	186	3.48	114	2.03	104	1.98	-0.618809	0.0165346
ENSMUSG00000020273	Papolg	5491	655	7.99	951	9.3	596	5.53	571	5.68	-0.61882	7.42414e-06
ENSMUSG00000034457	Eda2r	5891	684	7.78	964	8.79	547	4.73	649	6.02	-0.618883	2.86725e-05
ENSMUSG00000055780	Usp26	4133	370	6	548	7.12	270	3.33	393	5.19	-0.619146	0.00196138
ENSMUSG00000040321	Zfp770	6793	441	4.35	623	4.93	380	2.85	393	3.16	-0.620014	7.34539e-05
ENSMUSG00000117942	Maskbp3	2235	118	3.54	114	2.74	77	1.76	94	2.3	-0.620694	0.0319887
ENSMUSG00000035649	Zcchc7	9612	414	2.89	525	2.93	310	1.64	374	2.13	-0.620782	0.000255072
ENSMUSG00000033826	Dnah8	26820	1198	2.99	1565	3.13	1064	2.02	952	1.94	-0.620987	3.22506e-08
ENSMUSG00000031847	1700030J22Rik	2996	104	2.33	135	2.42	80	1.36	94	1.71	-0.621092	0.0255266
ENSMUSG00000019951	Uhrf1bp1l	9235	1543	11.2	2025	11.78	1212	6.69	1381	8.17	-0.622146	1.05232e-07
ENSMUSG00000094443	Sgo2b	3817	304	5.34	400	5.63	221	2.95	290	4.15	-0.622216	0.00143424
ENSMUSG00000074746	Pdzd8	5982	1062	11.9	1480	13.29	864	7.36	977	8.92	-0.623195	1.17119e-06
ENSMUSG00000034248	Slc25a37	6021	416	4.63	540	4.82	350	2.96	346	3.14	-0.623236	7.06696e-05
ENSMUSG00000078503	Zfp990	3498	1466	28.09	2076	31.88	1184	17.25	1377	21.5	-0.623609	5.58163e-07
ENSMUSG00000063659	Zbtb18	6138	444	4.85	521	4.56	297	2.47	406	3.61	-0.623755	0.000686425
ENSMUSG00000036779	Tent4b	4937	1738	23.59	2317	25.21	1299	13.41	1638	18.12	-0.623843	1.5013e-06
ENSMUSG00000095975	Cphx1	2153	107	3.33	92	2.3	65	1.54	82	2.08	-0.624287	0.0483392
ENSMUSG00000055436	Srsf11	8446	3375	26.78	4839	30.78	2882	17.39	3052	19.74	-0.625196	7.93219e-10
ENSMUSG00000034647	Ankrd12	13748	250	1.22	440	1.72	254	0.94	241	0.96	-0.625341	0.00188915
ENSMUSG00000107879	9330102E08Rik	3923	150	2.56	255	3.49	125	1.62	165	2.3	-0.625662	0.0121672
ENSMUSG00000024843	Chka	12024	1009	5.62	1516	6.77	923	3.91	899	4.08	-0.625846	7.75036e-07
ENSMUSG00000044393	Dsg2	8268	605	4.9	727	4.72	438	2.7	531	3.51	-0.626077	5.0287e-05
ENSMUSG00000034653	Ythdc2	8878	460	3.47	568	3.44	342	1.96	405	2.49	-0.626346	0.000125159
ENSMUSG00000029249	Rest	7222	5275	48.95	6621	49.25	3698	26.09	4914	37.17	-0.627508	0.00924811
ENSMUSG00000034800	Zfp661	5165	94	1.22	134	1.39	86	0.85	79	0.84	-0.627627	0.0258338
ENSMUSG00000113047	Gm47469	4513	114	1.69	213	2.54	127	1.43	107	1.3	-0.62808	0.0179845
ENSMUSG00000059149	Mfsd4a	7187	88	0.82	127	0.95	69	0.49	86	0.65	-0.628081	0.0342274
ENSMUSG00000078497	Zfp978	1287	563	29.32	733	30.6	427	16.91	511	21.69	-0.62827	4.78057e-05
ENSMUSG00000026349	Ccnt2	12345	2189	11.88	2975	12.95	1733	7.15	1996	8.83	-0.62841	2.73421e-08
ENSMUSG00000118665	Lin54	5625	496	5.91	675	6.45	435	3.94	413	4.01	-0.628417	2.05418e-05
ENSMUSG00000062198	2700097O09Rik	5021	424	5.66	627	6.71	414	4.2	345	3.75	-0.628909	0.000110452
ENSMUSG00000034218	Atm	10338	1416	9.18	1914	9.95	1108	5.46	1296	6.85	-0.629151	3.46033e-07
ENSMUSG00000039126	Prune2	20297	225	0.74	283	0.75	144	0.36	223	0.6	-0.629406	0.00739794
ENSMUSG00000049232	Tigd2	3007	318	7.09	366	6.54	240	4.07	258	4.69	-0.629581	0.000506547
ENSMUSG00000041685	Fcho2	12499	758	4.06	1114	4.79	711	2.9	639	2.79	-0.62983	2.7847e-06
ENSMUSG00000013878	Rnf170	6237	367	3.94	484	4.17	284	2.32	331	2.9	-0.630293	0.000264832
ENSMUSG00000032224	Fam81a	4397	312	4.76	356	4.35	181	2.1	303	3.76	-0.630301	0.00631861
ENSMUSG00000026103	Gls	15057	1873	8.34	2954	10.54	1905	6.45	1562	5.67	-0.631357	4.19194e-07
ENSMUSG00000036768	Kif15	11020	1360	8.27	1891	9.22	1100	5.09	1241	6.15	-0.631502	2.01011e-07
ENSMUSG00000095315	Gm10130	2275	397	11.69	540	12.75	283	6.34	391	9.39	-0.631829	0.000769168
ENSMUSG00000033943	Mga	15340	5517	24.1	7673	26.87	4190	13.92	5283	18.81	-0.632045	0.00393938
ENSMUSG00000112964	E430024I08Rik	6988	206	1.98	312	2.4	179	1.31	193	1.51	-0.632118	0.00239969
ENSMUSG00000022855	Senp2	6901	2107	20.46	2703	21.04	1540	11.37	1929	15.27	-0.632885	3.73059e-07
ENSMUSG00000010342	Tex14	5014	1228	16.41	1439	15.42	834	8.48	1097	11.95	-0.633141	1.18596e-05
ENSMUSG00000025742	Prps2	3873	892	15.43	1082	15.01	570	7.5	854	12.04	-0.633185	0.0489654
ENSMUSG00000059708	Akap17b	6003	247	2.76	268	2.4	158	1.34	216	1.97	-0.633566	0.00428742
ENSMUSG00000078773	Rad54b	5782	908	10.52	1266	11.76	708	6.24	853	8.06	-0.634473	6.05895e-06
ENSMUSG00000029729	Zkscan1	8541	335	2.63	383	2.41	274	1.63	248	1.59	-0.634601	0.000299088
ENSMUSG00000090862	Rps13	2691	146	3.64	245	4.89	158	2.99	122	2.48	-0.63475	0.00892921
ENSMUSG00000047036	Zfp445	7409	1104	9.99	1708	12.38	1099	7.56	918	6.77	-0.634785	1.51229e-06
ENSMUSG00000022299	Slc25a32	6081	315	3.47	418	3.69	246	2.06	282	2.53	-0.634956	0.000438629
ENSMUSG00000050890	Pdik1l	5810	173	2	265	2.45	156	1.37	158	1.49	-0.635053	0.00399047
ENSMUSG00000072294	Klf12	6985	319	3.06	427	3.28	230	1.68	306	2.39	-0.635484	0.001063
ENSMUSG00000054942	Miga1	11605	1333	7.7	1685	7.8	1000	4.39	1176	5.54	-0.635735	3.09343e-07
ENSMUSG00000026082	Rev1	6168	795	8.64	896	7.8	562	4.64	664	5.88	-0.635779	1.11627e-05
ENSMUSG00000027387	Zc3h8	1624	268	11.06	318	10.52	201	6.31	223	7.5	-0.636172	0.000969667
ENSMUSG00000021392	Nol8	9057	1185	8.77	1699	10.08	1011	5.69	1058	6.38	-0.63619	1.31522e-07
ENSMUSG00000002109	Ddb2	2736	165	4.04	182	3.57	124	2.31	128	2.56	-0.636301	0.00698383
ENSMUSG00000031644	Nek1	7886	727	6.18	1040	7.08	580	3.75	686	4.75	-0.636357	1.38724e-05
ENSMUSG00000045098	Kmt5b	14752	822	3.73	1074	3.91	620	2.14	744	2.75	-0.63646	6.22087e-06
ENSMUSG00000000804	Usp32	7680	1026	8.95	1254	8.77	753	5	892	6.34	-0.637102	1.58943e-06
ENSMUSG00000029787	Avl9	8590	1020	7.96	1398	8.74	841	4.99	896	5.7	-0.63726	2.24785e-07
ENSMUSG00000082585	Gm15387	648	559	57.81	855	70.88	544	42.78	469	39.53	-0.637446	2.46041e-05
ENSMUSG00000059005	Hnrnpa3	5396	1000	12.42	1349	13.43	798	7.54	889	9	-0.637944	5.01344e-07
ENSMUSG00000028164	Manba	6971	2263	21.75	2764	21.3	1638	11.97	1985	15.55	-0.638119	6.9278e-08
ENSMUSG00000032258	Lca5	6306	311	3.31	323	2.75	198	1.6	262	2.27	-0.638307	0.00207896
ENSMUSG00000067768	Xlr4b	2560	87	2.28	158	3.32	86	1.71	88	1.88	-0.638516	0.0280004
ENSMUSG00000000276	Dgke	8387	320	2.56	415	2.66	254	1.54	275	1.79	-0.638532	0.000293156
ENSMUSG00000032068	Plet1	1947	191	6.57	225	6.21	131	3.43	169	4.74	-0.639231	0.00548522
ENSMUSG00000036743	Psma8	2494	441	11.85	587	12.64	322	6.58	415	9.09	-0.63931	0.00023935
ENSMUSG00000024241	Sos1	10594	1533	9.7	1974	10.01	1124	5.41	1390	7.17	-0.641735	5.85514e-07
ENSMUSG00000039704	Lmbrd2	8588	661	5.16	969	6.06	512	3.04	649	4.13	-0.641834	5.59314e-05
ENSMUSG00000017550	Atad5	7532	1304	11.6	1769	12.62	1078	7.29	1124	8.15	-0.641851	1.69426e-08
ENSMUSG00000028572	Hook1	8318	1541	12.42	2250	14.53	1329	8.14	1377	9.04	-0.642119	2.52282e-08
ENSMUSG00000022462	Slc38a2	8838	7154	54.25	8859	53.85	5199	29.97	6297	38.92	-0.642487	2.30354e-09
ENSMUSG00000074863	Platr25	6180	415	4.5	641	5.57	368	3.03	384	3.39	-0.642701	0.000100799
ENSMUSG00000037826	Ppm1k	6022	80	0.89	181	1.61	90	0.76	93	0.84	-0.642836	0.0374883
ENSMUSG00000115993	Zfp42-ps1	490	571	78.09	626	68.63	380	39.52	484	53.95	-0.642862	0.00013258
ENSMUSG00000040565	Btaf1	10259	2094	13.68	2620	13.72	1604	7.97	1781	9.48	-0.643272	1.72567e-09
ENSMUSG00000024542	Cep192	12484	2942	15.79	3756	16.16	2196	8.96	2603	11.39	-0.643667	6.30333e-09
ENSMUSG00000037857	Nufip2	5792	2072	23.97	2737	25.38	1680	14.78	1764	16.64	-0.64424	2.65934e-10
ENSMUSG00000037316	Bag4	7032	1473	14.04	1849	14.12	1056	7.65	1323	10.28	-0.644809	8.98213e-07
ENSMUSG00000057551	Zfp317	4838	790	10.94	1172	13.01	693	7.3	704	7.95	-0.645482	1.61038e-06
ENSMUSG00000093726	Gm20667	1930	95	3.3	97	2.7	69	1.82	70	1.98	-0.645487	0.0338739
ENSMUSG00000024943	Smc5	6788	1674	16.53	2460	19.47	1443	10.83	1499	12.06	-0.645853	1.62444e-08
ENSMUSG00000075700	Selenot	3436	4572	89.17	5610	87.71	3224	47.81	4065	64.62	-0.646604	3.05608e-08
ENSMUSG00000001280	Sp1	8262	4110	33.34	5116	33.26	2984	18.4	3618	23.92	-0.646855	5.33387e-09
ENSMUSG00000010608	Rbm25	17376	4051	15.62	5867	18.14	3591	10.53	3470	10.91	-0.647181	1.54229e-11
ENSMUSG00000003418	St8sia6	7664	114	1	143	1	86	0.57	98	0.7	-0.647701	0.0160856
ENSMUSG00000120369	-	3116	162	3.48	191	3.29	136	2.22	118	2.07	-0.647977	0.00544469
ENSMUSG00000029202	Pds5a	19335	4764	16.51	6081	16.89	3659	9.64	4091	11.56	-0.648439	2.21837e-11
ENSMUSG00000027699	Ect2	5386	3645	45.35	4333	43.22	2376	22.48	3329	33.76	-0.648501	0.0203852
ENSMUSG00000025757	Hspa4l	11501	614	3.58	789	3.69	482	2.14	521	2.47	-0.648647	4.70668e-06
ENSMUSG00000033491	Prss35	3444	171	3.33	205	3.2	114	1.69	155	2.46	-0.648879	0.00765771
ENSMUSG00000005871	Apc	16116	2653	11.03	3530	11.77	2047	6.47	2356	7.99	-0.650024	2.45084e-09
ENSMUSG00000021413	Prpf4b	8430	1949	15.49	2569	16.37	1600	9.67	1621	10.5	-0.651589	9.09476e-11
ENSMUSG00000050310	Rictor	16930	1034	4.09	1343	4.26	827	2.49	868	2.8	-0.651901	5.29717e-08
ENSMUSG00000031381	Piga	6385	410	4.3	595	5.01	324	2.59	388	3.32	-0.65198	0.000147418
ENSMUSG00000097068	Gm26760	4884	102	1.4	117	1.29	76	0.79	81	0.91	-0.652056	0.0226045
ENSMUSG00000021952	Xpo4	10731	4015	25.07	5213	26.1	2810	13.34	3744	19.06	-0.652428	0.00763822
ENSMUSG00000038047	Haus6	6459	1337	13.87	2005	16.68	1096	8.65	1266	10.71	-0.652445	6.16019e-07
ENSMUSG00000036202	Rif1	10504	6418	40.95	9315	47.64	5221	25.33	5908	30.72	-0.653048	7.23276e-10
ENSMUSG00000037234	Hook3	28486	933	2.19	1415	2.67	848	1.52	814	1.56	-0.653237	5.12601e-07
ENSMUSG00000097119	B230354K17Rik	6136	435	4.75	593	5.19	305	2.53	423	3.77	-0.654046	0.000393561
ENSMUSG00000037910	1700018B24Rik	593	155	17.52	175	15.85	105	9.02	131	12.07	-0.654444	0.00865082
ENSMUSG00000045106	Ccdc73	4351	111	1.71	125	1.54	81	0.95	88	1.1	-0.654514	0.0185751
ENSMUSG00000020953	Coch	2998	119	2.66	162	2.9	81	1.38	118	2.15	-0.654687	0.018547
ENSMUSG00000082925	Gm13135	3121	74	1.59	140	2.41	74	1.21	76	1.33	-0.655121	0.0347244
ENSMUSG00000046449	Nexmif	11532	1145	6.65	1416	6.6	745	3.29	1072	5.08	-0.656399	0.0255313
ENSMUSG00000055296	Tmem245	17090	1130	4.43	1586	4.99	999	2.98	927	2.96	-0.656559	2.06491e-08
ENSMUSG00000113204	Gm46430	8308	621	5.01	905	5.85	513	3.15	565	3.71	-0.656931	7.72466e-06
ENSMUSG00000055560	Zfp459	3669	272	4.97	326	4.77	198	2.75	228	3.39	-0.657457	0.000699451
ENSMUSG00000020583	Matn3	3014	115	2.56	114	2.03	92	1.56	73	1.32	-0.657745	0.0221515
ENSMUSG00000043410	Hfm1	6687	110	1.1	148	1.19	115	0.88	69	0.56	-0.657901	0.0227138
ENSMUSG00000032293	Ireb2	9479	4300	30.4	6094	34.54	3445	18.52	3892	22.43	-0.658088	4.53725e-10
ENSMUSG00000048249	Crebrf	8564	555	4.34	828	5.19	486	2.89	490	3.13	-0.658412	9.20471e-06
ENSMUSG00000040455	Usp45	6226	657	7.07	963	8.31	509	4.17	632	5.54	-0.658459	2.77148e-05
ENSMUSG00000059854	Hydin	18037	331	1.23	348	1.04	198	0.56	287	0.87	-0.658774	0.00203396
ENSMUSG00000097039	Pvt1	12364	118	0.64	164	0.71	82	0.34	117	0.52	-0.658854	0.0172069
ENSMUSG00000028035	Dnajb4	8765	150	1.15	222	1.36	115	0.67	147	0.92	-0.659221	0.00701885
ENSMUSG00000080069	Gm41	1023	87	5.7	113	5.93	71	3.54	71	3.79	-0.659523	0.0261735
ENSMUSG00000053886	Sh2d4a	2723	143	3.52	191	3.77	78	1.46	157	3.15	-0.659594	0.0285939
ENSMUSG00000117499	Gm50010	1323	70	3.55	89	3.61	57	2.2	56	2.31	-0.659626	0.0438186
ENSMUSG00000022995	Enah	21452	11350	35.46	14393	36.04	7947	18.88	10268	26.14	-0.660212	0.00296064
ENSMUSG00000020709	Adap2	1785	86	3.23	128	3.85	53	1.51	97	2.97	-0.66047	0.0469334
ENSMUSG00000109771	Gm35315	3693	211	3.83	253	3.68	159	2.19	171	2.53	-0.660797	0.00164827
ENSMUSG00000026674	Ddr2	9264	247	1.79	275	1.59	146	0.8	225	1.33	-0.66119	0.004819
ENSMUSG00000109408	A930037H05Rik	9082	80	0.59	82	0.49	60	0.34	56	0.34	-0.662119	0.042915
ENSMUSG00000115868	Gm2999	428	97	15.19	121	15.19	85	10.12	70	8.93	-0.662443	0.0210892
ENSMUSG00000030465	Psd3	17632	152	0.58	240	0.73	128	0.37	147	0.46	-0.662518	0.00528271
ENSMUSG00000024472	Dcp2	8702	3542	27.28	4688	28.94	2654	15.54	3153	19.79	-0.662962	1.68233e-09
ENSMUSG00000030655	Smg1	23984	3493	9.76	4622	10.35	2705	5.75	3024	6.89	-0.663381	5.40239e-11
ENSMUSG00000048118	Arid4a	5615	471	5.62	635	6.08	362	3.29	418	4.07	-0.66407	3.21526e-05
ENSMUSG00000020063	Sirt1	5331	1821	22.89	2566	25.86	1386	13.25	1695	17.37	-0.664795	1.6601e-07
ENSMUSG00000096916	Zfp850	6163	547	5.95	765	6.67	412	3.41	510	4.52	-0.665283	3.72318e-05
ENSMUSG00000040586	Ofd1	4453	698	10.5	746	9	496	5.68	533	6.54	-0.665767	5.38316e-06
ENSMUSG00000036915	Kirrel2	3939	220	3.74	315	4.3	176	2.28	200	2.77	-0.665985	0.00119474
ENSMUSG00000039968	Rsbn1l	12676	893	4.72	1262	5.35	716	2.88	798	3.44	-0.666469	5.58916e-07
ENSMUSG00000008976	Gabpa	5687	2091	24.64	2662	25.14	1525	13.66	1827	17.55	-0.666613	1.48278e-08
ENSMUSG00000037416	Dmxl1	21923	1340	4.1	2001	4.9	1175	2.73	1168	2.91	-0.666844	2.24504e-08
ENSMUSG00000040464	Gtpbp10	6830	746	7.32	1068	8.4	636	4.74	639	5.11	-0.666914	5.99393e-07
ENSMUSG00000001627	Ifrd1	5858	1694	19.38	2291	21.01	1325	11.53	1478	13.78	-0.667449	4.50984e-09
ENSMUSG00000072419	Dppa2	2447	1364	37.35	1559	34.22	873	18.18	1195	26.67	-0.667598	8.3753e-06
ENSMUSG00000032621	Srek1	9293	1297	9.35	1845	10.67	1093	5.99	1114	6.55	-0.667633	9.05652e-09
ENSMUSG00000091474	2610021A01Rik	4857	699	9.64	1017	11.25	534	5.6	667	7.5	-0.667919	1.72345e-05
ENSMUSG00000074733	Zfp950	10615	76	0.48	101	0.51	68	0.33	57	0.29	-0.668246	0.0336504
ENSMUSG00000112261	Gm47599	660	67	6.8	109	8.87	62	4.79	61	5.05	-0.669386	0.0380296
ENSMUSG00000062939	Stat4	3872	73	1.26	109	1.51	49	0.64	78	1.1	-0.669395	0.0470255
ENSMUSG00000027751	Supt20	6266	2617	27.99	3369	28.88	1922	15.63	2289	19.95	-0.669434	3.51174e-09
ENSMUSG00000020184	Mdm2	5083	1398	18.43	1780	18.81	919	9.21	1312	14.1	-0.669543	0.0207453
ENSMUSG00000048949	Gm6206	2199	324	9.87	418	10.21	261	6.05	262	6.51	-0.670138	0.000110971
ENSMUSG00000001998	Ap4e1	9810	460	3.14	578	3.17	335	1.74	396	2.2	-0.67044	4.02929e-05
ENSMUSG00000029920	Smarcad1	13322	3549	17.85	4851	19.56	2778	10.63	3113	12.76	-0.670464	8.34254e-11
ENSMUSG00000020988	L2hgdh	3466	855	16.53	1133	17.56	631	9.28	764	12.04	-0.671225	2.0027e-06
ENSMUSG00000038481	Cdk19	5846	458	5.25	528	4.85	332	2.89	365	3.41	-0.671801	3.09638e-05
ENSMUSG00000050876	Spata31d1a	5621	112	1.34	125	1.19	61	0.55	106	1.03	-0.671894	0.0317695
ENSMUSG00000034973	Dop1a	20476	231	0.76	296	0.78	171	0.43	199	0.53	-0.674108	0.000974408
ENSMUSG00000032212	Sltm	11276	1476	8.77	1925	9.17	1146	5.18	1239	6	-0.675073	1.82093e-09
ENSMUSG00000034127	Tspan8	1702	105	4.13	144	4.54	75	2.25	99	3.18	-0.675177	0.0171818
ENSMUSG00000036902	Neto2	6129	78	0.85	121	1.06	77	0.64	62	0.55	-0.675505	0.0275779
ENSMUSG00000032827	Ppp1r9a	14531	1241	5.72	1679	6.21	909	3.19	1130	4.25	-0.676021	5.77618e-07
ENSMUSG00000020516	Rps6kb1	8658	919	7.11	1314	8.15	790	4.65	770	4.86	-0.676124	7.03495e-08
ENSMUSG00000027660	Skil	9694	2843	19.65	3786	20.98	2038	10.71	2591	14.6	-0.676257	4.54738e-08
ENSMUSG00000041817	Fam169a	6082	2278	25.1	3068	27.1	1664	13.94	2067	18.56	-0.676781	4.11351e-08
ENSMUSG00000082163	Gm14276	720	97	9.03	134	10	65	4.6	96	7.28	-0.676813	0.0243412
ENSMUSG00000037533	Rapgef6	13295	770	3.88	940	3.8	564	2.16	637	2.62	-0.676886	8.27528e-07
ENSMUSG00000025764	Jade1	8492	9813	77.44	12073	76.37	6633	39.8	8688	55.88	-0.677764	0.00340204
ENSMUSG00000034460	Six4	10855	1481	9.14	1883	9.32	1042	4.89	1310	6.59	-0.678412	2.64975e-07
ENSMUSG00000033590	Myo5c	9697	152	1.05	197	1.09	110	0.58	134	0.75	-0.678947	0.00512603
ENSMUSG00000064325	Hhip	9076	236	1.74	303	1.79	152	0.85	224	1.35	-0.67939	0.0026246
ENSMUSG00000050150	Slc9b1	3689	432	7.85	580	8.45	321	4.43	385	5.7	-0.679416	5.05618e-05
ENSMUSG00000054321	Taf4b	5149	564	7.34	670	6.99	378	3.74	487	5.17	-0.679435	4.1442e-05
ENSMUSG00000048502	Duxbl1	4781	334	4.68	464	5.21	258	2.75	298	3.4	-0.679834	0.000142449
ENSMUSG00000078919	Dpm1	7489	85	0.76	132	0.95	82	0.56	69	0.5	-0.680277	0.0211343
ENSMUSG00000022429	Dmc1	2435	217	5.97	321	7.08	205	4.29	170	3.81	-0.680467	0.00090359
ENSMUSG00000039697	Ncoa7	10565	363	2.3	466	2.37	261	1.26	318	1.64	-0.680581	0.000136761
ENSMUSG00000009670	Tex11	3624	193	3.57	285	4.22	116	1.63	214	3.23	-0.681065	0.0110587
ENSMUSG00000021895	Arhgef3	4527	467	6.91	602	7.14	316	3.56	429	5.18	-0.681385	0.000136916
ENSMUSG00000018846	Pank3	7376	1050	9.54	1481	10.79	910	6.29	853	6.32	-0.681881	1.28664e-08
ENSMUSG00000078671	Chd2	14300	1589	7.45	2129	8	1177	4.19	1410	5.39	-0.682432	3.85499e-08
ENSMUSG00000043872	Zmym1	4164	910	14.65	1090	14.06	631	7.72	768	10.07	-0.68275	1.26096e-06
ENSMUSG00000026781	Acbd5	9775	255	1.75	471	2.59	216	1.13	281	1.57	-0.683766	0.00194525
ENSMUSG00000038535	Zfp280d	19017	446	1.57	695	1.96	382	1.02	407	1.17	-0.68402	3.09164e-05
ENSMUSG00000021870	Slmap	8054	1628	13.55	2313	15.43	1293	8.18	1440	9.77	-0.684368	6.53576e-09
ENSMUSG00000032712	Resf1	9629	2807	19.54	4185	23.35	2146	11.36	2679	15.2	-0.684611	0.0036184
ENSMUSG00000104394	Gm37254	3901	84	1.44	126	1.74	57	0.74	88	1.23	-0.684619	0.0315446
ENSMUSG00000042851	Zc3h6	5668	85	1	138	1.31	74	0.67	80	0.77	-0.685105	0.0202583
ENSMUSG00000000861	Bcl11a	13175	288	1.46	371	1.51	192	0.74	266	1.1	-0.685445	0.000871641
ENSMUSG00000022237	Ankrd33b	8761	63	0.48	88	0.54	53	0.31	52	0.32	-0.685659	0.0424516
ENSMUSG00000078952	Lncenc1	7766	5085	43.88	6830	47.24	3672	24.09	4590	32.28	-0.68584	3.50148e-09
ENSMUSG00000029068	Ccnl2	5278	1535	19.49	2232	22.72	1365	13.18	1247	12.9	-0.686486	1.16564e-09
ENSMUSG00000109032	Gm7972	3280	216	4.41	313	5.13	165	2.56	201	3.35	-0.686685	0.00121332
ENSMUSG00000022454	Nell2	4670	255	3.66	356	4.1	183	2	240	2.81	-0.68676	0.00090659
ENSMUSG00000020738	Sumo2	1736	104	4.01	166	5.14	110	3.23	77	2.42	-0.687582	0.0142917
ENSMUSG00000035161	Ints6	16805	2376	9.47	3226	10.31	1703	5.16	2174	7.07	-0.68772	6.84249e-08
ENSMUSG00000048174	Tmem81	2018	84	2.79	141	3.75	78	1.97	77	2.08	-0.687923	0.0196903
ENSMUSG00000098905	Zfp953	4677	90	1.29	145	1.67	78	0.85	84	0.98	-0.68812	0.0170838
ENSMUSG00000038331	Satb2	6788	172	1.7	185	1.46	114	0.86	136	1.09	-0.688439	0.00437411
ENSMUSG00000022723	Crybg3	12711	657	3.46	775	3.28	492	1.97	508	2.18	-0.688885	7.18398e-07
ENSMUSG00000039068	Zzz3	11499	1413	8.23	1854	8.66	1042	4.62	1224	5.81	-0.68897	2.36646e-08
ENSMUSG00000038668	Lpar1	4289	170	2.66	211	2.64	121	1.44	144	1.83	-0.689387	0.00307323
ENSMUSG00000031362	Xlr4c	2232	70	2.1	113	2.72	60	1.37	66	1.62	-0.689726	0.0310092
ENSMUSG00000031397	Tktl1	2473	83	2.25	86	1.87	44	0.91	74	1.63	-0.690295	0.0482882
ENSMUSG00000025437	Usp33	9675	689	4.77	907	5.04	524	2.76	582	3.29	-0.691438	7.3858e-07
ENSMUSG00000053007	Creb5	25021	122	0.33	168	0.36	104	0.21	97	0.21	-0.691659	0.00677417
ENSMUSG00000026436	Elk4	6407	234	2.45	417	3.5	212	1.69	233	1.99	-0.691812	0.00105077
ENSMUSG00000018501	Ncor1	12811	4864	25.44	5851	24.53	3241	12.89	4197	17.89	-0.691916	0.00200779
ENSMUSG00000025899	Alkbh8	8740	553	4.24	649	3.99	395	2.3	442	2.76	-0.69209	5.57169e-06
ENSMUSG00000028518	Prkaa2	7969	314	2.64	360	2.43	228	1.46	242	1.66	-0.69227	0.000153571
ENSMUSG00000023940	Sgo1	3810	1135	19.96	1372	19.34	790	10.57	951	13.63	-0.692693	1.79095e-07
ENSMUSG00000024276	Zfp397	8262	556	4.51	697	4.53	446	2.75	425	2.81	-0.692719	1.19729e-06
ENSMUSG00000048379	Socs4	6877	405	3.95	614	4.8	319	2.36	381	3.03	-0.693509	7.37618e-05
ENSMUSG00000048070	Pirt	4200	131	2.09	159	2.03	84	1.02	117	1.52	-0.693608	0.0103195
ENSMUSG00000021470	Ercc6l2	15199	1052	4.64	1380	4.88	728	2.44	951	3.42	-0.693861	2.0192e-06
ENSMUSG00000021668	Polk	5553	199	2.4	296	2.86	168	1.54	173	1.7	-0.694024	0.000976963
ENSMUSG00000022020	Naa16	15080	565	2.51	771	2.75	426	1.44	496	1.8	-0.694249	5.65408e-06
ENSMUSG00000020396	Nefh	3994	378	6.34	449	6.04	240	3.06	333	4.55	-0.695131	0.000331278
ENSMUSG00000079008	Gm14124	3018	210	4.66	292	5.2	158	2.67	188	3.4	-0.695268	0.00106894
ENSMUSG00000036912	Piwil4	5392	225	2.8	271	2.7	137	1.29	206	2.09	-0.695921	0.00292692
ENSMUSG00000092390	Gm20541	1406	85	4.05	141	5.39	81	2.94	74	2.87	-0.696093	0.0178583
ENSMUSG00000035597	Prpf39	11967	480	2.69	744	3.34	466	1.98	376	1.72	-0.696162	1.98942e-05
ENSMUSG00000024491	Rbm27	6643	2220	22.4	2738	22.14	1548	11.87	1882	15.47	-0.696396	5.14041e-09
ENSMUSG00000097451	Rian	31981	5916	12.4	8249	13.86	5386	8.58	4399	7.51	-0.696483	1.48515e-12
ENSMUSG00000031659	Adcy7	6733	69	0.69	106	0.85	55	0.42	65	0.53	-0.69758	0.032133
ENSMUSG00000097767	Miat	10436	74	0.48	113	0.58	80	0.39	49	0.26	-0.697879	0.0339425
ENSMUSG00000079575	Rbpj-ps3	1441	396	18.42	489	18.23	280	9.9	332	12.58	-0.697884	5.07703e-05
ENSMUSG00000070822	Zscan18	4261	297	4.67	387	4.88	246	2.94	227	2.91	-0.698297	9.72234e-05
ENSMUSG00000102976	Zc3h11a	6031	335	3.72	533	4.75	293	2.48	301	2.73	-0.69861	9.41066e-05
ENSMUSG00000039191	Rbpj	12750	7476	39.29	9190	38.72	4981	19.91	6517	27.92	-0.698888	0.0024275
ENSMUSG00000032495	Lrrc2	3757	187	3.34	217	3.1	105	1.42	174	2.53	-0.698908	0.00743712
ENSMUSG00000058186	Zfp980	4006	442	7.39	719	9.64	354	4.5	437	5.96	-0.699624	9.66048e-05
ENSMUSG00000029267	Mtf2	5698	4223	49.67	6071	57.24	3298	29.49	3756	36	-0.699657	1.01539e-10
ENSMUSG00000069495	Epc2	4697	787	11.23	1009	11.54	589	6.39	650	7.56	-0.699792	1.70696e-07
ENSMUSG00000039478	Micu3	6153	295	3.21	392	3.42	245	2.03	229	2.03	-0.70015	9.48087e-05
ENSMUSG00000043424	Eif3j2	2379	743	20.93	1091	24.64	514	11.01	737	16.92	-0.700216	0.0255071
ENSMUSG00000021592	Arsk	5894	71	0.81	107	0.98	60	0.52	62	0.57	-0.701279	0.0278539
ENSMUSG00000003032	Klf4	3049	202	4.44	225	3.96	141	2.36	155	2.78	-0.702059	0.00145838
ENSMUSG00000051176	Zfp42	1881	5711	203.47	6998	199.85	3825	103.62	4927	143.07	-0.702091	0.00137059
ENSMUSG00000031508	Ankrd10	7492	1786	15.98	2839	20.36	1680	11.43	1479	10.78	-0.702139	1.00882e-08
ENSMUSG00000056306	Sertm1	3215	54	1.13	91	1.52	52	0.82	47	0.8	-0.702238	0.0471259
ENSMUSG00000050473	Slc35d3	2630	83	2.11	106	2.17	56	1.08	74	1.54	-0.702479	0.0258818
ENSMUSG00000052563	D930048N14Rik	3429	83	1.62	125	1.96	86	1.28	57	0.91	-0.702571	0.0234966
ENSMUSG00000037808	Fam76b	4667	704	10.11	882	10.15	540	5.9	554	6.48	-0.702738	1.45347e-07
ENSMUSG00000027665	Pik3ca	9088	1535	11.32	1952	11.54	1066	5.98	1331	8	-0.702987	6.55484e-08
ENSMUSG00000035476	Tab3	6639	644	6.5	882	7.14	517	3.97	531	4.37	-0.703124	3.81771e-07
ENSMUSG00000108218	Olfr1372-ps1	9812	79	0.54	89	0.49	74	0.38	43	0.24	-0.703268	0.0395263
ENSMUSG00000020413	Hus1	6450	1042	10.83	1200	9.99	695	5.49	853	7.22	-0.704149	4.89927e-07
ENSMUSG00000073678	Pgap1	16611	1139	4.6	1700	5.5	996	3.06	945	3.11	-0.704482	1.01574e-08
ENSMUSG00000037266	Rsrp1	3349	1884	37.7	2674	42.89	1702	25.9	1424	23.22	-0.705413	2.26883e-10
ENSMUSG00000085385	Snhg17	7882	784	6.67	1192	8.12	716	4.63	634	4.39	-0.705619	2.99978e-07
ENSMUSG00000058690	Ccser2	8715	639	4.91	822	5.07	466	2.72	536	3.36	-0.707407	1.26448e-06
ENSMUSG00000059474	Mbtd1	13896	2688	12.96	3624	14.01	1979	7.26	2333	9.17	-0.708496	3.75164e-10
ENSMUSG00000025323	Sp4	5770	328	3.81	563	5.24	295	2.61	308	2.92	-0.709099	0.000151707
ENSMUSG00000045409	Trim39	7223	331	3.07	500	3.72	282	1.99	284	2.15	-0.709285	5.52164e-05
ENSMUSG00000021775	Nr1d2	5409	559	6.93	706	7.01	374	3.52	491	4.96	-0.710708	2.13494e-05
ENSMUSG00000079036	Alkbh1	6574	643	6.55	930	7.6	535	4.15	537	4.46	-0.710868	4.32223e-07
ENSMUSG00000057894	Zfp329	6732	195	1.94	314	2.51	187	1.42	159	1.29	-0.710911	0.00098627
ENSMUSG00000091754	Gm3636	1746	60	2.3	99	3.05	57	1.66	51	1.6	-0.710956	0.0362732
ENSMUSG00000029817	Tra2a	6945	3509	33.86	5079	39.29	2875	21.09	2967	23.33	-0.711742	1.51544e-12
ENSMUSG00000020812	Snhg16	4530	264	3.91	411	4.87	273	3.07	187	2.25	-0.71213	0.000620606
ENSMUSG00000040729	Cep126	5752	121	1.41	144	1.34	92	0.81	90	0.85	-0.712935	0.00697362
ENSMUSG00000074832	Zfp998	3325	498	10.04	728	11.76	375	5.75	457	7.51	-0.712981	1.72855e-05
ENSMUSG00000074652	Myh7b	6634	68	0.69	78	0.63	41	0.31	59	0.49	-0.713921	0.0448242
ENSMUSG00000056268	Dennd1b	19408	513	1.77	700	1.94	395	1.04	431	1.21	-0.714748	2.63825e-06
ENSMUSG00000042508	Dmtf1	11041	1216	7.38	1727	8.4	999	4.61	1002	4.96	-0.715047	1.14747e-09
ENSMUSG00000075511	1700001L05Rik	6112	731	8.01	872	7.66	428	3.57	665	5.94	-0.71515	0.0389989
ENSMUSG00000074994	Qser1	9191	3126	22.79	3984	23.29	2163	11.99	2681	15.93	-0.715587	1.1178e-09
ENSMUSG00000039531	Zup1	9072	238	1.76	392	2.32	222	1.25	204	1.23	-0.715699	0.000378222
ENSMUSG00000102700	Gm38312	1746	55	2.11	105	3.23	67	1.96	41	1.28	-0.715998	0.0495405
ENSMUSG00000049493	Pls1	3890	247	4.26	286	3.95	144	1.89	220	3.09	-0.716325	0.00201289
ENSMUSG00000007379	Dennd2c	6858	768	7.5	889	6.96	489	3.63	644	5.13	-0.716677	6.48668e-06
ENSMUSG00000030769	Slc5a11	2758	152	3.69	184	3.58	92	1.7	137	2.71	-0.716974	0.00652706
ENSMUSG00000020064	Herc4	8729	2306	17.7	3148	19.37	1685	9.84	2016	12.61	-0.717016	1.32286e-09
ENSMUSG00000022548	Apod	2577	76	1.98	72	1.5	44	0.87	58	1.23	-0.717631	0.0427811
ENSMUSG00000022228	Zscan26	4366	496	7.61	587	7.22	360	4.2	381	4.77	-0.717735	3.16278e-06
ENSMUSG00000037652	Phc3	17485	249	0.95	417	1.28	228	0.66	221	0.69	-0.718016	0.000319906
ENSMUSG00000039891	Txlnb	5504	92	1.12	121	1.18	71	0.66	74	0.73	-0.718907	0.0137703
ENSMUSG00000048279	Sacs	20414	972	3.19	1433	3.77	789	1.97	836	2.24	-0.720579	3.19483e-08
ENSMUSG00000032688	Malt1	18040	262	0.97	370	1.1	205	0.58	223	0.68	-0.720949	0.000168979
ENSMUSG00000029913	Prdm5	9295	924	6.66	1176	6.8	678	3.72	750	4.41	-0.720983	2.01511e-08
ENSMUSG00000039987	Phtf2	6929	954	9.23	1228	9.52	650	4.78	830	6.54	-0.721241	6.86265e-07
ENSMUSG00000090626	Tex9	8798	364	2.77	445	2.72	265	1.53	286	1.78	-0.721949	2.47438e-05
ENSMUSG00000043535	Setx	11380	7596	44.73	10321	48.72	5084	22.76	7000	33.6	-0.722803	0.00825695
ENSMUSG00000005237	Dnah2	14968	66	0.3	84	0.3	51	0.17	51	0.19	-0.723031	0.0328674
ENSMUSG00000054263	Lifr	10776	1854	11.53	2408	12	1244	5.88	1639	8.31	-0.72352	9.11583e-08
ENSMUSG00000100826	Snhg14	26093	1203	3.09	1981	4.08	1242	2.43	901	1.89	-0.723616	0.00834861
ENSMUSG00000041921	Metap1d	4537	201	2.97	278	3.29	180	2.02	145	1.75	-0.723964	0.000670292
ENSMUSG00000020288	Ahsa2	4532	554	8.19	708	8.39	403	4.53	453	5.46	-0.724258	1.46164e-06
ENSMUSG00000000948	Gm38393	5216	534	6.86	915	9.42	592	5.78	382	4	-0.724777	0.039173
ENSMUSG00000023025	Larp4	10843	3536	21.85	4907	24.31	2556	12.01	3133	15.78	-0.725258	6.82714e-10
ENSMUSG00000021704	Mtx3	7547	288	2.56	468	3.33	275	1.86	233	1.69	-0.726588	0.000137889
ENSMUSG00000041483	Zfp281	4937	2653	36.01	3602	39.19	1971	20.34	2248	24.87	-0.727	2.61115e-11
ENSMUSG00000021189	Atxn3	5407	890	11.03	1336	13.27	669	6.3	824	8.32	-0.727085	1.06024e-06
ENSMUSG00000057836	Xlr3a	4045	849	14.07	1189	15.79	683	8.6	692	9.34	-0.727258	1.49353e-08
ENSMUSG00000022884	Eif4a2	5338	5208	65.38	8073	81.24	5006	47.79	3927	40.18	-0.727682	3.87981e-10
ENSMUSG00000097180	2700038G22Rik	3007	101	2.25	137	2.45	92	1.56	69	1.25	-0.73052	0.0101782
ENSMUSG00000000732	Icosl	4620	245	3.55	317	3.69	169	1.86	210	2.48	-0.730552	0.000390118
ENSMUSG00000049658	Bdp1	11005	929	5.66	1346	6.57	709	3.28	817	4.05	-0.730807	1.07176e-07
ENSMUSG00000025934	Gsta3	4344	128	1.97	163	2.02	104	1.22	93	1.17	-0.730865	0.00415087
ENSMUSG00000046111	Cep295	16238	787	3.25	1154	3.82	626	1.96	676	2.27	-0.731297	1.1693e-07
ENSMUSG00000038538	Ubn2	21438	1895	5.92	2749	6.89	1491	3.54	1623	4.14	-0.731684	1.83524e-10
ENSMUSG00000096910	Zfp955b	5788	303	3.51	409	3.8	219	1.93	260	2.45	-0.731896	9.45258e-05
ENSMUSG00000056579	Tug1	9734	2410	16.59	3511	19.38	2053	10.75	1923	10.79	-0.731912	1.77658e-12
ENSMUSG00000120328	-	2020	143	4.74	190	5.05	97	2.45	127	3.43	-0.732033	0.00395859
ENSMUSG00000022016	Akap11	11015	2087	12.7	2879	14.04	1469	6.8	1860	9.22	-0.732772	1.34439e-08
ENSMUSG00000041245	Wnk3	10589	774	4.9	1049	5.32	559	2.69	665	3.43	-0.733723	3.13433e-07
ENSMUSG00000097772	5430416N02Rik	5699	321	3.77	426	4.02	276	2.47	228	2.19	-0.734233	3.69127e-05
ENSMUSG00000035367	Rmi1	6568	412	4.2	526	4.3	311	2.41	321	2.67	-0.735397	4.79926e-06
ENSMUSG00000036990	Otud4	8096	5677	46.99	7709	51.15	4104	25.83	4865	32.82	-0.735506	7.94428e-12
ENSMUSG00000113566	Gm40977	1175	131	7.47	206	9.42	89	3.86	135	6.28	-0.736004	0.00723636
ENSMUSG00000030306	Tmtc1	8578	205	1.6	248	1.55	132	0.78	173	1.1	-0.736439	0.00115414
ENSMUSG00000060427	Zfp868	2893	434	10.05	566	10.51	343	6.04	330	6.23	-0.736728	2.34678e-06
ENSMUSG00000006586	Runx1t1	7959	153	1.29	151	1.02	78	0.5	128	0.88	-0.737109	0.0107985
ENSMUSG00000051457	Spn	4681	187	2.68	211	2.42	101	1.1	167	1.95	-0.737294	0.00507743
ENSMUSG00000055373	Fut9	13824	414	2.01	663	2.58	337	1.24	379	1.5	-0.73801	2.16933e-05
ENSMUSG00000097392	Thoc2l	11101	350	2.11	532	2.57	279	1.28	309	1.52	-0.738133	3.22828e-05
ENSMUSG00000057098	Ebf1	9756	157	1.08	178	0.98	101	0.53	125	0.7	-0.73852	0.00308219
ENSMUSG00000070732	Rbm44	6518	646	6.64	855	7.05	411	3.21	592	4.96	-0.73883	2.56276e-05
ENSMUSG00000066442	Mthfs	7638	72	0.63	69	0.49	50	0.33	46	0.33	-0.73903	0.036534
ENSMUSG00000029833	Trim24	8521	3957	31.12	5065	31.93	2628	15.72	3408	21.85	-0.740282	0.000969236
ENSMUSG00000054752	Fsd1l	9739	482	3.32	683	3.77	351	1.84	426	2.39	-0.740316	8.00983e-06
ENSMUSG00000054051	Ercc6	12851	737	3.84	919	3.84	462	1.83	647	2.75	-0.740361	9.4558e-06
ENSMUSG00000036403	Cep135	7188	408	3.8	593	4.43	305	2.16	362	2.75	-0.740504	1.76412e-05
ENSMUSG00000041440	Gk5	8493	697	5.5	847	5.36	426	2.56	608	3.91	-0.741885	1.68041e-05
ENSMUSG00000079009	Gm14139	1728	182	7.06	256	7.96	135	3.98	157	4.96	-0.743066	0.000895431
ENSMUSG00000022533	Atp13a3	9938	3957	26.68	5514	29.81	2992	15.34	3315	18.22	-0.743876	3.79265e-13
ENSMUSG00000068284	Usf3	13050	618	3.17	808	3.33	426	1.66	526	2.2	-0.743942	1.73868e-06
ENSMUSG00000028403	Zdhhc21	12972	900	4.65	1102	4.56	609	2.39	732	3.08	-0.743982	9.49853e-08
ENSMUSG00000047141	Zfp654	6261	339	3.63	513	4.4	237	1.93	327	2.85	-0.744578	0.000189551
ENSMUSG00000043183	Simc1	5675	265	3.13	350	3.31	202	1.81	209	2.01	-0.745107	8.36145e-05
ENSMUSG00000091071	1700030C10Rik	1471	64	2.92	103	3.76	39	1.35	71	2.64	-0.745978	0.0415946
ENSMUSG00000053367	Epp13	1018	83	5.46	77	4.06	41	2.05	67	3.59	-0.746422	0.0383264
ENSMUSG00000031433	Rbm41	6638	206	2.08	357	2.89	200	1.54	172	1.42	-0.746739	0.000564276
ENSMUSG00000000708	Kat2b	4867	1713	23.59	2088	23.05	1043	10.92	1492	16.74	-0.746819	0.0103256
ENSMUSG00000011427	Zfp790	3658	117	2.14	167	2.45	94	1.31	95	1.42	-0.74704	0.00426686
ENSMUSG00000043923	Ccdc84	4156	106	1.71	178	2.3	106	1.3	82	1.08	-0.748325	0.00666617
ENSMUSG00000045636	Mtus1	10078	935	6.22	1196	6.38	633	3.2	785	4.25	-0.749874	1.25691e-07
ENSMUSG00000094410	Zbed6	10156	1225	8.08	1724	9.12	1022	5.13	938	5.04	-0.749986	1.01704e-10
ENSMUSG00000000600	Krit1	21853	606	1.86	906	2.23	540	1.26	463	1.16	-0.74999	3.80505e-07
ENSMUSG00000033964	Zbtb41	8400	345	2.75	547	3.5	317	1.92	273	1.78	-0.750585	2.59243e-05
ENSMUSG00000026893	Gca	3409	275	5.41	365	5.75	188	2.81	237	3.8	-0.750833	0.000165229
ENSMUSG00000072872	Rybp	4740	2540	35.91	3278	37.15	1637	17.6	2223	25.62	-0.750869	0.00343528
ENSMUSG00000000731	Aire	3825	104	1.82	133	1.87	82	1.09	76	1.09	-0.752278	0.00697233
ENSMUSG00000056608	Chd9	23148	2830	8.19	3750	8.7	1877	4.13	2477	5.84	-0.75319	0.00167343
ENSMUSG00000024427	Spry4	4755	1008	14.21	1266	14.3	724	7.76	789	9.06	-0.753561	1.45145e-09
ENSMUSG00000074867	Zfp808	4724	497	7.05	686	7.8	384	4.14	400	4.62	-0.75393	7.02874e-07
ENSMUSG00000032311	Nrg4	6075	118	1.3	157	1.39	78	0.65	104	0.94	-0.755287	0.00605011
ENSMUSG00000039200	Atf7ip2	4843	246	3.4	314	3.48	180	1.89	192	2.17	-0.755502	0.000125777
ENSMUSG00000042599	Kdm7a	10057	530	3.53	758	4.05	364	1.84	484	2.63	-0.756472	1.247e-05
ENSMUSG00000030177	Ccdc77	6685	952	9.54	1270	10.21	745	5.68	728	5.95	-0.756537	4.28785e-10
ENSMUSG00000031910	Has3	6380	63	0.66	109	0.92	61	0.49	52	0.45	-0.756741	0.0237192
ENSMUSG00000120227	-	952	70	4.93	90	5.08	47	2.52	59	3.39	-0.757027	0.024803
ENSMUSG00000031666	Rbl2	7558	139	1.23	231	1.64	102	0.69	140	1.01	-0.757305	0.00375269
ENSMUSG00000051444	Bbs12	2436	175	4.81	185	4.08	125	2.61	116	2.6	-0.75793	0.00137298
ENSMUSG00000024313	Mep1b	2625	68	1.74	68	1.39	42	0.82	49	1.02	-0.758517	0.0358488
ENSMUSG00000038095	Sbno1	19933	4120	13.85	5264	14.19	2664	6.81	3533	9.68	-0.758763	0.00157509
ENSMUSG00000003410	Elavl3	6890	81	0.79	124	0.97	69	0.51	66	0.52	-0.75894	0.0122518
ENSMUSG00000014503	Pkd2l2	5804	114	1.32	168	1.55	96	0.84	90	0.85	-0.759025	0.00399083
ENSMUSG00000041328	Pcf11	7827	1448	12.4	1973	13.54	1090	7.1	1168	8.15	-0.759532	3.11233e-11
ENSMUSG00000069855	Slc47a2	2421	83	2.3	63	1.4	53	1.12	46	1.04	-0.76029	0.0371031
ENSMUSG00000082082	Gm13230	1575	300	12.76	421	14.36	223	7.21	252	8.74	-0.760403	4.11493e-05
ENSMUSG00000034645	Zyg11a	2597	511	13.19	621	12.85	334	6.55	415	8.73	-0.761829	4.22489e-06
ENSMUSG00000075122	Cd80	3703	65	1.18	69	1	35	0.48	54	0.8	-0.762131	0.0428404
ENSMUSG00000036533	Cdc42ep3	2309	139	4.03	178	4.14	87	1.92	122	2.89	-0.762286	0.00396024
ENSMUSG00000005267	Zfp287	7632	62	0.54	77	0.54	45	0.3	47	0.34	-0.762887	0.030554
ENSMUSG00000120166	-	2966	380	8.59	515	9.33	268	4.6	321	5.91	-0.76309	1.368e-05
ENSMUSG00000041134	Cyyr1	8894	65	0.49	77	0.47	42	0.24	52	0.32	-0.763224	0.031112
ENSMUSG00000031139	Mcf2	4502	762	11.34	975	11.63	489	5.53	655	7.95	-0.763399	1.65025e-06
ENSMUSG00000035125	Gcfc2	7846	350	2.99	531	3.64	276	1.79	301	2.1	-0.764136	1.58621e-05
ENSMUSG00000068959	Zfp619	5969	107	1.2	180	1.62	84	0.72	103	0.94	-0.764456	0.00596212
ENSMUSG00000036036	Zfp57	3786	1662	29.42	2283	32.39	1264	17.01	1329	19.17	-0.765249	3.43878e-12
ENSMUSG00000056763	Cspp1	17553	747	2.85	1151	3.52	564	1.64	674	2.1	-0.766242	5.74286e-07
ENSMUSG00000054280	Prr14l	10402	1504	9.69	1870	9.66	948	4.64	1272	6.68	-0.76646	7.31288e-08
ENSMUSG00000026409	Pfkfb2	7254	89	0.82	137	1.01	78	0.55	70	0.53	-0.767444	0.0085657
ENSMUSG00000039095	En2	3539	80	1.51	91	1.38	50	0.72	63	0.97	-0.767916	0.0194352
ENSMUSG00000020681	Ace	5287	102	1.29	146	1.48	68	0.66	94	0.97	-0.769159	0.00835385
ENSMUSG00000060657	Marf1	10153	1651	10.9	2181	11.54	1147	5.76	1365	7.34	-0.769609	3.18615e-10
ENSMUSG00000053641	Dennd4a	16643	430	1.73	514	1.66	288	0.88	334	1.1	-0.770106	4.65777e-06
ENSMUSG00000046295	Ankle1	2558	147	3.85	200	4.2	149	2.97	80	1.71	-0.770703	0.00526785
ENSMUSG00000024766	Lipo3	5007	389	5.21	486	5.21	248	2.52	326	3.56	-0.771546	2.95594e-05
ENSMUSG00000061898	Rbak	4143	190	3.07	215	2.79	118	1.45	149	1.96	-0.771639	0.00100789
ENSMUSG00000078706	Gm53	4382	273	4.18	300	3.68	187	2.17	192	2.39	-0.771678	8.79802e-05
ENSMUSG00000039943	Plcb4	8970	640	4.78	794	4.76	418	2.37	523	3.18	-0.77216	8.08982e-07
ENSMUSG00000109398	Gm3854	3908	119	2.04	126	1.73	60	0.78	101	1.41	-0.77653	0.0122766
ENSMUSG00000087547	Platr27	641	79	8.26	72	6.03	43	3.42	57	4.86	-0.777558	0.0290478
ENSMUSG00000050967	Creg2	6091	84	0.92	99	0.87	55	0.46	65	0.58	-0.77778	0.014064
ENSMUSG00000038766	Gabpb2	15465	2020	8.75	2506	8.7	1306	4.3	1651	5.83	-0.777834	9.75856e-10
ENSMUSG00000055660	Mettl4	8036	966	8.06	1280	8.56	652	4.13	811	5.51	-0.778051	4.19234e-08
ENSMUSG00000097448	Platr22	1617	124	5.14	170	5.65	77	2.43	114	3.85	-0.778471	0.00520461
ENSMUSG00000044934	Zfp367	5514	445	5.41	663	6.46	402	3.71	319	3.16	-0.779291	2.73687e-06
ENSMUSG00000029205	Chrna9	3026	67	1.48	80	1.42	38	0.64	58	1.05	-0.779534	0.0309907
ENSMUSG00000032525	Nktr	21283	1171	3.69	1877	4.74	993	2.38	977	2.51	-0.779651	3.62784e-09
ENSMUSG00000031327	Chic1	7375	318	2.89	448	3.26	226	1.56	271	2.01	-0.781125	2.83877e-05
ENSMUSG00000031736	Crnde	4354	108	1.66	146	1.8	97	1.14	69	0.87	-0.781132	0.00549162
ENSMUSG00000025038	Efhc2	2554	609	15.98	641	13.48	410	8.18	413	8.83	-0.781868	2.97729e-07
ENSMUSG00000084989	Crocc2	7132	78	0.73	92	0.69	47	0.34	64	0.49	-0.782034	0.0191323
ENSMUSG00000025480	Syce1	1460	211	9.68	212	7.8	114	3.98	164	6.14	-0.782038	0.0016238
ENSMUSG00000035560	Wdr20rt	2932	57	1.3	67	1.23	35	0.61	46	0.86	-0.782125	0.0389802
ENSMUSG00000074830	Zfp640	1737	142	5.48	200	6.19	133	3.9	90	2.83	-0.782581	0.00221799
ENSMUSG00000110444	Gm10033	10690	203	1.27	354	1.78	197	0.94	162	0.83	-0.782789	0.000381995
ENSMUSG00000022601	Zbtb11	7440	734	6.61	1050	7.58	527	3.61	627	4.6	-0.78372	1.21274e-07
ENSMUSG00000035173	Ccdc186	6899	581	5.64	796	6.2	415	3.07	478	3.78	-0.783886	2.47844e-07
ENSMUSG00000042138	Msantd2	3571	887	16.65	1328	19.98	760	10.84	673	10.29	-0.785239	3.50681e-09
ENSMUSG00000031617	Tmem184c	2723	791	19.47	1061	20.93	535	10.01	664	13.32	-0.786201	1.10447e-07
ENSMUSG00000042408	Zmym6	7692	439	3.82	628	4.39	353	2.34	338	2.4	-0.786217	6.65519e-07
ENSMUSG00000029130	Rnf32	6761	99	0.98	121	0.96	62	0.47	81	0.65	-0.786901	0.00843495
ENSMUSG00000041268	Dmxl2	13285	786	3.96	1137	4.6	528	2.03	710	2.92	-0.787309	1.20494e-06
ENSMUSG00000051285	Pcmtd1	6654	906	9.12	1498	12.09	752	5.76	790	6.48	-0.787431	6.09724e-08
ENSMUSG00000055884	Fancm	10440	1172	7.52	1525	7.85	817	3.99	931	4.87	-0.788085	2.80752e-10
ENSMUSG00000061983	Rps12	2027	635	20.99	1024	27.14	593	14.91	475	12.8	-0.788884	5.52896e-07
ENSMUSG00000050050	Ccdc158	6207	105	1.13	123	1.06	58	0.48	90	0.79	-0.789029	0.0104049
ENSMUSG00000120477	-	2679	280	7	433	8.68	210	3.99	248	5.06	-0.789715	5.89607e-05
ENSMUSG00000021319	Sfrp4	4179	112	1.8	159	2.04	84	1.02	91	1.19	-0.789844	0.00335914
ENSMUSG00000035401	Emsy	17256	1254	4.87	1463	4.55	793	2.34	971	3.07	-0.792067	3.86584e-09
ENSMUSG00000038172	Ttc39b	10199	1186	7.79	1482	7.81	714	3.57	1009	5.4	-0.792183	3.83896e-07
ENSMUSG00000004591	Pkn2	12877	1911	9.95	2594	10.82	1297	5.13	1604	6.8	-0.792493	3.51265e-10
ENSMUSG00000021557	Agtpbp1	21824	550	1.69	671	1.65	339	0.79	451	1.13	-0.792699	3.62182e-06
ENSMUSG00000082195	Gm13034	3177	81	1.71	108	1.83	62	0.99	60	1.03	-0.795812	0.0102322
ENSMUSG00000028248	Pnisr	10187	1511	9.94	2138	11.27	1280	6.4	1071	5.74	-0.795838	7.83716e-12
ENSMUSG00000078185	Chml	6975	399	3.83	573	4.41	292	2.13	332	2.6	-0.79585	3.04341e-06
ENSMUSG00000039789	Zfp597	6660	189	1.9	296	2.39	142	1.09	168	1.38	-0.79655	0.000388046
ENSMUSG00000030359	Pzp	6414	61	0.64	77	0.64	39	0.31	50	0.43	-0.796685	0.0276382
ENSMUSG00000107385	C330024D21Rik	4070	136	2.24	195	2.57	89	1.11	123	1.65	-0.797157	0.00246737
ENSMUSG00000037400	Atp11b	9176	1719	12.55	2471	14.47	1280	7.11	1406	8.37	-0.797161	9.8427e-12
ENSMUSG00000022119	Rbm26	7649	2569	22.51	3557	24.98	1920	12.79	2016	14.4	-0.79727	5.27654e-15
ENSMUSG00000061603	Akap6	14848	43	0.19	63	0.23	33	0.11	35	0.13	-0.798289	0.0482416
ENSMUSG00000084762	Platr3	731	93	8.53	131	9.63	73	5.09	71	5.31	-0.798371	0.00587472
ENSMUSG00000021767	Kat6b	16826	3229	12.86	4032	12.87	1935	5.86	2732	8.87	-0.798407	0.00476165
ENSMUSG00000022899	Slc15a2	7361	156	1.42	291	2.12	154	1.07	130	0.96	-0.799021	0.00105093
ENSMUSG00000091594	Gm17067	3673	414	7.55	668	9.77	267	3.7	418	6.22	-0.799273	0.0427786
ENSMUSG00000027401	Tgm3	4135	189	3.06	173	2.25	97	1.2	139	1.84	-0.799811	0.00273094
ENSMUSG00000043991	Pura	5957	873	9.82	1153	10.4	546	4.67	752	6.9	-0.800347	5.51605e-07
ENSMUSG00000026648	Dclre1c	9316	193	1.39	248	1.43	142	0.78	142	0.83	-0.800818	0.00021435
ENSMUSG00000028842	Ago3	16571	331	1.34	493	1.6	272	0.84	255	0.84	-0.802084	5.35554e-06
ENSMUSG00000039145	Camk1d	7427	759	6.85	866	6.26	391	2.68	653	4.8	-0.803091	0.0441871
ENSMUSG00000031651	Triml1	2792	910	21.84	1216	23.4	688	12.56	676	13.22	-0.803545	7.77877e-11
ENSMUSG00000109176	Zfp264	2831	291	6.89	378	7.17	177	3.19	251	4.84	-0.804027	0.000125621
ENSMUSG00000019852	Arfgef3	14579	260	1.2	327	1.2	176	0.62	201	0.75	-0.804098	4.80321e-05
ENSMUSG00000075376	Rc3h2	19624	866	2.96	1212	3.32	657	1.71	672	1.87	-0.804261	4.46302e-10
ENSMUSG00000040459	Arglu1	5477	2327	28.47	3435	33.69	2025	18.84	1653	16.48	-0.806407	1.76126e-12
ENSMUSG00000086290	Snhg12	2831	541	12.81	681	12.92	461	8.3	325	6.27	-0.809154	1.02031e-06
ENSMUSG00000024209	Acsbg3	2906	341	7.86	427	7.89	224	3.93	267	5.02	-0.810227	9.31443e-06
ENSMUSG00000025766	D3Ertd751e	5813	122	1.41	190	1.76	100	0.88	98	0.92	-0.810596	0.0016867
ENSMUSG00000033904	Ccp110	8256	937	7.61	1258	8.19	665	4.1	732	4.84	-0.81287	3.24858e-10
ENSMUSG00000026483	Niban1	7380	104	0.94	155	1.13	74	0.51	90	0.67	-0.813532	0.00391705
ENSMUSG00000096370	Gm21992	5780	54	0.63	61	0.57	43	0.38	31	0.29	-0.813816	0.037472
ENSMUSG00000107278	Gm42600	3588	82	1.53	143	2.14	55	0.78	86	1.31	-0.814739	0.0122482
ENSMUSG00000040584	Abcb1a	5480	352	4.3	413	4.05	224	2.08	265	2.64	-0.814816	8.51696e-06
ENSMUSG00000028327	Stra6l	9567	70	0.49	84	0.47	36	0.19	62	0.35	-0.81496	0.0258784
ENSMUSG00000036501	Fam13b	9061	504	3.73	742	4.4	368	2.07	420	2.53	-0.815453	4.05638e-07
ENSMUSG00000038679	Trps1	13380	187	0.94	292	1.17	120	0.46	181	0.74	-0.816937	0.000952786
ENSMUSG00000025090	Ccdc172	1099	178	10.85	217	10.61	108	5.01	143	7.11	-0.81937	0.000665949
ENSMUSG00000024459	H2-M5	2691	193	4.81	230	4.59	119	2.25	150	3.04	-0.820396	0.000384179
ENSMUSG00000046709	Mapk10	11125	56	0.34	70	0.34	37	0.17	43	0.21	-0.821137	0.0280485
ENSMUSG00000070291	Ddx43	2207	119	3.61	195	4.75	92	2.12	105	2.6	-0.821677	0.00195345
ENSMUSG00000079110	Capn3	4316	39	0.61	68	0.85	32	0.38	35	0.44	-0.822743	0.0462944
ENSMUSG00000097930	C330002G04Rik	3360	57	1.14	57	0.91	38	0.58	35	0.57	-0.824857	0.0347314
ENSMUSG00000078498	Zfp988	2800	208	4.98	260	4.99	132	2.4	164	3.2	-0.825425	0.000194857
ENSMUSG00000061755	Bod1l	11995	1267	7.08	1888	8.46	773	3.28	1196	5.45	-0.825634	0.0249006
ENSMUSG00000074272	Ceacam1	5806	211	2.44	221	2.04	117	1.03	158	1.49	-0.826249	0.000548687
ENSMUSG00000017548	Suz12	4945	4424	59.95	6037	65.58	2904	29.92	3667	40.5	-0.827123	4.71445e-12
ENSMUSG00000067215	Usp51	2204	73	2.22	83	2.02	46	1.06	53	1.31	-0.827507	0.01514
ENSMUSG00000028133	Rwdd3	5065	99	1.31	147	1.56	66	0.66	88	0.95	-0.828875	0.00473322
ENSMUSG00000067919	Rex2	4349	397	6.12	640	7.91	304	3.56	343	4.31	-0.829142	3.13089e-06
ENSMUSG00000113959	Gm46339	3539	136	2.58	222	3.37	96	1.38	127	1.96	-0.829616	0.00151306
ENSMUSG00000020908	Myh3	6057	153	1.69	183	1.62	87	0.73	125	1.13	-0.829672	0.00159124
ENSMUSG00000078902	Gm14443	4859	130	1.79	182	2.01	97	1.02	99	1.11	-0.831202	0.00104457
ENSMUSG00000062627	Mysm1	8946	604	4.52	972	5.84	459	2.61	522	3.19	-0.831825	2.27872e-07
ENSMUSG00000053046	Brsk2	6178	125	1.36	165	1.43	80	0.66	102	0.9	-0.833077	0.00193125
ENSMUSG00000024780	Cdc37l1	12214	1492	8.19	1963	8.63	1015	4.23	1154	5.16	-0.833232	2.37675e-12
ENSMUSG00000091490	Triml2	3693	1447	26.26	1921	27.94	1019	14.06	1095	16.2	-0.833898	2.47745e-13
[truncated: 667 more rows]
