# Supplementary material for: NRF1 promotes primordial germ cell development, proliferation and survival
Source: Cell Prolif. 2023 Aug 4;57(1):e13533. doi: 10.1111/cpr.13533 (PMC10771101; doi:10.1111/cpr.13533)
Supplement: Supplementary file 3 — Supplemental Table S2. The list of genes that are bound by NRF1 in PGCLCs. [file CPR-57-e13533-s003.xlsx]

## Sheet: ChIP-seq
Supplemental Tble S2. The List of Genes That Are Bound by NRF1 in BV+ PGCLCs
					NRF1 vs Input Peak #1					NRF1 vs Input Peak #2					NRF1 vs Input Peak #3
Gene ID	Gene Name	Chr #	Genomic Region	Averaged fold_enrichment	start	end	fold_enrichment	Log10 (q value)	Distance To TSS	start	end	fold_enrichment	Log10 (q value)	distanceToTSS	start	end	fold_enrichment	Log10 (q value)	distanceToTSS
ENSMUSG00000000056	Narf	11	Promoter (<=1kb)	6.90258	121127171	121127566	5.28462	4.39767	-513	121127323	121127775	4.82598	8.26833	-304	121127177	121127748	10.5971	18.5437	-331
ENSMUSG00000000093	Tbx2	11	5' UTR	7.01485	85723698	85723968	7.13936	7.35392	321	85723670	85723960	8.4166	15.8546	293	85723667	85723968	5.4886	9.38707	290
ENSMUSG00000000120	Ngfr	11	Intron (Ngfr-201/Ngfr, intron 1 of 5)	10.4839	95477012	95477264	9.9759	13.2111	1297	95476970	95477255	8.73035	16.4141	1306	95476972	95477892	12.7456	25.6173	669
ENSMUSG00000000149	Gna12	5	Exon (Gna12-201/Gna12, exon 1 of 4)	7.61571	140815901	140816046	6.1064	5.35665	140	140815806	140816253	9.14794	19.8215	0	140815693	140816192	7.5928	16.2739	0
ENSMUSG00000000253	Gmpr	13	5' UTR	8.44019	45660933	45661190	9.60841	14.5393	13	45660933	45661260	7.02472	14.1562	13	45660933	45661253	8.68744	16.8779	13
ENSMUSG00000000275	Trim25	11	5' UTR	8.32228	88890255	88890469	11.9347	17.6274	53	88890257	88890687	7.08228	12.47	55	88890255	88890636	5.94981	9.16158	53
ENSMUSG00000000276	Dgke	11	5' UTR	14.5287	88951357	88951633	11.9628	18.8725	6043	88951148	88951652	13.9228	30.8317	6024	88951219	88951663	17.7003	40.8348	6013
ENSMUSG00000000282	Mnt	11	Intron (Mnt-201/Mnt, intron 4 of 5)	13.8266	74728625	74728906	15.5635	28.0848	6879	74728188	74729392	11.5406	33.6056	6442	74728522	74729384	14.3757	38.6282	6776
ENSMUSG00000000317	Bcl6b	11	5' UTR	13.3687	70119804	70120309	15.6496	27.1745	315	70119335	70120463	10.5222	21.1984	161	70119529	70120412	13.9342	30.876	212
ENSMUSG00000000339	Rtca	3	Promoter (<=1kb)	22.1574	116301756	116301941	30.4697	70.0533	0	116301402	116301987	14.3038	34.9316	0	116301302	116302015	21.6987	59.7669	0
ENSMUSG00000000384	Tbrg4	11	5' UTR	15.903	6575434	6576035	7.68673	9.73621	32	6575233	6576028	18.5498	50.8293	39	6575448	6576135	21.4725	55.157	0
ENSMUSG00000000420	Galnt1	18	5' UTR	23.9608	24338711	24338999	11.5301	19.7036	310	24338398	24339233	23.2625	76.7274	0	24338427	24339409	37.09	114.376	26
ENSMUSG00000000440	Pparg	6	Distal Intergenic	7.49571	115289876	115290032	9.88824	13.3313	-47880	NA	NA	NA	NA	NA	115289823	115290026	5.10319	4.68141	-47886
ENSMUSG00000000561	Wdr77	3	5' UTR	7.70918	105866800	105867152	5.33889	5.3472	115	105866794	105867137	7.20809	11.8091	109	105866790	105867139	10.5806	21.3268	105
ENSMUSG00000000579	Dynlt1c	17	Promoter (<=1kb)	17.3917	6869045	6869492	18.256	39.8457	0	6869004	6869412	10.038	33.8306	0	6869002	6869849	23.881	67.0741	0
ENSMUSG00000000581	C1d	11	Promoter (<=1kb)	35.6232	17207373	17207915	28.2199	88.1428	0	17207031	17208028	31.4725	97.3802	0	17206719	17207937	47.1772	132.735	0
ENSMUSG00000000673	Haao	17	Distal Intergenic	29.8429	84168934	84169454	31.9869	72.8045	-13542	84169033	84169812	19.5689	75.3724	-13641	84168911	84169609	37.9731	118.014	-13519
ENSMUSG00000000693	Loxl3	6	Exon (Loxl3-201/Loxl3, exon 4 of 14)	23.0791	83015396	83015912	25.7024	54.1356	4242	83015025	83015984	19.9584	55.8078	3871	83015353	83015978	23.5765	70.109	4199
ENSMUSG00000000738	Spg7	8	5' UTR	47.1279	123791602	123792888	40.7859	115.872	1921	123791237	123793195	50.1661	238.856	1556	123791379	123792852	50.4317	249.432	1698
ENSMUSG00000000759	Tubgcp3	8	5' UTR	7.42972	12722018	12722188	8.77372	11.1184	60	12721743	12722339	6.935	10.4717	0	12721759	12722356	6.58043	12.4096	0
ENSMUSG00000000787	Ddx3x	X	Intron (Ddx3x-201/Ddx3x, intron 1 of 16)	12.8937	13147905	13148329	7.20631	8.60178	696	13147401	13148487	18.2285	41.6965	192	13147348	13148532	13.2464	26.4551	139
ENSMUSG00000000823	Zfp512b	2	5' UTR	13.7437	181234306	181234578	9.12799	13.3001	18	181234119	181234755	15.0498	44.2603	0	181234179	181234669	17.0531	49.6877	0
ENSMUSG00000000826	Dnajc5	2	Promoter (<=1kb)	10.7738	181162236	181162765	10.3265	14.1088	0	181162241	181162777	13.0609	24.8828	0	181162248	181162818	8.93406	15.7711	0
ENSMUSG00000000838	Fmr1	X	Promoter (<=1kb)	15.9266	67721637	67722145	24.3938	48.2582	-2	67721813	67722291	13.8708	25.6215	0	67721825	67722115	9.51502	13.4149	-32
ENSMUSG00000000884	Gnb1l	16	Promoter (<=1kb)	41.9471	18316905	18318620	45.1581	117.431	0	18316855	18319177	28.2368	195.598	0	18316770	18318767	52.4464	234.764	0
ENSMUSG00000000902	Smarcb1	10	Promoter (<=1kb)	56.1288	75756783	75758036	35.0707	99.0112	0	75756853	75758250	72.301	248.509	0	75756819	75757837	61.0149	236.716	0
ENSMUSG00000000948	Gm38393	7	Promoter (<=1kb)	11.4721	59654507	59655068	11.0335	15.6749	0	59654278	59655047	9.56994	15.2865	0	59654255	59655048	13.8128	26.7697	0
ENSMUSG00000000959	Oxa1l	14	Promoter (<=1kb)	36.9523	54598086	54598822	32.2859	70.0961	0	54597789	54599439	35.8223	129.169	0	54597653	54599567	42.7485	117.801	0
ENSMUSG00000001034	Mapk7	11	Promoter (<=1kb)	57.5575	61384741	61386035	57.7639	155.166	0	61384312	61386715	55.2692	228.754	0	61384537	61386495	59.6395	241.962	0
ENSMUSG00000001039	B9d1	11	Promoter (<=1kb)	40.7617	61395581	61396134	28.3644	60.4459	0	61395254	61396529	48.5059	173.587	0	61395289	61396333	45.4148	171.639	0
ENSMUSG00000001054	Rmnd5b	11	Promoter (<=1kb)	10.0435	51526511	51526856	13.6356	22.6743	0	51526444	51526911	7.63673	18.7686	0	51526365	51526895	8.85827	21.4369	0
ENSMUSG00000001138	Cnnm3	1	5' UTR	46.0392	36550958	36551909	32.2704	73.3304	10	36550988	36551959	48.4315	234.039	40	36550937	36551800	57.4158	240.436	0
ENSMUSG00000001151	Pcnt	10	Promoter (<=1kb)	19.9377	76278317	76278667	26.4049	56.7749	0	76278247	76278668	15.5814	38.632	0	76278233	76278750	17.8268	41.0492	0
ENSMUSG00000001157	Gmcl1	6	Promoter (<=1kb)	110.793	86709709	86710943	121.066	482.566	0	86709368	86710989	118.935	635.478	0	86709370	86711294	92.3791	602.284	0
ENSMUSG00000001228	Uhrf1	17	5' UTR	34.6074	56610451	56611104	26.6103	56.4751	130	56610443	56611147	15.7219	98.2316	122	56610300	56611156	61.4899	229.861	0
ENSMUSG00000001288	Rarg	15	Intron (Rarg-201/Rarg, intron 3 of 9)	5.65867	102155349	102155522	3.8135	2.02274	10430	102155310	102155766	8.346	16.7335	10186	102155491	102155689	4.81651	5.71758	10263
ENSMUSG00000001313	Rnd2	11	Exon (Rnd2-203/Rnd2, exon 2 of 6)	19.6086	101356119	101356600	21.9331	46.0535	294	101356053	101357105	17.06	61.5615	0	101355923	101357074	19.8327	69.1197	0
ENSMUSG00000001366	Fbxo9	9	5' UTR	71.7522	78015370	78016309	64.3763	218.791	38	78015131	78016333	49.8487	386.035	14	78015204	78016337	101.032	542.848	10
ENSMUSG00000001383	Zmat2	18	Promoter (<=1kb)	11.8236	36926371	36926867	14.8213	25.7234	-62	36926455	36926858	8.92711	14.2389	-71	36926415	36926880	11.7224	19.8513	-49
ENSMUSG00000001419	Mef2d	3	Distal Intergenic	18.1091	88085482	88086076	18.7603	35.9544	35803	88084996	88085912	18.0008	57.8779	35317	88085181	88085883	17.5661	57.8458	35502
ENSMUSG00000001436	Slc19a1	10	Intron (Slc19a1-207/Slc19a1, intron 1 of 2)	7.5221	76868791	76868992	7.77938	8.63983	716	76868682	76869425	4.36385	5.73224	607	76868504	76869485	10.4231	20.4766	429
ENSMUSG00000001472	Tcf25	8	Promoter (<=1kb)	20.0767	124100083	124100728	12.5845	26.8334	0	124099872	124101126	23.2437	71.2713	0	124100019	124101106	24.4017	76.1414	0
ENSMUSG00000001508	Sgca	11	Promoter (2-3kb)	21.789	94869879	94870036	36.7883	87.1534	-2726	94869853	94870347	13.2793	36.4914	-2700	94869844	94870146	15.2995	47.0231	-2691
ENSMUSG00000001518	Itfg2	6	5' UTR	36.8662	128401313	128401890	25.375	65.5897	4	128401152	128402045	45.6474	201.683	0	128400901	128402277	39.5761	161.807	0
ENSMUSG00000001661	Hoxc6	15	Intron (Hoxc5-202/Hoxc5, intron 1 of 1)	14.221	102907281	102908006	9.4846	19.5623	592	102907372	102908291	20.7769	60.6492	683	102907558	102908258	12.4016	37.4452	869
ENSMUSG00000001672	Marveld3	8	Promoter (<=1kb)	24.9993	110688404	110689040	30.5045	67.8512	0	110688293	110689064	20.3615	69.3004	0	110688100	110689403	24.1318	82.0905	0
ENSMUSG00000001687	Ubl3	5	5' UTR	7.38639	148489252	148489468	4.51786	2.59721	131	NA	NA	NA	NA	NA	148489082	148489546	10.2549	16.9301	53
ENSMUSG00000001768	Rin2	2	Exon (Rin2-211/Rin2, exon 1 of 5)	5.21556	145517192	145517335	6.45719	6.01761	57	NA	NA	NA	NA	NA	145517366	145517557	3.97393	2.30888	231
ENSMUSG00000001774	Chordc1	9	Promoter (<=1kb)	13.9626	18203245	18203633	19.2867	35.8132	0	18202615	18204002	14.3846	27.0746	0	18202984	18204118	8.21641	17.0168	0
ENSMUSG00000001783	Rtcb	10	Promoter (<=1kb)	25.7329	85793012	85793837	23.0602	55.7034	0	85792848	85793892	23.3125	84.1349	0	85792723	85793890	30.8262	78.9419	0
ENSMUSG00000001786	Fbxo7	10	Promoter (<=1kb)	30.39	85857648	85858247	20.1776	46.063	0	85857656	85858406	22.9717	120.424	0	85857477	85858481	48.0206	184.699	0
ENSMUSG00000001794	Capns1	7	5' UTR	17.0169	29894266	29895229	17.8928	34.4494	3007	29893317	29895411	15.7574	33.9385	2825	29893321	29895429	17.4005	40.3276	2807
ENSMUSG00000001802	Lrp3	7	Distal Intergenic	38.2272	34934169	34934648	24.021	58.9896	-19246	34933682	34935479	35.7248	113.017	-18759	34933765	34935470	54.9356	187.274	-18842
ENSMUSG00000001855	Nup214	2	Promoter (<=1kb)	14.6515	31863922	31864609	10.9642	16.749	0	31863608	31864852	12.2933	37.1862	0	31863541	31864958	20.6969	53.0021	0
ENSMUSG00000001964	Emd	X	5' UTR	6.49875	73298354	73298568	7.17465	7.35997	61	73298355	73298725	6.16481	6.27576	62	73298354	73298558	6.15678	6.0304	61
ENSMUSG00000001988	Npas1	7	Exon (Npas1-202/Npas1, exon 2 of 11)	10.7057	16208453	16208641	14.3823	23.193	3012	16208456	16208690	8.23137	17.0233	2963	16208377	16208717	9.5034	16.2121	2936
ENSMUSG00000002014	Ssr4	X	Promoter (<=1kb)	4.85683	72830555	72830753	5.73972	4.71623	0	NA	NA	NA	NA	NA	72830356	72830578	3.97393	2.30888	0
ENSMUSG00000002017	Fam98a	17	Promoter (<=1kb)	35.2248	75858213	75859350	35.3448	85.3488	0	75858097	75859376	39.7628	148.566	0	75857523	75859568	30.5669	114.038	0
ENSMUSG00000002068	Ccne1	7	Promoter (<=1kb)	15.2177	37807129	37807430	17.0323	30.1635	-170	37807127	37807589	13.1765	31.5342	-168	37806676	37807612	15.4443	42.8287	0
ENSMUSG00000002076	Hsf2bp	17	Promoter (<=1kb)	14.2608	32255171	32255618	11.5301	19.7036	0	32255151	32255776	17.079	51.273	0	32254799	32255751	14.1732	46.1445	0
ENSMUSG00000002083	Bbc3	7	Distal Intergenic	10.4022	16033818	16034009	13.1646	20.9438	-8309	16033796	16034009	7.2756	15.129	-8309	16033805	16034062	10.7663	27.0251	-8256
ENSMUSG00000002107	Celf2	2	Intron (Celf2-215/Celf2, intron 2 of 3)	20.3313	7410052	7410249	31.1645	70.5387	104125	7409516	7410346	12.896	29.7048	104028	7409267	7410319	16.9333	35.2368	104055
ENSMUSG00000002190	Clgn	8	Promoter (<=1kb)	18.3852	84116299	84117011	20.12	38.3994	0	84116266	84117046	18.8861	62.1124	0	84116116	84117208	16.1495	51.0268	0
ENSMUSG00000002205	Vrk3	7	Promoter (<=1kb)	30.1215	44397658	44398479	22.0993	52.451	0	44397255	44398574	37.3683	112.711	0	44397247	44398476	30.897	102.435	0
ENSMUSG00000002210	Smg9	7	Promoter (<=1kb)	64.477	24098445	24099377	66.7812	188.479	0	24097907	24099377	55.7165	216.989	0	24097913	24099758	70.9334	246.232	0
ENSMUSG00000002221	Paxip1	5	Promoter (<=1kb)	15.4089	27996259	27997212	18.2818	34.5229	0	27996050	27997212	9.17355	32.1355	0	27995881	27997250	18.7713	46.4851	0
ENSMUSG00000002280	Ciao3	17	Promoter (<=1kb)	12.1464	25992635	25993124	20.5784	38.7715	0	25992614	25992911	7.54582	11.9439	0	25992614	25992957	8.31495	12.3388	0
ENSMUSG00000002308	Cd320	17	Promoter (<=1kb)	15.5587	34062050	34062493	8.77104	14.6387	0	34061647	34062593	17.6344	46.0331	0	34061841	34062535	20.2707	64.003	0
ENSMUSG00000002341	Ncan	8	Promoter (<=1kb)	48.2446	70573175	70573964	50.6348	151.066	0	70572999	70574592	38.3623	167.244	0	70573149	70574203	55.7367	212.088	0
ENSMUSG00000002343	Armc6	8	Promoter (<=1kb)	87.6451	70686320	70687730	101.524	314.865	0	70685999	70687855	66.6295	291.607	0	70686193	70687816	94.7812	400.367	0
ENSMUSG00000002345	Borcs8	8	Promoter (<=1kb)	15.9274	70591512	70592250	21.0125	41.7738	0	70590646	70592250	10.5371	28.9635	0	70591504	70592637	16.2325	39.8053	0
ENSMUSG00000002346	Slc25a42	8	Promoter (<=1kb)	4.02194	70664783	70664955	4.76221	3.03821	0	70664681	70664907	3.28166	2.80138	48	NA	NA	NA	NA	NA
ENSMUSG00000002365	Snx9	17	Intron (Snx9-201/Snx9, intron 1 of 17)	6.79568	5904202	5904433	4.31991	4.26262	12598	NA	NA	NA	NA	NA	5904138	5904599	9.27144	13.4344	12534
ENSMUSG00000002372	Ranbp3	17	Promoter (<=1kb)	45.1737	56979709	56981141	44.6537	121.479	0	56979063	56981226	44.7082	163.295	0	56978946	56981567	46.1593	175.354	0
ENSMUSG00000002379	Ndufa11	17	Promoter (<=1kb)	27.36	57024148	57024857	22.5893	45.2475	0	57024116	57025300	26.2306	86.9658	0	57024143	57025369	33.26	107.687	0
ENSMUSG00000002393	Nr2f6	8	Promoter (<=1kb)	8.66439	71834590	71834839	10.4178	14.5865	0	71834438	71834885	7.15852	15.8124	0	71833736	71835090	8.41683	15.8794	0
ENSMUSG00000002395	Use1	8	Promoter (<=1kb)	10.4005	71819487	71819636	9.84645	13.2631	0	71819424	71820068	11.0481	22.1087	0	71819398	71820079	10.3068	18.0678	0
ENSMUSG00000002409	Dyrk1b	7	Promoter (<=1kb)	26.5936	27878701	27879285	28.0759	64.2401	0	27878273	27879730	24.3293	77.8148	0	27877553	27879325	27.3756	78.6326	0
ENSMUSG00000002458	Rgs19	2	5' UTR	8.6575	181335344	181335741	3.50993	2.17818	29	181335366	181335959	11.9428	26.7191	0	181335414	181336118	10.5198	31.3877	0
ENSMUSG00000002475	Abhd3	18	Exon (Abhd3-201/Abhd3, exon 1 of 9)	6.39445	10706463	10706633	6.45719	6.01761	138	10706425	10706627	6.33171	7.16736	144	NA	NA	NA	NA	NA
ENSMUSG00000002546	Golga2	2	Promoter (<=1kb)	46.4597	32177346	32178506	29.8603	68.1785	0	32177312	32178882	45.4943	177.608	0	32176724	32179050	64.0244	233.007	0
ENSMUSG00000002550	Uck1	2	Promoter (<=1kb)	15.6011	32149737	32150232	10.6568	15.7882	0	32149542	32150427	14.8424	40.1988	0	32149371	32150526	21.3041	58.224	0
ENSMUSG00000002578	Ikzf4	10	5' UTR	12.4314	128504845	128505132	10.8182	15.6499	95	128504889	128505151	11.2136	27.8732	76	128504833	128505152	15.2623	37.3704	75
ENSMUSG00000002608	Ccdc97	7	Promoter (<=1kb)	16.578	25418372	25418706	20.8367	40.8481	0	25418259	25419487	12.394	32.7357	0	25417942	25419497	16.5035	39.5354	0
ENSMUSG00000002635	Pdcd2l	7	Promoter (<=1kb)	29.9849	33895530	33896610	36.9924	106.324	0	33895467	33896789	17.4554	72.169	0	33895490	33897116	35.5069	117.949	0
ENSMUSG00000002658	Gtf2f1	17	Promoter (<=1kb)	47.3664	57317858	57318367	33.8517	79.341	0	57317575	57319144	52.419	212.214	0	57317724	57319256	55.8284	199.832	0
ENSMUSG00000002718	Cse1l	2	Promoter (<=1kb)	40.4953	166747883	166748314	40.7047	100.231	0	166747724	166748559	34.6218	168.129	0	166747802	166748986	46.1593	175.354	0
ENSMUSG00000002741	Ykt6	11	Promoter (<=1kb)	13.6144	5905466	5905743	14.8444	24.8084	0	5905432	5905966	6.57726	17.5924	0	5905360	5906116	19.4216	46.0286	0
ENSMUSG00000002748	Baz1b	5	Intron (Baz1b-201/Baz1b, intron 1 of 18)	7.80095	135216614	135216853	8.08061	9.65541	496	135216207	135216761	8.23913	14.0607	89	135216182	135216839	7.08311	12.9454	64
ENSMUSG00000002778	Kdelr1	7	Exon (Grin2d-201/Grin2d, exon 1 of 12)	9.5298	45515445	45515795	7.20631	8.60178	-6401	45515472	45516082	9.47101	16.6514	-6114	45515472	45516080	11.9121	25.4401	-6116
ENSMUSG00000002781	Tmem143	7	Promoter (<=1kb)	35.1888	45546217	45547339	29.0467	65.1856	0	45545445	45547530	36.897	134.41	0	45545623	45547530	39.6228	121.923	0
ENSMUSG00000002791	Pdxk-ps	17	Exon (Pdxk-ps-202/Pdxk-ps, exon 1 of 11)	14.1142	32319176	32319399	12.2628	18.5548	6925	32318848	32319546	13.9919	38.5773	6778	32318994	32319495	16.0878	45.5467	6829
ENSMUSG00000002804	Nudt14	12	Promoter (<=1kb)	14.9253	112905535	112905932	7.24564	10.2593	0	112905490	112906026	15.195	45.2903	0	112905378	112906123	22.3351	65.2227	0
ENSMUSG00000002845	Tmem39a	16	5' UTR	28.1469	38382918	38383227	29.5578	65.382	3858	38382345	38383550	28.852	73.742	3285	38382584	38383594	26.0311	74.4405	3524
ENSMUSG00000002908	Kcnn1	8	5' UTR	15.7165	71315484	71315841	5.41874	8.56665	61	71315338	71316302	17.4499	59.9898	0	71315338	71316246	24.2808	78.6783	0
ENSMUSG00000002957	Ap2a2	7	Promoter (<=1kb)	27.4324	141142001	141142183	24.6632	50.9241	0	141141942	141142461	30.6065	97.8535	0	141141581	141142684	27.0276	96.2104	0
ENSMUSG00000002963	Pnkp	7	Promoter (<=1kb)	34.7014	44506376	44506946	31.4344	71.7914	0	44505715	44507142	32.5983	113.698	0	44506044	44507207	40.0716	135.788	0
ENSMUSG00000002968	Med25	7	Promoter (<=1kb)	15.3892	44541642	44542310	16.398	40.3885	0	44540786	44542057	14.8371	56.4707	79	44541126	44542339	14.9325	49.9926	0
ENSMUSG00000002983	Relb	7	Promoter (<=1kb)	6.37587	19363208	19363410	7.54426	8.23259	0	19363197	19363410	4.50023	7.81985	0	19363013	19363410	7.08311	12.9454	0
ENSMUSG00000002996	Hbp1	12	5' UTR	24.3398	31999341	31999974	20.8065	38.8244	560	31999281	32000035	24.0009	74.4629	499	31999230	32000166	28.212	71.7914	368
ENSMUSG00000003033	Ap1m1	8	Promoter (<=1kb)	14.4783	72993801	72994186	11.4405	23.0166	0	72993590	72994421	12.6891	33.9773	0	72993635	72994296	19.3054	59.6296	0
ENSMUSG00000003037	Rab8a	8	Promoter (<=1kb)	45.2824	72914307	72914877	37.9532	110.018	-167	72914182	72914941	44.7378	171.51	-103	72913929	72914903	53.1562	223.615	-141
ENSMUSG00000003070	Efna2	10	5' UTR	5.91912	80015358	80015526	4.8042	3.44721	42	80015291	80015664	6.24449	10.0704	0	80015311	80015485	6.70866	10.5272	0
ENSMUSG00000003123	Lipe	7	5' UTR	39.3102	25095601	25096190	37.8192	88.3435	1945	25095260	25096233	40.6796	143.504	1902	25095603	25096391	39.4318	126.991	1744
ENSMUSG00000003184	Irf3	7	Promoter (<=1kb)	19.8859	44646787	44647029	15.3735	30.8705	-43	44646773	44647009	20.4742	68.661	-63	44646770	44647029	23.81	80.5498	-43
ENSMUSG00000003198	Zfp959	17	Promoter (<=1kb)	44.2173	56199080	56199509	56.605	153.002	0	56199079	56199801	17.9526	84.1223	0	56199080	56199542	58.0941	174.884	0
ENSMUSG00000003200	Sh3gl1	17	Promoter (<=1kb)	16.5568	56343348	56343764	18.47	36.0682	0	56343049	56343810	15.7618	40.4197	0	56343049	56343789	15.4387	52.5955	0
ENSMUSG00000003208	Yju2	17	Promoter (2-3kb)	34.4156	56262947	56263472	31.8026	71.7198	-2627	56262638	56264107	29.2174	98.3294	-1992	56262849	56264168	42.2267	149.708	-1931
ENSMUSG00000003228	Grk5	19	5' UTR	13.8686	60878547	60878680	15.7842	26.2784	360	NA	NA	NA	NA	NA	60878224	60878700	11.9529	20.769	37
ENSMUSG00000003269	Cyth2	7	5' UTR	6.79689	45463483	45463618	5.26423	3.94163	387	45463326	45463924	7.20035	16.8328	81	45463278	45463681	7.9261	20.9517	324
ENSMUSG00000003345	Csnk1g2	10	Promoter (<=1kb)	54.3102	80458450	80459440	37.5396	91.8664	0	80458376	80459506	73.826	322.635	0	80458449	80459493	51.565	256.817	0
ENSMUSG00000003363	Pld3	7	5' UTR	20.4	27252155	27252531	19.6972	44.4915	112	27251732	27252873	20.6566	70.7569	0	27251937	27252968	20.8461	59.1093	0
ENSMUSG00000003436	Dll3	7	Exon (Dll3-201/Dll3, exon 4 of 9)	9.86334	27998309	27998522	8.08061	9.65541	3141	27998187	27998610	8.85284	18.7253	3053	27998309	27998566	12.6566	28.0059	3097
ENSMUSG00000003531	Dgcr6	16	5' UTR	7.35053	17884164	17884301	6.72588	7.49127	13440	17884086	17884861	5.673	10.4972	13362	17884065	17884722	9.65271	20.2388	13341
ENSMUSG00000003545	Fosb	7	Promoter (<=1kb)	41.2883	19044044	19044720	51.4725	142.72	-68	19044044	19044911	32.5614	117.793	-68	19044040	19044774	39.831	144.258	-64
ENSMUSG00000003575	Crtc1	8	Promoter (<=1kb)	86.3843	70891746	70892989	87.0335	275.885	0	70891547	70892988	77.5228	485.73	0	70891166	70893071	94.5965	499.781	0
ENSMUSG00000003604	Aven	2	Exon (Aven-201/Aven, exon 1 of 6)	20.2118	112323358	112323857	13.4518	25.159	49	112323218	112323862	22.2098	66.7197	0	112323211	112324019	24.9737	60.2551	0
ENSMUSG00000003644	Rps6ka1	4	Distal Intergenic	8.02944	133638080	133638400	8.00834	12.4094	-22972	133637813	133638545	10.3283	24.348	-22705	133638136	133638424	5.75167	12.2397	-23028
ENSMUSG00000003662	Ciao1	2	Promoter (<=1kb)	12.8635	127089735	127090058	14.4126	27.9878	0	127089146	127090111	7.85493	19.76	0	127089371	127090641	16.3229	39.2244	0
ENSMUSG00000003721	Insig2	1	5' UTR	26.9557	121255159	121255887	31.8026	71.7198	4431	121255032	121256097	26.7292	72.8601	4221	121255068	121256235	22.3351	65.2227	4083
ENSMUSG00000003812	Dnase2a	8	Exon (Dnase2a-203/Dnase2a, exon 6 of 7)	17.342	85639181	85640146	17.7483	36.1709	3992	85639126	85640710	14.7597	44.4188	3937	85638781	85640461	19.518	56.7022	3592
ENSMUSG00000003813	Rad23a	8	Promoter (<=1kb)	22.9845	85567264	85567518	32.2738	74.8786	0	NA	NA	NA	NA	NA	85566877	85567543	13.6953	31.1362	0
ENSMUSG00000003847	Nfat5	8	Promoter (<=1kb)	73.2192	108019607	108021138	109.078	349.207	0	108019525	108021019	49.7479	310.329	0	108019683	108021015	60.832	386.936	0
ENSMUSG00000003848	Nob1	8	Promoter (<=1kb)	26.8376	108151067	108151809	25.9613	54.6141	0	108150767	108151904	26.5585	101.084	0	108150685	108152035	27.9929	101.013	0
ENSMUSG00000003873	Bax	7	Promoter (<=1kb)	11.9105	45116032	45116481	8.53151	10.4	0	45115754	45116836	13.9547	37.0968	0	45116020	45116652	13.2452	30.3495	0
ENSMUSG00000003948	Mmd	11	Promoter (<=1kb)	7.39135	90140175	90140314	5.76504	5.39008	0	90140175	90140463	8.56313	16.6252	0	90140174	90140449	7.84589	17.2797	0
ENSMUSG00000003949	Hlf	11	Promoter (<=1kb)	5.58207	90281523	90281827	5.19226	3.72155	0	90281522	90281755	6.49209	10.5257	0	90281523	90281795	5.06187	7.13582	0
ENSMUSG00000004018	Fancl	11	5' UTR	40.7723	26336676	26337652	16.7561	48.6526	541	26336758	26337651	51.5841	209.43	623	26336011	26337962	53.9766	215.149	0
ENSMUSG00000004044	Cavin1	11	Exon (Cavin1-201/Cavin1, exon 2 of 2)	4.42739	100849451	100849599	4.32378	2.54526	12114	100849529	100849827	4.53099	3.77814	11886	NA	NA	NA	NA	NA
ENSMUSG00000004054	Map3k11	19	Promoter (<=1kb)	38.8348	5737956	5739003	45.5484	125.078	0	5738086	5739009	30.5643	131.516	0	5737811	5739008	40.3917	156.563	0
ENSMUSG00000004070	Hmox2	16	Promoter (<=1kb)	31.9562	4544014	4544758	25.4927	55.8716	0	4544005	4544916	27.8494	98.7283	0	4543809	4544901	42.5266	141.211	0
ENSMUSG00000004099	Dnmt1	9	5' UTR	35.2632	20863140	20864905	43.2378	130.696	6279	20863171	20864865	33.6016	183.171	6319	20863179	20864948	28.9501	168.017	6236
ENSMUSG00000004113	Cacna1b	2	Intron (Cacna1b-202/Cacna1b, intron 1 of 45)	12.4417	24652099	24652768	10.9665	16.3039	396	24652175	24653121	12.1984	28.4522	43	24652111	24652716	14.1603	29.2668	448
ENSMUSG00000004127	Trmt10a	3	5' UTR	4.85552	137849580	137849748	5.28462	4.39767	371	137849590	137849772	4.42642	4.42091	381	NA	NA	NA	NA	NA
ENSMUSG00000004231	Pax2	19	Distal Intergenic	15.8543	44672644	44672832	13.8232	22.9981	-71652	44672518	44672865	14.7547	42.9429	-71619	44672411	44672899	18.9849	51.6403	-71585
ENSMUSG00000004233	Wars2	3	Promoter (<=1kb)	19.1121	99047694	99048764	26.4617	56.1999	0	99047979	99048620	13.6544	32.3927	0	99047840	99048957	17.2203	39.2832	0
ENSMUSG00000004264	Phb2	6	Promoter (<=1kb)	11.5629	124689170	124689447	9.91509	18.1313	0	124689117	124689779	10.2862	27.8281	0	124689102	124690028	14.4874	41.7189	0
ENSMUSG00000004285	Atp6v1f	6	Promoter (<=1kb)	20.7381	29467593	29468200	29.0467	65.1856	0	29467475	29468196	16.12	41.805	0	29467320	29468531	17.0475	41.2186	0
ENSMUSG00000004317	Clcn5	X	Promoter (<=1kb)	24.0655	7185055	7185698	21.524	40.6813	0	7184876	7185778	25.173	60.5592	0	7184743	7185752	25.4995	59.4957	0
ENSMUSG00000004328	Hif3a	7	5' UTR	26.7218	16790109	16790561	31.8026	71.7198	5791	16790093	16790505	19.8883	53.2064	5847	16790099	16790566	28.4744	80.5295	5786
ENSMUSG00000004393	Ddx56	11	5' UTR	13.3428	6217381	6217767	11.8378	19.1558	5	6217277	6218020	16.9292	44.774	0	6217194	6218175	11.2615	26.1324	0
ENSMUSG00000004394	Tmed4	11	Promoter (<=1kb)	26.6528	6224339	6225000	28.3448	74.1952	0	6223673	6225409	28.3291	110.579	0	6223551	6225827	23.2846	96.1148	0
ENSMUSG00000004455	Ppp1cc	5	Promoter (<=1kb)	7.72849	122296055	122296394	6.86429	9.22457	0	122296207	122296941	9.48766	18.8152	0	122295947	122296751	6.83352	13.3522	0
ENSMUSG00000004473	Clec11a	7	Exon (Clec11a-201/Clec11a, exon 4 of 4)	15.1723	43954110	43954418	20.472	41.4686	1908	43953921	43954476	12.6609	27.9871	1850	43953753	43954478	12.3841	27.5287	1848
ENSMUSG00000004530	Coro1c	5	5' UTR	9.43182	114046424	114046802	6.72588	7.49127	17	114046144	114046857	7.68668	25.8234	0	114046227	114046836	13.8829	40.5163	0
ENSMUSG00000004535	Tax1bp1	6	Promoter (<=1kb)	11.4324	52690654	52690904	16.0684	28.4167	0	52690538	52691190	8.25426	13.1324	0	52690496	52691307	9.97446	21.3898	0
ENSMUSG00000004552	Ctse	1	Intron (Ctse-201/Ctse, intron 1 of 9)	10.4935	131585775	131586043	14.4049	23.2362	19731	NA	NA	NA	NA	NA	131585634	131586045	6.58208	7.58797	19590
ENSMUSG00000004567	Mcoln1	8	Promoter (<=1kb)	30.2668	3549991	3550657	37.5171	95.4261	0	3549826	3550818	27.9766	88.2345	0	3549714	3550865	25.3067	79.6412	0
ENSMUSG00000004610	Etfb	7	Promoter (<=1kb)	19.2491	43093362	43093921	25.6194	51.6915	0	43093042	43094230	13.2322	29.6381	0	43092446	43093850	18.8958	45.9145	0
ENSMUSG00000004637	Wwox	8	Promoter (<=1kb)	110.994	115166232	115166815	84.9112	276	0	115165960	115167125	117.373	503.371	0	115166174	115167145	130.698	569.176	0
ENSMUSG00000004642	Slbp	5	5' UTR	9.98434	33809691	33809902	7.68673	9.73621	16	33809518	33809912	8.78089	21.2507	6	33809511	33809915	13.4854	27.4891	3
ENSMUSG00000004665	Cnn2	10	Promoter (1-2kb)	5.64586	79822855	79823062	5.33568	4.05641	-1356	NA	NA	NA	NA	NA	79822707	79822942	5.95604	7.30264	-1476
ENSMUSG00000004667	Polr2e	10	5' UTR	26.122	79874899	79875620	23.356	50.6752	9	79874936	79875707	25.3782	94.8486	0	79874928	79875635	29.6318	101.126	0
ENSMUSG00000004698	Hdac9	12	5' UTR	6.2103	34956873	34957039	7.09949	7.29002	10055	NA	NA	NA	NA	NA	34956735	34957227	5.32112	5.30695	9867
ENSMUSG00000004768	Rab23	1	Promoter (<=1kb)	49.2948	33758592	33759544	36.9924	106.324	0	33758488	33759566	58.0322	244.071	0	33758507	33759565	52.8598	209.379	0
ENSMUSG00000004837	Grap	11	Distal Intergenic	9.43283	61511252	61511390	8.77104	14.6387	-32701	61510755	61511520	8.14681	12.0376	-32571	61511191	61511640	11.3806	18.2694	-32451
ENSMUSG00000004843	Chmp2b	16	Promoter (<=1kb)	37.6857	65359104	65360266	50.6245	131.23	0	65358879	65360279	27.2178	85.9063	0	65358917	65360243	35.2149	109.043	0
ENSMUSG00000004846	Plod3	5	5' UTR	9.14977	137015974	137016394	8.64757	12.0867	101	137015010	137016485	9.65196	31.6714	0	NA	NA	NA	NA	NA
ENSMUSG00000004849	Ap1s1	5	Promoter (<=1kb)	27.6887	137074493	137075290	30.5045	67.8512	0	137074307	137075544	28.6555	88.4761	0	137074550	137075358	23.9062	77.9755	0
ENSMUSG00000004865	Srpk1	17	Promoter (<=1kb)	28.2773	28840885	28841935	21.584	44.7495	0	28840466	28841906	31.6112	148.46	0	28840862	28841910	31.6367	147.511	0
ENSMUSG00000004872	Pax3	1	Intron (Pax3-201/Pax3, intron 4 of 8)	5.02464	78166524	78166699	5.19226	3.72155	7072	NA	NA	NA	NA	NA	78166228	78166590	4.85702	4.04328	7181
ENSMUSG00000004880	Lbr	1	Exon (Enah-211/Enah, exon 5 of 14)	12.2111	181750957	181751263	14.2787	23.3566	-80346	181750874	181751323	14.2556	29.3996	-80263	181750963	181751479	8.09899	18.2979	-80352
ENSMUSG00000004891	Nes	3	Exon (Nes-202/Nes, exon 1 of 2)	7.67886	87878768	87879043	8.35213	10.7973	383	87878559	87879281	4.23552	7.4534	174	87878562	87879269	10.4489	29.4049	177
ENSMUSG00000004892	Bcan	3	Exon (Bcan-201/Bcan, exon 3 of 14)	9.73138	87904464	87904679	11.0895	16.9566	2858	87904271	87904773	10.8428	30.8446	2764	87904394	87904708	7.26187	22.2099	2829
ENSMUSG00000004897	Hdgf	3	5' UTR	5.4787	87813738	87813877	4.19485	2.775	110	NA	NA	NA	NA	NA	87813711	87814061	6.76254	9.78924	83
ENSMUSG00000004929	Thop1	10	Promoter (<=1kb)	36.2134	80905734	80906190	38.4454	95.2527	0	80905456	80906789	25.481	89.3452	0	80904862	80906743	44.7139	163.362	0
ENSMUSG00000004931	Apba3	10	Promoter (<=1kb)	43.4692	81101929	81102831	34.6388	83.2349	0	81101470	81102785	48.0644	227.149	0	81101372	81102785	47.7043	208.222	0
ENSMUSG00000004937	Sgta	10	Promoter (<=1kb)	67.0338	80894696	80896319	77.8839	225.647	0	80894986	80896295	50.9292	281.752	0	80894789	80896579	72.2883	311.632	0
ENSMUSG00000004939	Nmrk2	10	3' UTR	71.9799	81027710	81029018	43.313	184.504	8867	81027477	81029662	100.36	532.209	8223	81027027	81029576	72.2666	483.429	8188
ENSMUSG00000004994	Ccdc130	8	Promoter (<=1kb)	14.4253	84996888	84997112	18.7176	38.4793	0	84996680	84997106	11.096	23.9783	0	84996818	84997100	13.4624	29.3997	0
ENSMUSG00000004996	Mri1	8	Promoter (<=1kb)	54.2573	84983635	84984177	57.4896	177.734	0	84983141	84984865	48.6102	211.138	0	84982867	84984600	56.672	251.836	0
ENSMUSG00000005057	Sh2b2	5	3' UTR	7.96882	136303526	136303896	5.72024	6.26893	-28116	136303453	136303886	5.9019	8.66428	-28043	136303482	136304199	12.2843	26.7169	-28072
ENSMUSG00000005148	Klf5	14	5' UTR	5.87689	99536324	99536510	6.02222	5.20367	197	99536243	99536803	5.73157	6.90791	116	NA	NA	NA	NA	NA
ENSMUSG00000005198	Polr2a	11	5' UTR	39.7471	69648640	69649393	47.3293	129.208	70	69648579	69649464	31.8702	130.055	0	69648158	69649415	40.0416	133.528	48
ENSMUSG00000005225	Plekha8	6	Promoter (<=1kb)	36.9101	54571880	54572725	39.4937	97.1478	0	54571745	54572696	40.348	132.916	0	54571684	54572689	30.8887	115.687	0
ENSMUSG00000005237	Dnah2	11	Intron (Dnah2-202/Dnah2, intron 1 of 85)	11.9308	69437374	69437737	13.7914	22.4806	2199	69437140	69437746	11.0032	39.3693	2190	69437083	69437729	10.9979	42.5562	2207
ENSMUSG00000005267	Zfp287	11	Promoter (<=1kb)	31.2159	62622335	62622755	25.9505	52.8497	0	62622083	62622935	30.0997	120.239	0	62622197	62623163	37.5975	133.556	0
ENSMUSG00000005357	Slc1a6	10	5' UTR	9.0799	78623524	78623769	12.1969	17.9084	7194	78623524	78623759	5.7703	9.55797	7194	78623528	78623904	9.2725	14.8279	7198
ENSMUSG00000005417	Mprip	11	5' UTR	22.8505	59553245	59553694	13.6297	21.7767	1114	59552970	59553856	29.3743	98.6161	839	59553013	59554121	25.5475	73.596	882
ENSMUSG00000005442	Cic	7	5' UTR	28.8538	24981642	24982529	27.0454	60.1047	14513	24981640	24982438	20.4621	101.926	14511	24981599	24982564	39.0538	139.504	14470
ENSMUSG00000005481	Ddx39a	8	5' UTR	30.4234	84441891	84442352	20.5619	39.7718	85	84441821	84442677	31.5236	108.626	15	84441836	84442575	39.1847	123.318	30
ENSMUSG00000005493	Msh4	3	Promoter (<=1kb)	69.261	153610701	153612283	48.8127	184.168	0	153610413	153612428	89.5558	424.569	0	153610490	153612120	69.4145	377.725	0
ENSMUSG00000005575	Ube2m	7	Promoter (<=1kb)	23.608	12772035	12772401	32.1703	77.1734	0	12771560	12772581	19.3876	65.634	0	12771370	12772606	19.266	66.262	0
ENSMUSG00000005580	Adcy9	16	Promoter (<=1kb)	17.1886	4238087	4238487	15.1754	41.8678	0	4237683	4238549	17.1805	78.7976	0	4237930	4238569	19.2101	79.7141	0
ENSMUSG00000005656	Snx6	12	5' UTR	7.77409	54842149	54842473	5.15844	3.96737	15	54842058	54842660	7.02472	14.1562	0	54841947	54842660	11.1391	22.2908	0
ENSMUSG00000005667	Mthfd2	6	Exon (Slc4a5-203/Slc4a5, exon 16 of 27)	5.46275	83254227	83254596	7.32294	7.85488	48294	83254210	83254591	5.51942	8.68967	48299	83254308	83254493	3.54589	3.35868	48397
ENSMUSG00000005687	Bcas2	3	Promoter (<=1kb)	37.2018	103078322	103079470	43.7991	123.101	0	103077728	103080284	37.1306	184.868	0	103078004	103080341	30.6756	182.074	0
ENSMUSG00000005698	Ctcf	8	Promoter (<=1kb)	18.4249	106362890	106363551	16.7794	41.8053	0	106362710	106364021	13.7461	50.1951	0	106362712	106363591	24.7492	74.0203	0
ENSMUSG00000005718	Tfap4	16	5' UTR	13.7867	4377079	4377401	11.5125	18.1264	317	4376714	4377411	15.6902	44.7576	307	4376675	4377606	14.1573	37.5031	112
ENSMUSG00000005732	Ranbp1	16	Promoter (<=1kb)	10.1086	18066492	18066804	11.2161	18.1364	0	18066372	18066845	9.14386	19.2746	0	18066231	18067026	9.96586	19.685	0
ENSMUSG00000005813	Metap1	3	Promoter (<=1kb)	23.7874	138195138	138195595	25.3962	56.4598	0	138194802	138195629	16.3644	65.5258	0	138194425	138195682	29.6016	109.118	0
ENSMUSG00000005824	Tnfsf14	17	Distal Intergenic	18.8076	57487727	57488147	15.5329	26.0918	13030	57487625	57488101	16.8348	41.5734	13076	57487564	57488307	24.0553	60.3932	12870
ENSMUSG00000005846	Rsl1d1	16	5' UTR	7.25728	11020789	11021184	4.95754	4.45128	11	11020805	11021189	11.2544	27.3301	6	11020572	11021184	5.55995	11.4025	11
ENSMUSG00000005871	Apc	18	Promoter (<=1kb)	38.4351	34353356	34354729	36.5512	93.7483	0	34352754	34354915	40.319	137.285	0	NA	NA	NA	NA	NA
ENSMUSG00000005881	Ergic3	2	Promoter (<=1kb)	24.6714	155849919	155850249	30.9796	69.4575	0	155849905	155850454	21.3987	65.2305	0	155849905	155850315	21.6358	54.6047	0
ENSMUSG00000005882	Uqcc1	2	Promoter (<=1kb)	9.90279	155772047	155772239	11.8094	17.1313	0	155772051	155772229	7.55808	11.0791	1	155772051	155772257	10.3408	16.5678	0
ENSMUSG00000005883	Spo11	2	5' UTR	8.08375	172821557	172821744	6.48281	6.08735	2064	172821416	172822008	5.4051	10.6403	1923	172821414	172821952	12.3633	23.7519	1921
ENSMUSG00000005897	Nr2c1	10	Promoter (<=1kb)	13.8603	93983654	93984255	10.0301	13.5792	0	93983610	93984217	9.03178	22.317	0	93983443	93984288	22.5189	57.7835	0
ENSMUSG00000005968	Tuft1	3	Promoter (<=1kb)	7.66914	94566045	94566181	8.29994	10.0104	0	94565655	94566180	8.19101	14.9533	0	94565999	94566180	6.51646	11.0154	0
ENSMUSG00000005983	1700037C18Rik	16	Promoter (<=1kb)	12.2986	3726547	3727126	14.9277	24.9581	0	3726637	3727205	10.9185	26.687	0	3726578	3727220	11.0496	28.1989	0
ENSMUSG00000006010	Odr4	1	Promoter (<=1kb)	24.8685	150268878	150269328	25.088	50.6083	-47	150268781	150269654	30.5327	85.9262	0	150268585	150269659	18.9849	51.6403	0
ENSMUSG00000006019	Dhx34	7	Promoter (<=1kb)	45.3124	15955428	15956249	48.3982	120.808	0	15955218	15956638	49.8935	196.51	0	15955304	15957060	37.6456	151.31	0
ENSMUSG00000006134	Crkl	16	Promoter (<=1kb)	19.7777	17269671	17270342	17.3884	51.4248	0	17269508	17270689	17.517	53.7069	0	17268989	17270763	24.4275	67.1336	0
ENSMUSG00000006191	Cdkal1	13	Promoter (<=1kb)	14.042	30039317	30039690	17.5239	31.5461	0	30039125	30039991	9.14794	19.8215	0	30039230	30040331	15.4542	33.4551	0
ENSMUSG00000006215	Zbtb17	4	Promoter (<=1kb)	35.7892	141171694	141172465	41.5381	101.78	0	141171296	141172543	29.4678	99.7866	0	141171354	141172804	36.3619	122.668	0
ENSMUSG00000006273	Atp6v1b2	8	Promoter (<=1kb)	37.5388	69541100	69542072	33.7671	76.1735	0	NA	NA	NA	NA	NA	69540579	69542545	41.3105	119.491	0
ENSMUSG00000006276	Eps15l1	8	Promoter (<=1kb)	33.2952	73174761	73175521	32.1882	88.2181	0	73174545	73175928	30.5842	99.8177	0	73174341	73175938	37.1133	112.319	0
ENSMUSG00000006304	Arpc2	1	Promoter (<=1kb)	72.9837	74275145	74275922	79.8503	255.616	0	74274617	74275938	70.0204	329.25	0	74275055	74275870	69.0805	317.957	0
ENSMUSG00000006333	Rps9	7	5' UTR	15.5071	3707141	3707914	16.5017	28.0143	149	3707056	3707849	12.896	29.7048	64	3707087	3707895	17.1236	44.3861	95
ENSMUSG00000006442	Srm	4	Promoter (<=1kb)	8.15153	148675682	148675813	7.92212	9.10219	-147	148675666	148676127	7.22617	12.7376	0	148675665	148676363	9.30631	16.9209	0
ENSMUSG00000006463	Zdhhc24	19	Promoter (<=1kb)	7.78274	4928649	4928990	6.94556	7.02465	0	NA	NA	NA	NA	NA	4928729	4929117	8.61991	13.7608	33
ENSMUSG00000006517	Mvd	8	Promoter (<=1kb)	47.6891	123170278	123171259	58.2167	160.045	-117	123169757	123171326	44.9932	179.032	0	123169870	123171278	39.8573	154.424	0
ENSMUSG00000006527	Sfmbt1	14	5' UTR	34.5198	30436997	30438353	40.1934	97.5878	191	30436701	30438578	38.8868	196.763	0	30436659	30438468	24.4791	142.627	0
ENSMUSG00000006575	Rundc3a	11	Exon (Rundc3a-202/Rundc3a, exon 8 of 11)	3.8464	102290614	102290760	4.4199	2.44505	6385	102290725	102290898	3.27289	2.39129	6496	NA	NA	NA	NA	NA
ENSMUSG00000006585	Cdt1	8	Promoter (<=1kb)	25.2487	123294427	123295368	37.2685	88.852	0	123293820	123294994	15.6721	46.9836	0	123293927	123295258	22.8056	78.6	0
ENSMUSG00000006586	Runx1t1	4	Promoter (<=1kb)	10.0794	13742971	13743271	8.49825	9.97932	-165	13742859	13743539	10.5723	20.7125	0	13742940	13743590	11.1676	22.9292	0
ENSMUSG00000006651	Aplp1	7	Promoter (<=1kb)	18.7652	30144531	30145061	13.0894	20.8109	0	30144150	30145317	23.0812	95.6265	0	30144456	30145303	20.1249	85.315	0
ENSMUSG00000006673	Qrich1	9	5' UTR	14.2324	108394346	108394812	20.7412	39.0914	341	108394341	108395216	8.07312	20.7589	336	108394344	108394995	13.8829	40.5163	339
ENSMUSG00000006699	Cdc42	4	Intron (Cdc42-202/Cdc42, intron 1 of 5)	23.3329	137084076	137084568	8.53614	16.2446	463	137084159	137084825	36.9126	110.885	206	137083957	137085175	24.5501	103.608	0
ENSMUSG00000006715	Gmnn	13	Promoter (<=1kb)	31.0788	24945465	24946155	37.6439	89.5502	0	24945598	24946302	21.5934	66.4623	0	24945385	24946472	33.9992	101.805	0
ENSMUSG00000006717	Acot13	13	Promoter (<=1kb)	38.8706	25015262	25016056	27.384	70.7604	0	25015118	25016309	48.28	162.607	0	25015074	25016221	40.9478	149.665	0
ENSMUSG00000006728	Cdk4	10	Promoter (<=1kb)	11.6738	126899303	126899496	10.6778	20.5431	0	126899298	126899695	10.3928	22.7088	0	126899279	126899715	13.9506	31.5807	0
ENSMUSG00000006740	Kif5b	18	5' UTR	35.1722	6240861	6241747	39.6074	97.3526	427	6240789	6242354	34.1693	104.098	0	6240808	6242139	31.7398	91.9202	35
ENSMUSG00000006763	Saal1	7	Promoter (<=1kb)	9.63929	46359898	46360119	7.54541	8.09277	0	46359729	46360098	12.3633	24.336	6	46359764	46360140	9.00919	17.9831	0
ENSMUSG00000006850	Tmco6	18	5' UTR	10.508	36868171	36868495	8.54343	10.4207	79	36867772	36868522	11.1539	19.9849	0	36868172	36868578	11.8268	22.8594	80
ENSMUSG00000006920	Ezh1	11	Promoter (<=1kb)	66.2677	101116949	101117548	68.3304	195.686	0	101116777	101117738	66.3091	256.445	0	101116706	101117809	64.1637	233.25	0
ENSMUSG00000006932	Ctnnb1	9	5' UTR	27.3057	120761963	120762549	24.0277	82.2646	3681	120761974	120762992	25.7467	126.576	3692	120762080	120763016	32.1429	150.759	3798
ENSMUSG00000006998	Psmd2	16	Promoter (<=1kb)	35.7902	20470194	20471046	19.0675	50.5061	0	20469834	20471068	33.3457	138.35	0	20469832	20471058	54.9574	200.773	0
ENSMUSG00000007050	Lsm2	17	Promoter (<=1kb)	26.8575	35200440	35201192	34.2435	77.1099	0	35200395	35201386	20.636	57.8541	0	35200362	35201687	25.6928	64.0171	0
ENSMUSG00000007207	Stx1a	5	Promoter (<=1kb)	23.274	135052198	135052563	32.3417	72.7347	0	135052150	135052824	14.4007	53.9396	0	135052193	135052618	23.0797	68.3251	0
ENSMUSG00000007594	Hapln4	8	Promoter (<=1kb)	16.9899	70535765	70536841	16.5085	31.4744	0	70535657	70536798	11.2947	49.7905	0	70535593	70537336	23.1665	77.4852	0
ENSMUSG00000007603	Dus3l	17	Promoter (2-3kb)	22.5255	57069018	57069545	25.4623	63.9884	-2212	57068588	57070131	11.1378	48.6734	-1626	57068517	57070304	30.9764	100.56	-1453
ENSMUSG00000007653	Gabrb2	11	5' UTR	5.2454	42310856	42310994	5.02226	3.48029	272	42310866	42311060	5.46854	5.2095	282	NA	NA	NA	NA	NA
ENSMUSG00000007670	Khsrp	17	Exon (Khsrp-201/Khsrp, exon 1 of 18)	15.2082	57337827	57338222	11.4405	23.0166	300	57337907	57338472	19.3192	55.4775	50	57337771	57338511	14.865	54.3244	11
ENSMUSG00000007721	Ccdc124	8	5' UTR	37.9552	71325569	71326501	34.0311	81.3053	78	71325602	71326601	28.7628	165.399	0	71325496	71326353	51.0716	212.24	226
ENSMUSG00000007777	0610009B22Rik	11	Promoter (<=1kb)	38.7131	51579145	51580057	38.0791	91.1726	0	51579095	51580476	39.3471	121.403	0	NA	NA	NA	NA	NA
ENSMUSG00000007783	Cpt1c	7	5' UTR	13.3216	44623398	44624189	12.5845	26.8334	86	44623360	44624216	10.2371	23.5852	59	44623120	44624260	17.1431	41.3842	15
ENSMUSG00000007815	Rhoa	9	Promoter (<=1kb)	29.8483	108182443	108184033	25.8287	52.1276	0	108182476	108184069	26.8665	93.9248	0	108182683	108184180	36.8496	132.192	0
ENSMUSG00000007817	Zmiz1	14	Intron (Zmiz1os1-202/Zmiz1os1-202, intron 2 of 3)	9.66046	25378306	25378515	11.1365	15.8584	-81094	25378280	25378482	7.96756	15.5247	-81127	25378280	25378493	9.87734	16.8329	-81116
ENSMUSG00000007827	Ankrd26	6	Promoter (<=1kb)	22.9862	118538895	118539500	20.6581	47.6435	0	118538534	118540188	16.3644	65.5258	0	118538271	118539731	31.9361	92.2573	0
ENSMUSG00000007833	Aldh16a1	7	Promoter (<=1kb)	6.90226	44804201	44804420	6.72588	7.49127	-193	NA	NA	NA	NA	NA	44804269	44804559	7.07865	11.6057	-261
ENSMUSG00000007836	Hnrnpa0	13	Promoter (<=1kb)	17.0585	58275975	58276662	17.063	31.2416	0	58275059	58276721	16.382	46.0679	0	58275417	58277002	17.7306	58.181	0
ENSMUSG00000007850	Hnrnph1	11	Promoter (<=1kb)	44.168	50267363	50269245	56.5069	149.882	0	50267693	50269460	30.985	125.126	0	50267319	50269342	45.0122	158.101	0
ENSMUSG00000007880	Arid1a	4	Distal Intergenic	74.636	133540524	133541208	62.9227	256.156	-56444	133540368	133541754	73.1618	574.841	-56288	133540224	133541727	87.8234	564.904	-56144
ENSMUSG00000007892	Rplp1	9	5' UTR	12.0953	61821350	61821802	6.32307	9.11535	22	61821032	61821814	13.8695	39.0443	10	61821195	61821818	16.0934	35.2261	6
ENSMUSG00000007989	Fzd3	14	Promoter (<=1kb)	84.0682	65499125	65500353	74.2876	208.038	0	65498695	65500985	68.2401	412.393	0	65498958	65500420	109.677	503.708	0
ENSMUSG00000008028	1700008O03Rik	7	Distal Intergenic	24.5889	44055347	44055664	20.12	38.3994	-20103	44055367	44056343	17.5618	64.2746	-20123	44055367	44056489	36.0849	105.381	-20123
ENSMUSG00000008129	Brme1	8	Promoter (<=1kb)	33.7824	84874177	84875450	28.3448	74.1952	0	84873761	84875367	31.5752	128.407	0	84874017	84875457	41.4273	161.933	0
ENSMUSG00000008140	Emc10	7	Promoter (<=1kb)	43.7338	44145458	44146023	44.1987	134.524	0	44145132	44146534	41.3133	184.702	0	44145076	44146504	45.6895	195.859	0
ENSMUSG00000008200	Fnbp4	2	5' UTR	17.5872	90575734	90576163	29.2627	63.4513	20	90575271	90576148	12.4602	26.9964	0	90575762	90576544	11.0387	19.8209	48
ENSMUSG00000008318	Relt	7	5' UTR	7.35914	100512311	100512554	6.99612	7.11227	99	NA	NA	NA	NA	NA	100512064	100512593	7.72217	13.6581	60
ENSMUSG00000008333	Snrpb2	2	Promoter (<=1kb)	10.3332	142904512	142904921	7.89212	8.7545	-38	142904380	142904864	9.954	15.4257	-95	142904373	142904914	13.1534	22.7552	-45
ENSMUSG00000008348	Ubc	5	Promoter (<=1kb)	24.1856	125466834	125467300	22.0613	44.9159	0	125466637	125467298	23.9707	89.1676	0	125466561	125467300	26.5248	82.7868	0
ENSMUSG00000008384	Sertad1	7	Promoter (<=1kb)	13.0055	27185941	27186326	11.4405	23.0166	-9	27185684	27186860	14.0907	30.4463	0	27185716	27186324	13.4854	27.4891	-11
ENSMUSG00000008475	Arpc5	1	Promoter (<=1kb)	68.4142	152641971	152642759	59.7419	156.222	0	152641731	152643056	70.3332	275.505	0	152641762	152642985	75.1676	256.114	0
ENSMUSG00000008763	Man1a2	3	Promoter (<=1kb)	57.4862	100592709	100593856	45.7179	142.666	0	100592441	100594187	67.7383	408.487	0	100592498	100593822	59.0025	371.857	0
ENSMUSG00000008822	Acyp1	12	Promoter (<=1kb)	11.6359	85334817	85335630	9.31084	11.7736	0	85334898	85336108	12.7939	26.2995	0	85334971	85336350	12.803	23.2969	0
ENSMUSG00000008892	Vdac3	8	Promoter (<=1kb)	63.6523	23083222	23084368	77.0281	216.514	0	23083009	23084229	50.4024	315.73	0	23083215	23084228	63.5264	373.077	0
ENSMUSG00000008958	Vps72	3	Intron (Vps72-201/Vps72, intron 1 of 5)	6.49259	95018733	95018858	6.6569	6.53339	400	NA	NA	NA	NA	NA	95018426	95019030	6.32829	8.27719	93
ENSMUSG00000009035	Tmem184b	15	5' UTR	48.4602	79286683	79287753	40.8357	121.217	16	79286384	79287896	53.7073	261.191	0	79286690	79288027	50.8376	225.389	0
ENSMUSG00000009073	Nf2	11	5' UTR	6.13067	4799235	4799374	6.49032	6.09348	162	4799116	4799432	7.65181	10.8013	104	4799132	4799417	4.24987	4.15114	119
ENSMUSG00000009079	Ewsr1	11	Promoter (<=1kb)	40.904	5048391	5049739	28.6012	89.7912	0	5048101	5050038	44.7308	178.538	0	5048139	5049867	49.38	201.71	0
ENSMUSG00000009097	Tbx1	16	Intron (Tbx1-203/Tbx1, intron 1 of 6)	4.71226	18405046	18405237	5.28462	4.39767	4184	18405114	18405380	4.82598	8.26833	4041	18405077	18405319	4.02617	5.32828	4102
ENSMUSG00000009216	Fam163b	2	Promoter (<=1kb)	8.65203	27032463	27032615	9.73549	12.7726	0	27032060	27032642	7.85493	19.76	0	27032089	27032621	8.36568	15.7864	0
ENSMUSG00000009291	Pttg1ip	10	Promoter (<=1kb)	15.6862	77416863	77417779	14.4913	33.4672	0	77417049	77417984	16.8365	44.6071	0	77416849	77418039	15.7309	33.233	0
ENSMUSG00000009549	Srp14	2	Promoter (<=1kb)	11.1434	118310146	118310277	20.7432	39.5726	0	118309709	118310676	5.45481	9.65339	0	118310007	118310671	7.23209	10.1522	0
ENSMUSG00000009569	Mrtfb	16	Promoter (<=1kb)	44.8736	13073822	13074559	61.0697	183.913	0	13073889	13074958	26.9818	183.52	0	13073822	13074820	46.5692	248.433	0
ENSMUSG00000009575	Cbx5	15	Promoter (<=1kb)	33.7998	103148048	103148760	30.2767	65.4253	0	103148018	103148639	31.974	96.2545	0	103148013	103148663	39.1488	116.856	0
ENSMUSG00000009596	Taf7l	X	5' UTR	20.3373	133375742	133376523	18.256	39.8457	716	133375622	133377182	20.6566	70.7569	57	133375684	133376501	22.0993	80.7922	738
ENSMUSG00000009628	Tex15	8	Promoter (<=1kb)	72.6182	34006503	34007559	49.0608	135.344	0	34006145	34007877	56.9533	281.969	0	34006155	34007916	111.841	422.635	0
ENSMUSG00000009681	Bcr	10	Promoter (<=1kb)	15.1808	74896313	74897123	8.64757	12.0867	0	74896351	74897940	17.9112	48.8796	0	74896349	74897006	18.9837	58.187	0
ENSMUSG00000009863	Sdhb	4	Promoter (<=1kb)	6.42168	140688315	140688556	5.84129	4.88099	0	NA	NA	NA	NA	NA	140688524	140688888	7.00207	8.98012	10
ENSMUSG00000009905	Kdsr	1	Promoter (<=1kb)	20.9712	106687473	106687789	29.3161	62.327	-16	106687440	106687747	16.1628	37.4614	0	106687440	106687826	17.4346	39.6457	0
ENSMUSG00000009941	Nxf2	X	Intron (Nxf2-202/Nxf2, intron 1 of 21)	11.3092	133864206	133864534	7.20631	8.60178	969	133864162	133864858	15.412	30.0283	645	NA	NA	NA	NA	NA
ENSMUSG00000010067	Rassf1	9	5' UTR	22.5799	107431243	107432029	36.7883	87.1534	2489	107431170	107432394	15.9351	48.2621	2416	107431139	107432702	15.0162	45.7049	2385
ENSMUSG00000010095	Slc3a2	19	Promoter (<=1kb)	7.81125	8700616	8700781	7.97523	9.48089	0	8700384	8700791	6.78718	11.488	0	8700162	8700732	8.67135	12.9115	1
ENSMUSG00000010097	Nxf1	19	Promoter (<=1kb)	15.1105	8734305	8734475	17.0068	30.116	0	8734226	8734870	10.4204	21.0195	0	8734201	8734690	17.9042	39.7013	0
ENSMUSG00000010122	Slc47a1	11	Intron (Slc47a1-201/Slc47a1, intron 10 of 16)	9.71409	61252319	61252578	12.2628	18.5548	16593	61252311	61252649	10.0797	18.2041	16522	61252302	61252692	6.79978	11.9718	16479
ENSMUSG00000010136	Pifo	3	5' UTR	13.6005	105908806	105908992	19.4313	39.6885	12970	105908491	105909261	12.0393	21.4421	12701	105908432	105909218	9.33095	19.1036	12744
ENSMUSG00000010362	Rdm1	11	5' UTR	20.262	101518450	101519168	15.6263	27.6466	429	101518322	101519484	18.2959	59.2812	301	101518297	101519412	26.8638	78.6791	276
ENSMUSG00000010453	Kansl3	1	Promoter (<=1kb)	33.1407	36407837	36408399	32.7543	74.2344	0	36407467	36408680	36.2967	155.224	0	36407481	36408626	30.3712	139.447	0
ENSMUSG00000010476	Ebf3	7	Promoter (<=1kb)	11.862	136915393	136916302	11.2206	16.0135	0	136915483	136916240	10.7659	30.0624	0	136915361	136916436	13.5996	39.2413	0
ENSMUSG00000010538	Tsacc	3	Promoter (<=1kb)	36.6585	88203783	88204317	49.9681	137.979	0	88203735	88204844	26.7365	98.5233	0	88203611	88204904	33.271	110.812	0
ENSMUSG00000010609	Psen2	1	Distal Intergenic	7.04116	180113891	180114058	5.45332	4.18706	-22888	180113745	180114035	8.59736	15.1669	-22742	180113762	180114050	7.0728	10.3056	-22759
ENSMUSG00000010796	Asz1	6	Promoter (<=1kb)	7.86311	18108988	18109247	8.64757	12.0867	0	NA	NA	NA	NA	NA	18108861	18109415	7.07865	11.6057	0
ENSMUSG00000011096	Akt1s1	7	Promoter (<=1kb)	15.6635	44498178	44498608	18.9972	36.3738	0	44498127	44498881	15.5263	44.4452	0	44498125	44499777	12.467	26.4012	0
ENSMUSG00000011114	Tbrg1	9	5' UTR	9.8929	37568299	37568493	9.08645	11.3652	115	37568310	37568501	6.02118	10.4428	107	37568227	37568560	14.5711	30.6153	48
ENSMUSG00000011179	Odc1	12	Promoter (<=1kb)	36.8807	17594295	17594905	20.2705	92.9694	0	17594161	17595230	38.3256	162.667	0	17594137	17595489	52.0459	181.055	0
ENSMUSG00000011589	Fsd1	17	Promoter (<=1kb)	22.047	56293079	56293941	28.4965	60.7014	0	56293087	56294418	20.3615	69.3004	0	56293093	56294384	17.2828	56.4669	0
ENSMUSG00000011752	Pgam1	19	Promoter (<=1kb)	37.8677	41899603	41901293	27.4572	84.8565	0	41899725	41901610	43.7573	154.672	0	41899724	41901643	42.3886	136.51	0
ENSMUSG00000011831	Evi5	5	5' UTR	19.9728	108016452	108017237	10.5693	17.0821	5736	108016360	108017234	25.525	77.2153	5739	108016360	108017237	23.8242	71.4528	5736
ENSMUSG00000011877	Git1	11	Promoter (<=1kb)	5.68904	77384157	77384404	5.20944	3.75131	0	77384134	77384378	4.13133	3.65841	-10	77384088	77384441	7.72636	12.2785	0
ENSMUSG00000011958	Bnip2	9	Promoter (<=1kb)	40.3865	69896299	69897155	48.6774	124.819	0	69895761	69897314	27.3462	121.456	0	69895421	69897196	45.1359	148.002	0
ENSMUSG00000012609	Ttll5	12	5' UTR	38.4545	85871459	85871949	42.4346	103.479	26	85871442	85872187	30.5402	92.7675	9	85871408	85872083	42.3886	136.51	0
ENSMUSG00000012640	Zfp715	7	Distal Intergenic	20.3271	42916778	42917035	22.928	45.8775	45683	42916541	42917281	19.5083	43.0977	45437	42916562	42917285	18.545	43.7746	45433
ENSMUSG00000012848	Rps5	7	Promoter (<=1kb)	15.9068	12655456	12656540	15.5768	26.5751	0	12655606	12656475	13.6125	32.3177	0	12655458	12656541	18.5312	45.2933	0
ENSMUSG00000013033	Adgrl1	8	Promoter (2-3kb)	11.0419	84623809	84624127	10.5693	17.0821	-2607	84623775	84624129	11.9265	27.9565	-2605	84623801	84624129	10.6299	29.1881	-2605
ENSMUSG00000013150	Gfod2	8	Promoter (<=1kb)	44.1755	106484883	106485479	57.9429	179.691	0	106484387	106485915	32.8697	97.8021	0	106484696	106485753	41.7139	139.79	0
ENSMUSG00000013155	Enkd1	8	3' UTR	17.5142	106443217	106443586	23.3853	48.5996	-8375	106442942	106443747	13.5744	37.7628	-8100	106442910	106443723	15.5828	48.3496	-8068
ENSMUSG00000013160	Atp6v0d1	8	Promoter (<=1kb)	16.4297	106292540	106293019	24.307	52.3259	0	106292239	106293942	10.6234	25.5115	0	106292075	106293654	14.3587	35.7584	0
ENSMUSG00000013236	Ptprs	17	Promoter (<=1kb)	28.2741	56783087	56783885	22.5798	54.0741	0	56782593	56784105	30.0997	120.239	0	56782297	56784557	32.1429	150.759	0
ENSMUSG00000013495	Tmem175	5	Promoter (<=1kb)	16.57	108777627	108777866	17.2951	36.8031	0	108777081	108778281	18.2694	50.3216	0	108777623	108778042	14.1456	33.2876	0
ENSMUSG00000013629	Cad	5	Promoter (<=1kb)	7.17443	31212064	31212562	5.33889	5.3472	0	31211982	31212327	3.15555	3.50162	0	31211968	31212411	13.0288	29.3071	0
ENSMUSG00000013662	Atad1	19	5' UTR	19.3212	32689425	32690159	13.9108	36.6088	27027	32689077	32690316	15.928	62.9088	26870	32689309	32690148	28.1248	84.6799	27038
ENSMUSG00000013663	Pten	19	Promoter (<=1kb)	11.7403	32734572	32734849	13.1646	20.9438	-48	32734148	32734990	9.12515	19.2392	0	32734016	32735336	12.9313	26.5584	0
ENSMUSG00000013736	Trnt1	6	Promoter (<=1kb)	11.2667	106745870	106746017	8.16715	10.899	-64	106745620	106746332	10.5723	20.7125	0	106745708	106746348	15.0608	31.4351	0
ENSMUSG00000013787	Ehmt2	17	Promoter (<=1kb)	6.78803	35117420	35117849	5.96737	5.10533	0	35117218	35117849	6.99632	10.1528	0	35117213	35117768	7.40041	12.6217	0
ENSMUSG00000013822	Elof1	9	Promoter (<=1kb)	17.0784	22028200	22029127	11.4794	16.3039	0	22027624	22029293	19.6389	48.7279	0	22027966	22029439	20.1168	48.7769	0
ENSMUSG00000013921	Clip3	7	Promoter (<=1kb)	18.9164	29990951	29991266	13.7286	30.7793	0	29990704	29991788	22.4475	68.0359	0	29990701	29991761	20.5731	51.971	0
ENSMUSG00000013936	Myl2	5	Intron (Myl2-203/Myl2, intron 7 of 7)	7.56669	122249510	122249781	7.61409	8.59588	10496	122249326	122249854	8.85284	18.7253	10312	122249318	122249799	6.23314	10.0793	10304
ENSMUSG00000014039	Prdm15	16	Promoter (<=1kb)	5.57004	97652900	97653051	3.79384	2.40788	0	97652653	97653155	5.59813	11.4666	0	97652568	97653114	7.31814	16.6508	0
ENSMUSG00000014075	Dynlt2b	16	Promoter (<=1kb)	42.7417	32238132	32238862	46.1204	142.235	0	32238001	32239014	33.3396	128.752	0	32238051	32238924	48.7651	188.462	0
ENSMUSG00000014077	Chp1	2	Promoter (<=1kb)	17.4561	119377868	119378272	24.0142	49.0979	0	119377618	119378532	10.7467	22.171	0	119378012	119378437	17.6074	41.4272	0
ENSMUSG00000014158	Trpv4	5	Intron (Trpv4-201/Trpv4, intron 1 of 15)	5.30488	114785787	114786091	5.60806	4.88099	10391	114785698	114785967	5.96143	8.77067	10515	114785723	114785984	4.34514	5.43772	10498
ENSMUSG00000014226	Cacybp	1	Promoter (<=1kb)	15.7721	160040484	160040730	21.2456	40.108	-39	160040047	160040926	14.149	27.2992	0	160040507	160040676	11.9218	22.4279	-62
ENSMUSG00000014301	Pam16	16	Promoter (<=1kb)	23.6587	4442358	4442919	31.3988	79.3757	0	4442028	4442978	8.82737	30.0752	0	4442108	4442997	30.7499	103.18	0
ENSMUSG00000014313	Cox6c	15	Promoter (<=1kb)	40.8814	35937617	35938705	46.6352	112.659	0	35937473	35938549	47.4226	177.585	0	35937422	35938905	28.5865	140.476	0
ENSMUSG00000014355	Anapc1	2	Promoter (<=1kb)	18.4358	128529154	128529632	20.9628	40.5102	0	128528798	128529619	14.9212	32.5307	0	128528748	128529621	19.4235	42.9845	0
ENSMUSG00000014503	Pkd2l2	18	5' UTR	24.1192	34541924	34542768	20.1776	46.063	382	34541869	34543048	26.8667	87.1827	327	34541833	34542773	25.3132	77.7934	291
ENSMUSG00000014547	Wdfy2	14	Promoter (<=1kb)	12.2016	63074718	63075116	14.315	23.0615	-11	63074770	63075575	12.9402	23.4954	0	63074413	63075505	9.3497	21.3342	0
ENSMUSG00000014550	Rbsn	6	Promoter (<=1kb)	15.4155	92191853	92191980	16.6301	33.6255	0	92191539	92192008	13.7953	31.9621	0	92191466	92192023	15.8211	36.1857	0
ENSMUSG00000014668	Chfr	5	Promoter (<=1kb)	15.6318	110283363	110284288	24.0142	49.0979	0	110283047	110283910	13.1673	26.2967	0	110283120	110283911	9.71405	16.0466	0
ENSMUSG00000014786	Slc9a5	8	Promoter (<=1kb)	14.0275	106075426	106075749	14.0356	23.3638	0	106075137	106075989	15.1282	37.8245	0	106075295	106075699	12.9186	29.7719	0
ENSMUSG00000014850	Msh3	13	Promoter (<=1kb)	32.8395	92491308	92491711	18.256	39.8457	0	92491235	92492053	33.3731	118.26	0	92491234	92492071	46.8894	139.801	0
ENSMUSG00000014905	Dnajb9	12	Promoter (<=1kb)	15.2383	44257025	44257278	14.6229	25.382	0	44256963	44257791	13.8708	25.6215	0	44256979	44257542	17.2211	35.037	0
ENSMUSG00000014932	Yes1	5	Promoter (<=1kb)	5.75362	32768335	32768500	5.63808	4.52468	-15	32768227	32768613	6.52295	12.2644	0	32768218	32768866	5.09984	6.54143	0
ENSMUSG00000014956	Ppp1cb	5	Promoter (<=1kb)	27.5439	32616080	32616487	37.3082	84.6274	0	32615808	32617035	21.1352	62.1552	0	32615785	32617323	24.1885	62.3339	0
ENSMUSG00000015087	Rabl6	2	Promoter (<=1kb)	19.6028	25497751	25498891	22.2295	42.952	0	25497750	25498883	13.5233	32.8364	0	25497739	25498945	23.0557	60.4048	0
ENSMUSG00000015094	Npdc1	2	5' UTR	8.00111	25292929	25293289	7.61409	8.59588	3566	25292879	25293302	4.24686	6.05345	3516	25292876	25293555	12.1424	25.2173	3513
ENSMUSG00000015095	Fbxw5	2	Promoter (<=1kb)	17.2862	25390392	25391182	17.2246	32.6877	0	25389845	25391519	14.9081	39.5944	0	25389810	25391685	19.7261	52.1385	0
ENSMUSG00000015120	Ube2i	17	5' UTR	17.285	25491878	25492593	16.9625	31.6363	1003	25491910	25492834	20.3215	79.6272	762	25491932	25492825	14.5709	61.8168	771
ENSMUSG00000015127	Unkl	17	Promoter (<=1kb)	44.8447	25406802	25407950	31.21	70.6225	0	25407031	25407876	50.8364	230.278	0	25406719	25408183	52.4876	207.462	0
ENSMUSG00000015165	Hnrnpl	7	5' UTR	10.1884	28508947	28509787	10.2358	13.9459	981	28508269	28509882	10.0332	23.197	303	28508227	28509901	10.2962	22.5546	261
ENSMUSG00000015176	Nolc1	19	Exon (Nolc1-201/Nolc1, exon 1 of 13)	5.17093	46064479	46064743	4.32378	2.54526	177	46064593	46064760	5.23297	5.44336	291	46064519	46064949	5.95604	7.30264	217
ENSMUSG00000015243	Abca1	4	Distal Intergenic	10.431	53217924	53218276	6.99612	7.11227	-58029	53217853	53218204	15.0454	37.6773	-57958	53217648	53218193	9.25165	13.8458	-57753
ENSMUSG00000015335	Zdhhc12	2	Promoter (<=1kb)	24.9374	29983739	29984459	30.0092	69.2344	-79	29983437	29984567	23.4433	77.0715	0	29983704	29984669	21.3597	60.0237	-44
ENSMUSG00000015337	Endog	2	Exon (Endog-201/Endog, exon 1 of 3)	18.6262	30061634	30061986	17.0323	30.1635	129	30061573	30062077	15.3449	45.5861	68	30061560	30062158	23.5014	67.2976	55
ENSMUSG00000015341	Golga7	8	Promoter (<=1kb)	10.5184	23747142	23747528	10.0888	15.7981	-52	23747140	23747611	11.3108	24.968	-50	23747128	23747607	10.1556	17.2849	-38
ENSMUSG00000015357	Clpx	9	Promoter (<=1kb)	32.0652	65201233	65201901	34.7196	80.1662	0	65200862	65202200	22.3299	55.7517	0	65201001	65202151	39.1461	109.58	0
ENSMUSG00000015365	Mov10l1	15	Promoter (<=1kb)	12.6562	88866874	88867275	9.08645	11.3652	0	88866528	88867398	13.8695	39.0443	0	88866757	88867447	15.0126	32.0279	0
ENSMUSG00000015536	Mocs2	13	Promoter (<=1kb)	40.559	114954376	114955335	45.2003	108.266	0	114954327	114955331	36.9889	101.828	0	114954203	114955759	39.4877	116.38	0
ENSMUSG00000015597	Zfp318	17	Promoter (<=1kb)	22.6476	46694382	46694623	30.9796	69.4575	-34	46694297	46694775	21.7369	72.8924	0	46694323	46695085	15.2265	61.2276	0
ENSMUSG00000015656	Hspa8	9	Promoter (<=1kb)	39.8265	40711874	40712420	33.9401	113.475	0	40711470	40712421	37.891	141.747	0	40711768	40712420	47.6483	182.822	0
ENSMUSG00000015672	Mrpl32	13	Promoter (<=1kb)	60.7029	14787372	14788533	82.5085	229.716	0	14787239	14788530	50.346	152.36	0	14787084	14788411	49.2542	139.526	0
ENSMUSG00000015733	Capza2	6	5' UTR	41.7279	17636331	17637636	39.6585	92.03	98	17636601	17637508	41.3706	143.616	368	17636344	17637546	44.1547	144.041	111
ENSMUSG00000015748	Prpf3	3	Promoter (<=1kb)	34.9807	95763025	95763707	31.4212	74.1745	0	95762629	95763618	32.5013	106.295	0	95762566	95763816	41.0197	125.395	0
ENSMUSG00000015755	Tab2	10	Promoter (<=1kb)	14.8942	7832110	7832596	11.0335	15.6749	-116	7832061	7832640	16.5253	50.9708	-67	7832045	7832686	17.1236	44.3861	-51
ENSMUSG00000015759	Cnih1	14	Promoter (<=1kb)	25.2	47025444	47025918	29.7861	79.4023	0	47025277	47026336	16.2302	49.613	0	47025297	47026437	29.5837	84.335	0
ENSMUSG00000015766	Eps8	6	5' UTR	12.9885	137625715	137626368	14.4126	27.9878	5506	137625697	137626372	8.68676	26.4327	5502	137625715	137626473	15.8662	49.685	5401
ENSMUSG00000015804	Med28	5	Promoter (<=1kb)	53.5395	45677196	45678030	50.9246	161.828	0	45676882	45678219	37.7721	163.793	0	45677197	45678349	71.9219	254.456	0
ENSMUSG00000015846	Rxra	2	5' UTR	9.59996	27567032	27567262	5.33889	5.3472	580	27567030	27567806	9.56397	18.952	578	27566926	27567908	13.897	34.2263	474
ENSMUSG00000015932	Dstn	2	Promoter (<=1kb)	19.7975	143757160	143757630	19.2854	59.9319	0	143757041	143757987	14.0494	45.845	0	143757071	143757787	26.0577	81.0017	0
ENSMUSG00000015942	Gtf2ird2	5	Promoter (<=1kb)	42.9513	134212692	134213278	36.6738	147.598	0	134212444	134213325	52.6854	294.587	0	134212431	134213310	39.4948	257.1	0
ENSMUSG00000015944	Castor2	5	Promoter (<=1kb)	10.6603	134128461	134128695	13.4938	21.5332	0	134127924	134129277	8.8302	15.0661	0	134128077	134128930	9.65688	15.9554	0
ENSMUSG00000015957	Wnt11	7	Distal Intergenic	52.9973	98464126	98464970	51.0466	137.836	-19349	98463754	98465121	48.3917	209.494	-19198	98463775	98465162	59.5536	243.092	-19157
ENSMUSG00000015971	Actr8	14	Promoter (<=1kb)	38.4967	29700262	29700707	34.3669	76.7116	0	29700112	29700716	38.3688	122.932	0	29700156	29700727	42.7544	128.363	0
ENSMUSG00000015980	Lrrc27	7	Promoter (<=1kb)	49.3942	138792413	138793250	32.5766	71.2556	0	138792486	138793304	51.14	193.91	0	138792449	138793202	64.4659	235.062	0
ENSMUSG00000016028	Celsr1	15	Exon (Celsr1-201/Celsr1, exon 1 of 35)	21.0781	85916757	85917628	16.5201	30.8795	776	85916743	85918249	21.4768	81.2486	155	85916625	85918385	25.2373	87.9625	19
ENSMUSG00000016181	Utp25	1	Exon (Utp25-201/Utp25, exon 1 of 12)	7.17523	192812220	192812353	5.02226	3.48029	227	192812044	192813658	7.67247	14.4895	0	192812188	192813798	8.83095	13.6316	0
ENSMUSG00000016200	Syt14	1	Promoter (<=1kb)	8.99833	192718021	192718159	6.85947	6.76029	0	192717994	192718202	11.1372	19.9578	0	NA	NA	NA	NA	NA
ENSMUSG00000016252	Atp5e	2	Exon (Atp5e-202/Atp5e, exon 1 of 2)	7.46302	174305569	174305757	6.75342	6.56214	141	174305488	174305823	5.01765	7.02001	75	174305301	174305864	10.618	23.7352	34
ENSMUSG00000016253	Nelfcd	2	Promoter (<=1kb)	37.1069	174257552	174258180	26.0855	57.6605	0	174257320	174258128	32.5983	113.698	0	174257320	174258500	52.6367	163.182	0
ENSMUSG00000016257	Prelid3b	2	Promoter (<=1kb)	58.0803	174314301	174315548	81.8444	237.628	0	174313816	174315761	44.3442	152.274	0	174314097	174315742	48.0521	178.785	0
ENSMUSG00000016344	Ppdpf	2	5' UTR	13.8499	180829095	180829475	15.5588	26.55	55	180829023	180829776	10.6914	33.6006	0	180829008	180829587	15.2995	47.0231	0
ENSMUSG00000016386	Mpped2	2	Intron (Mpped2-202/Mpped2, intron 1 of 6)	5.56347	106524668	106524852	5.28462	4.39767	1054	106524668	106524879	4.32714	7.10081	1054	106524661	106524852	7.07865	11.6057	1047
ENSMUSG00000016494	Cd34	1	Distal Intergenic	11.732	194562064	194562254	7.89212	8.7545	-58873	194561827	194562552	13.8708	25.6215	-58575	194562096	194562587	13.433	23.225	-58540
ENSMUSG00000016503	Gtf3a	5	Promoter (<=1kb)	34.1154	146885129	146885732	30.9279	75.0143	0	146884330	146886018	33.9834	106.857	0	146884487	146885961	37.4347	124.574	0
ENSMUSG00000016526	Dyrk3	1	Promoter (<=1kb)	54.0296	131065481	131066189	57.9614	157.529	0	131065516	131066520	57.5959	205.323	0	131065448	131066611	46.5316	177.216	0
ENSMUSG00000016554	Eif3d	15	Promoter (<=1kb)	64.718	77854208	77855047	49.3	124.249	0	77854006	77855523	55.4778	272.491	0	77853889	77855507	89.3763	356.112	0
ENSMUSG00000016619	Nup50	15	Promoter (<=1kb)	74.2116	84806923	84808159	52.2449	201.287	0	84806891	84808526	72.859	275.913	0	84806543	84808716	97.5308	376.014	0
ENSMUSG00000016624	Phf21b	15	Promoter (<=1kb)	72.7197	84739943	84740770	60.6685	170.836	0	84739499	84741071	75.2032	364.229	0	84738525	84740707	82.2875	364.904	0
ENSMUSG00000016637	Ift27	15	Promoter (<=1kb)	14.332	78058642	78059000	10.6228	14.4526	-335	78058625	78059562	13.5398	32.1894	-318	78058648	78059261	18.8335	44.2631	-341
ENSMUSG00000016757	Ttll12	15	Promoter (<=1kb)	13.5213	83479152	83479573	7.55985	14.8995	0	83478601	83479558	13.8926	34.8853	0	83478913	83479781	19.1114	43.9676	0
ENSMUSG00000016933	Plcg1	2	Promoter (<=1kb)	19.5049	160572946	160573575	18.256	39.8457	0	160573220	160573560	18.2959	59.2812	0	160572795	160573788	21.9629	63.6826	0
ENSMUSG00000017132	Cyth1	11	Promoter (<=1kb)	63.7954	118139078	118139572	55.2483	179.819	0	118138652	118139609	67.8027	378.332	0	118138515	118139576	68.3352	409.944	0
ENSMUSG00000017146	Brca1	11	5' UTR	8.24889	101442222	101442754	8.14186	9.29515	27	101442243	101442701	6.49209	10.5257	80	101442211	101442714	10.1127	16.1945	67
ENSMUSG00000017176	Nt5c3b	11	5' UTR	7.74606	100331752	100332005	6.48294	8.2147	629	NA	NA	NA	NA	NA	100331419	100331959	9.00919	17.9831	675
ENSMUSG00000017195	Zpbp2	11	Promoter (<=1kb)	35.4274	98440987	98442116	42.1138	110.103	0	98441107	98442212	26.8444	118.353	0	98441119	98442186	37.3238	149.574	0
ENSMUSG00000017264	Exosc10	4	Promoter (<=1kb)	17.6825	148642374	148643537	21.6189	50.8396	0	148642227	148643496	21.4166	60.0925	0	148642485	148643410	10.0119	31.4099	0
ENSMUSG00000017288	Vps53	11	Intron (Vps53-201/Vps53, intron 1 of 21)	7.92108	76069674	76069990	7.46338	7.9384	483	76069521	76069990	9.59931	15.836	483	76069613	76070166	6.70054	9.27913	307
ENSMUSG00000017291	Taok1	11	Promoter (<=1kb)	15.5593	77498732	77498990	16.0541	27.1042	-91	77498080	77499022	10.7467	22.171	0	77498279	77499127	19.8771	43.748	0
ENSMUSG00000017299	Dnttip1	2	Promoter (<=1kb)	19.2431	164587575	164588153	16.8147	35.3001	0	164587555	164588474	15.1096	35.6469	0	164587521	164588243	25.8049	65.9461	0
ENSMUSG00000017316	Ppy	11	Downstream (2-3kb)	49.5296	101987782	101988534	51.0202	131.979	3611	101987588	101989061	51.5384	189.76	3084	101987227	101988806	46.0303	173.938	3339
ENSMUSG00000017404	Rpl19	11	Promoter (<=1kb)	56.2598	97916924	97918323	40.8044	145.323	0	97916823	97918450	55.5018	255.881	0	97916798	97918561	72.4733	310.6	0
ENSMUSG00000017405	Nek8	11	Promoter (<=1kb)	13.4372	78067312	78067502	10.1612	14.1513	0	78067280	78067627	16.9583	42.5415	0	78067264	78067492	13.192	33.6145	9
ENSMUSG00000017417	Plxdc1	11	Promoter (1-2kb)	25.186	97878898	97879666	34.8586	84.4824	-1628	97878665	97879682	18.3437	53.6751	-1395	97878601	97879710	22.3558	61.7793	-1331
ENSMUSG00000017478	Zc3h18	8	Promoter (<=1kb)	39.365	123102768	123103963	47.8086	127.032	0	123102169	123103971	31.0684	104.731	0	123102518	123104013	39.218	138.694	0
ENSMUSG00000017631	Abr	11	Exon (Abr-213/Abr, exon 1 of 23)	6.25329	76513446	76513711	6.69135	6.44785	673	76513464	76513680	4.36385	5.73224	704	76513484	76513884	7.70468	12.6961	500
ENSMUSG00000017667	Zfp334	2	Promoter (<=1kb)	28.4002	165229836	165230327	29.2065	64.0193	0	165229372	165230463	30.2535	91.2824	0	165229442	165230419	25.7405	89.8804	0
ENSMUSG00000017679	Ttpal	2	Promoter (<=1kb)	10.3384	163444115	163444469	6.72588	7.49127	0	163444103	163444593	13.6713	27.136	0	163444146	163444602	10.618	23.7352	0
ENSMUSG00000017715	Pgs1	11	5' UTR	18.1293	117877422	117878084	24.6252	51.5004	304	117876923	117878106	16.8926	42.4258	0	117876869	117878181	12.8703	32.3396	0
ENSMUSG00000017776	Crk	11	Promoter (<=1kb)	15.4526	75569921	75570274	20.1455	37.4789	0	75569763	75570771	8.52334	14.0598	0	75569723	75570565	17.6889	42.3187	0
ENSMUSG00000017801	Mlx	11	Promoter (<=1kb)	6.84345	100977715	100978032	5.56214	4.42098	-71	100977625	100977958	5.45481	9.65339	-145	100977278	100978279	9.5134	15.7233	0
ENSMUSG00000017802	Retreg3	11	Promoter (<=1kb)	48.0498	101010275	101011328	56.0642	155.096	0	101009694	101011655	41.1957	155.739	0	101009924	101011718	46.8896	173.133	0
ENSMUSG00000017978	Cadps2	6	Promoter (<=1kb)	34.3361	23839156	23839779	28.5976	61.5279	0	23838875	23840056	28.8515	130.862	0	23838916	23840166	45.5591	151.014	0
ENSMUSG00000017999	Ddx27	2	Promoter (<=1kb)	12.4527	166856950	166857591	11.4405	23.0166	0	166856768	166857845	10.4732	32.4744	0	166856659	166857779	15.4443	42.8287	0
ENSMUSG00000018068	Ints2	11	Promoter (<=1kb)	71.5137	86147945	86148670	78.2389	224.137	0	86147635	86149203	68.8404	227.209	0	86147614	86149340	67.4617	228.709	0
ENSMUSG00000018076	Med13l	5	Promoter (<=1kb)	7.45979	118698444	118698738	6.28688	5.75219	-6	118698363	118698843	10.6694	24.4002	0	118698396	118698758	5.42312	9.98069	0
ENSMUSG00000018143	Mafk	5	5' UTR	5.25198	139777422	139777584	5.19226	3.72155	154	139777471	139777654	5.31171	6.89171	203	NA	NA	NA	NA	NA
ENSMUSG00000018167	Stard3	11	5' UTR	20.8243	98249222	98250038	24.307	52.3259	28	98249194	98250038	19.1812	63.5369	0	98249194	98250143	18.9849	51.6403	0
ENSMUSG00000018293	Pfn1	11	Promoter (<=1kb)	24.6621	70545762	70546103	26.9875	57.8438	-292	70545730	70546087	19.7725	66.408	-260	70544921	70546267	27.2262	86.9148	0
ENSMUSG00000018379	Srsf1	11	Promoter (<=1kb)	52.9807	87938088	87939445	49.3863	150.056	0	87937620	87939547	57.366	227.539	0	87937927	87939511	52.1897	224.276	0
ENSMUSG00000018381	Abi3	11	Exon (4833417C18Rik-201/4833417C18Rik-201, exon 1 of 2)	9.07351	95749806	95750008	4.42615	3.88854	-16504	95749781	95750576	7.77736	17.1148	-16479	95749676	95750577	15.017	33.4097	-16374
ENSMUSG00000018395	Kif3a	11	Promoter (<=1kb)	30.1743	53457589	53458641	32.9316	79.3633	0	53457599	53458761	22.7223	81.1213	0	53457553	53458746	34.8691	104.321	0
ENSMUSG00000018411	Mapt	11	Promoter (<=1kb)	23.8854	104121784	104122274	14.4126	27.9878	0	104121839	104122380	25.8938	95.8835	0	104121838	104122652	31.3498	93.2212	0
ENSMUSG00000018412	Kansl1	11	Intron (Kansl1-201/Kansl1, intron 2 of 14)	22.3135	104333197	104333961	18.7364	41.3819	25726	104332686	104333935	21.4934	63.6696	25752	104333182	104333878	26.7107	94.6295	25809
ENSMUSG00000018415	Gid4	11	5' UTR	25.5391	60308299	60308718	31.4493	69.6425	328	60308179	60308846	13.8988	57.0784	208	60308171	60308904	31.2692	104.122	200
ENSMUSG00000018428	Akap1	11	Promoter (<=1kb)	98.8759	88754860	88755954	65.9735	272.229	0	88754704	88755888	111.382	509.762	0	88754611	88755780	119.272	516.102	0
ENSMUSG00000018474	Chd3	11	Promoter (<=1kb)	10.5047	69259451	69260278	14.1638	22.482	0	69259364	69260005	10.255	31.3598	227	69259214	69260273	7.09539	19.8746	0
ENSMUSG00000018476	Kdm6b	11	Downstream (1-2kb)	14.3338	69309003	69309817	13.9322	26.567	-4502	69309096	69309827	18.5492	50.026	-4595	69309328	69309836	10.5198	31.3877	-4827
ENSMUSG00000018481	Appbp2	11	5' UTR	12.3775	85125599	85125934	15.3537	26.175	22	85125509	85125956	14.6872	36.3213	0	85125596	85125958	7.09178	17.0753	0
ENSMUSG00000018501	Ncor1	11	Promoter (<=1kb)	50.7298	62348261	62349630	62.7132	167.594	0	62348311	62349624	40.1746	195.023	0	62347919	62349774	49.3015	193.066	0
ENSMUSG00000018507	Trpv2	11	Downstream (2-3kb)	10.5021	62493301	62493673	10.657	15.0025	27989	62493318	62493607	6.03046	8.13279	28006	62493105	62493618	14.8188	33.072	27793
ENSMUSG00000018548	Trim37	11	Promoter (<=1kb)	28.6754	87017701	87018353	25.8287	52.1276	0	87017599	87018569	31.4968	96.4229	0	87017678	87018621	28.7006	80.9162	0
ENSMUSG00000018559	Ctdnep1	11	Promoter (<=1kb)	55.1165	69871444	69872427	26.1004	62.4982	0	69871380	69872539	69.4847	275.341	0	69870882	69872765	69.7645	259.94	0
ENSMUSG00000018572	Phf23	11	Promoter (<=1kb)	10.5273	69886314	69886498	8.02184	9.89432	-105	69886255	69886919	10.1148	20.483	0	69886314	69887373	13.4452	27.4215	0
ENSMUSG00000018604	Tbx3	5	Distal Intergenic	11.5808	119848431	119848681	17.2192	29.7711	39697	119848345	119848788	7.92922	12.5899	39611	119848345	119848664	9.59415	15.3535	39611
ENSMUSG00000018648	Dusp14	11	5' UTR	11.2517	83959160	83959382	8.43742	9.99113	705	83958926	83959421	10.7467	22.171	666	83958979	83959541	14.5711	30.6153	546
ENSMUSG00000018666	Cbx1	11	Promoter (<=1kb)	16.8595	96679913	96680373	16.8283	30.8316	0	96679540	96680594	18.6276	51.7729	0	96679547	96680633	15.1226	41.4837	0
ENSMUSG00000018697	Aatf	11	Promoter (<=1kb)	28.8627	84404108	84404669	43.2219	104.998	0	84404100	84404688	18.591	60.6924	0	84404128	84404874	24.7753	85.1905	0
ENSMUSG00000018707	Dync1h1	12	Exon (B930059L03Rik-201/B930059L03Rik-201, exon 1 of 1)	6.78938	110557752	110557960	7.36049	7.747	-9926	110557754	110557983	5.48403	6.50225	-9903	110557806	110557985	7.52362	12.3887	-9901
ENSMUSG00000018736	Ndel1	11	5' UTR	38.5094	68743461	68744261	46.9233	123.487	18423	68743266	68744375	28.6578	95.3226	18309	68743390	68744750	39.9472	141.118	17934
ENSMUSG00000018761	Mpdu1	11	Promoter (<=1kb)	43.153	69553023	69553903	45.4646	120.891	0	69552978	69554454	35.1483	126.847	0	69552978	69554351	48.8461	174.25	0
ENSMUSG00000018765	Fxr2	11	Promoter (<=1kb)	88.7042	69522955	69524494	65.8176	225.057	0	69523280	69524946	86.7579	483.895	0	69522929	69524878	113.537	552.68	0
ENSMUSG00000018770	Atp5g3	2	Promoter (<=1kb)	16.4013	73741081	73741716	11.0591	21.7748	0	73741038	73741956	10.3272	46.7802	0	73741017	73742002	27.8175	77.5234	0
ENSMUSG00000018820	Zfyve27	19	Intron (Zfyve27-202/Zfyve27, intron 1 of 2)	11.2451	42158723	42158982	12.3603	19.1116	6333	42157875	42159239	9.23086	17.2939	5485	42158240	42159429	12.1441	23.3898	5850
ENSMUSG00000018882	Mrpl45	11	Promoter (<=1kb)	54.2155	97205981	97206713	56.2271	159.661	0	97205245	97206872	46.4689	158.295	0	97206068	97207023	59.9506	193.47	0
ENSMUSG00000018899	Irf1	11	5' UTR	5.76905	53661049	53661385	5.76504	5.39008	208	53660881	53661514	6.32758	13.1216	40	53660879	53661463	5.21454	9.16304	38
ENSMUSG00000018921	Pelp1	11	Promoter (<=1kb)	10.1959	70300709	70301259	9.12799	13.3001	0	70300511	70301431	13.094	30.0566	0	70300884	70301290	8.36568	15.7864	-27
ENSMUSG00000018923	Med11	11	Promoter (<=1kb)	23.9591	70342528	70342923	14.4598	24.1142	0	70342365	70342996	29.4247	87.8851	0	70342522	70343136	27.9929	101.013	0
ENSMUSG00000018932	Map2k3	11	Distal Intergenic	17.5451	60844443	60844828	26.9111	55.3124	21584	60843722	60844964	8.5095	22.7925	20863	60844250	60844923	17.2146	44.5473	21391
ENSMUSG00000018965	Ywhah	5	Promoter (<=1kb)	67.5443	33175589	33176907	55.7946	145.715	0	33175515	33177280	84.0711	366.622	0	33175606	33177172	62.7672	367.311	0
ENSMUSG00000018983	E2f2	4	5' UTR	5.96972	135899931	135900114	5.76504	5.39008	226	135899688	135900132	4.82598	8.26833	0	135899682	135900487	7.31814	16.6508	0
ENSMUSG00000018995	Nars2	7	Promoter (<=1kb)	9.11855	96600710	96601011	8.64578	10.3668	0	96600455	96601186	7.52269	11.9041	0	96600620	96601146	11.1872	19.5126	0
ENSMUSG00000019132	BC005537	13	Promoter (<=1kb)	34.4559	24984777	24985411	37.6439	89.5502	-229	24984834	24985839	25.0883	107.623	0	24984880	24985759	40.6357	141.235	0
ENSMUSG00000019139	Isyna1	8	Exon (Isyna1-205/Isyna1, exon 3 of 3)	9.59771	71047830	71048255	7.68673	9.73621	807	71047788	71048304	11.5087	29.0723	765	NA	NA	NA	NA	NA
ENSMUSG00000019189	Rnf145	11	Promoter (<=1kb)	61.6386	44409261	44410207	42.277	126.889	0	44409212	44410290	72.8175	335.968	0	44409357	44410343	69.8213	339.937	0
ENSMUSG00000019210	Atp6v1e1	6	Promoter (<=1kb)	47.4317	120799331	120800443	57.9196	170.397	0	120799227	120800410	32.593	125.187	0	120798790	120800443	51.7824	191.478	0
ENSMUSG00000019370	Calm3	7	Promoter (<=1kb)	10.0354	16657786	16658466	12.9713	23.7708	0	16657542	16658460	7.88091	12.9727	0	16657710	16658386	9.25401	17.3565	0
ENSMUSG00000019373	Cops3	11	5' UTR	5.08994	59738765	59738913	5.16326	3.68152	-8101	59738862	59739162	5.01661	6.03933	-8198	NA	NA	NA	NA	NA
ENSMUSG00000019428	Fkbp8	8	Intron (Kxd1-207/Kxd1, intron 1 of 6)	9.7072	70975978	70976286	8.69876	10.4652	-4088	70975564	70976286	11.3419	23.2064	-4088	70975346	70976099	9.08097	14.5199	-4275
ENSMUSG00000019432	Ddx39b	17	Promoter (<=1kb)	50.724	35460433	35461321	48.0284	122.693	0	35460462	35461631	45.0892	176.855	0	35460338	35461455	59.0545	216.7	0
ENSMUSG00000019467	Arhgef25	10	5' UTR	8.96281	127025735	127025902	4.58991	5.01565	50	127025597	127026030	10.6234	25.5115	0	127025426	127026028	11.6751	25.0268	0
ENSMUSG00000019478	Rab4a	8	Promoter (<=1kb)	42.8976	124532613	124533052	37.7522	98.667	0	124532392	124533344	36.5918	156.931	0	124532243	124533446	54.3488	217.079	0
ENSMUSG00000019494	Cops6	5	Promoter (<=1kb)	5.80991	138159300	138159482	6.99612	7.11227	0	138159089	138159565	6.89029	8.77209	0	138159321	138159557	3.54331	2.70233	0
ENSMUSG00000019505	Ubb	11	Promoter (<=1kb)	22.9998	62441685	62441979	26.6103	56.4751	-18	62441351	62442585	16.12	41.805	0	62441301	62442323	26.2691	64.1353	0
ENSMUSG00000019579	Mydgf	17	Promoter (<=1kb)	7.19905	56490768	56491079	7.35376	7.90742	0	56490517	56490969	7.77736	17.1148	0	56490456	56490994	6.46603	14.3067	0
ENSMUSG00000019647	Sema6a	18	Promoter (<=1kb)	4.62867	47502739	47502881	4.10923	1.98435	-802	NA	NA	NA	NA	NA	47502839	47503137	5.14811	5.97019	-902
ENSMUSG00000019659	Ccdc12	9	Promoter (<=1kb)	90.4005	110485147	110486587	77.343	241.214	0	110484892	110487288	90.5335	433.762	0	110484772	110487388	103.325	478.442	0
ENSMUSG00000019689	Fmc1	6	Exon (Fmc1-202/Fmc1, exon 1 of 2)	16.1499	38510487	38510781	18.8219	34.945	50	38510413	38510982	11.536	22.9415	0	38510447	38510878	18.0918	37.868	10
ENSMUSG00000019726	Lyst	13	Promoter (<=1kb)	37.8238	13764819	13765478	44.4828	106.082	0	13764761	13765303	41.6125	118.912	0	13764630	13765581	27.3759	75.8379	0
ENSMUSG00000019738	Polr2i	7	Promoter (<=1kb)	58.5494	29931325	29932309	53.8524	156.607	0	29930643	29932452	69.6641	305.356	0	29930626	29932450	52.1317	260.523	0
ENSMUSG00000019773	Fbxo5	10	Promoter (<=1kb)	26.4098	5755777	5756192	31.7411	70.2048	-177	5755680	5756310	22.32	54.9052	-80	5755681	5756230	25.1682	67.5156	-81
ENSMUSG00000019775	Rgs17	10	Promoter (<=1kb)	25.5824	5872378	5872629	13.9322	26.567	0	5872287	5872769	37.2989	121.065	0	5872279	5872800	25.516	70.8081	0
ENSMUSG00000019777	Hdac2	10	Promoter (<=1kb)	29.8931	36850032	36850741	17.7755	38.3206	0	36849877	36850996	33.3147	117.101	0	36849856	36851017	38.5891	138.661	0
ENSMUSG00000019782	Rwdd1	10	5' UTR	24.4888	33895297	33895575	24.196	47.8459	45	33895141	33895570	12.7406	49.8112	50	33895172	33895642	36.5297	99.1009	0
ENSMUSG00000019789	Hey2	10	Promoter (<=1kb)	12.3354	30719002	30719316	7.67497	8.99146	-205	30718954	30719455	12.896	29.7048	-157	30718669	30719324	16.4353	33.7245	0
ENSMUSG00000019790	Stxbp5	10	Promoter (<=1kb)	88.8278	9776467	9777401	66.8503	186.492	0	9775995	9777448	101.168	404.098	0	9776058	9777529	98.4651	400.967	0
ENSMUSG00000019791	Hint3	10	5' UTR	37.9174	30493983	30494828	30.1335	64.0128	10800	30494130	30494731	30.6899	123.493	10897	30494146	30494845	52.9288	157.975	10783
ENSMUSG00000019792	Trmt11	10	Promoter (<=1kb)	18.0015	30476490	30476857	13.3472	29.4503	0	30476114	30476930	14.1646	40.3363	0	30475886	30476934	26.4929	72.4867	0
ENSMUSG00000019794	Katna1	10	Promoter (<=1kb)	40.4938	7601629	7602299	46.2643	117.59	0	7601394	7602338	26.8536	102.654	0	7601432	7602427	48.3635	146.767	0
ENSMUSG00000019797	Mtres1	10	Promoter (<=1kb)	11.462	43416692	43417032	11.0497	18.3838	0	43416763	43417049	10.788	30.1082	0	43416743	43417043	12.5485	31.0751	0
ENSMUSG00000019804	Snx3	10	Promoter (<=1kb)	12.6505	42377881	42378144	7.58768	13.0776	0	42377564	42378719	13.6125	32.3177	0	42377626	42378649	16.7514	42.9627	0
ENSMUSG00000019810	Fuca2	10	5' UTR	20.2117	13376729	13377095	20.9356	39.9395	1445	13376763	13377460	16.5253	50.9708	1479	13376383	13377434	23.1742	54.742	1099
ENSMUSG00000019813	Cep57l1	10	Promoter (<=1kb)	81.5452	41685447	41686266	43.8552	159.924	0	41685329	41686582	89.7752	348.171	0	41685200	41686648	111.005	389.244	0
ENSMUSG00000019841	Rev3l	10	Promoter (<=1kb)	9.05465	39607949	39608080	6.57057	6.23706	-34	39607910	39608287	10.0797	18.2041	0	39607910	39608099	10.5136	18.4067	-15
ENSMUSG00000019861	Gopc	10	Promoter (<=1kb)	15.2975	52258105	52258304	21.9538	41.958	0	52257653	52258469	13.7389	30.5143	0	52257809	52258594	10.1997	24.7122	0
ENSMUSG00000019873	Reep3	10	Promoter (<=1kb)	57.4955	66931911	66933165	42.8361	105.913	0	66931911	66933128	61.469	259.51	0	66931893	66933171	68.1813	299.959	0
ENSMUSG00000019878	Hsf2	10	Promoter (<=1kb)	28.4314	57362367	57362935	16.8748	29.8708	0	57362337	57363092	34.4202	92.5434	0	57362322	57363073	33.9992	101.805	0
ENSMUSG00000019883	Echdc1	10	5' UTR	55.015	29189191	29189816	59.5496	153.322	29	29188897	29190343	57.8754	199.617	0	29189208	29189917	47.62	206.845	46
ENSMUSG00000019907	Ppp1r12a	10	Promoter (<=1kb)	63.9594	107997504	107998454	51.6326	134.992	0	107997267	107998952	58.5592	243.765	0	107997246	107998688	81.6863	317.326	0
ENSMUSG00000019916	P4ha1	10	Promoter (<=1kb)	75.0941	59158589	59159436	49.9637	157.875	0	59158294	59159776	78.4509	359.14	0	59158139	59159547	96.8676	408.466	0
ENSMUSG00000019952	Poc1b	10	Promoter (<=1kb)	27.544	98942690	98943257	23.3652	47.2837	0	98942632	98943514	26.5085	85.5731	0	98942578	98943593	32.7582	110.923	0
ENSMUSG00000019961	Tmpo	10	Promoter (<=1kb)	31.704	91017455	91017913	27.9325	59.616	-278	91017319	91018349	34.9576	104.433	-142	91017421	91018085	32.2219	85.0237	-244
ENSMUSG00000019969	Psen1	12	Promoter (<=1kb)	12.8712	83734752	83734901	13.6297	21.7767	-25	83734693	83735277	11.1049	23.3924	0	83734489	83735237	13.8789	28.7955	0
ENSMUSG00000019977	Hbs1l	10	Promoter (<=1kb)	37.1457	21171778	21172428	41.4997	107.11	0	21171684	21173040	19.8555	87.244	0	21171653	21173033	50.082	158.804	0
ENSMUSG00000019979	Apaf1	10	Promoter (<=1kb)	13.0458	90918561	90918889	17.2192	29.7711	0	90918222	90919068	11.5778	25.4481	0	90918602	90918877	10.3405	21.4782	0
ENSMUSG00000019982	Myb	10	Promoter (<=1kb)	15.2542	21036513	21037143	9.16845	18.44	0	21036513	21037653	15.3449	45.5861	0	21036338	21037708	21.2493	76.3697	0
ENSMUSG00000019986	Ahi1	10	Intron (Ahi1-201/Ahi1, intron 1 of 23)	29.8156	20829968	20830414	24.2001	48.8623	1522	20829962	20830623	31.4441	89.4207	1516	20830061	20830687	33.8026	88.6595	1615
ENSMUSG00000019992	Mtfr2	10	Promoter (<=1kb)	26.5941	20223071	20223753	21.9439	43.4629	0	20222643	20223959	25.2284	64.9387	0	20222936	20223851	32.6102	88.5364	0
ENSMUSG00000019997	Ccn2	10	5' UTR	4.88647	24471649	24471812	5.40909	4.17646	309	24471560	24472017	4.36385	5.73224	220	NA	NA	NA	NA	NA
ENSMUSG00000019998	Stx7	10	Promoter (<=1kb)	25.5698	24025057	24025626	23.6437	68.8156	0	24024988	24025647	26.2634	99.5179	0	24024804	24025647	26.8022	84.2365	0
ENSMUSG00000020022	Ndufa12	10	Promoter (<=1kb)	15.7447	94034401	94034891	12.098	17.7063	0	94034579	94035078	17.232	40.7569	0	94034524	94035106	17.9042	39.7013	0
ENSMUSG00000020027	Socs2	10	5' UTR	13.0608	95252517	95252929	13.4518	25.159	113	95251550	95253122	10.2862	27.8281	0	95252247	95253249	15.4443	42.8287	0
ENSMUSG00000020029	Nudt4	10	Promoter (<=1kb)	20.5965	95399404	95400201	20.1776	46.063	0	95399235	95400235	17.8127	65.6412	0	95399119	95400235	23.7992	89.7822	0
ENSMUSG00000020048	Hsp90b1	10	Promoter (<=1kb)	14.777	86540974	86541399	14.9277	24.9581	0	86540800	86541512	9.53354	24.4866	0	86540775	86541483	19.8696	48.3581	0
ENSMUSG00000020057	Dram1	10	Promoter (<=1kb)	28.4238	88214816	88215156	31.2567	69.9748	0	88214339	88215619	28.5958	84.5112	0	88214339	88215641	25.4188	88.3117	0
ENSMUSG00000020064	Herc4	10	Promoter (<=1kb)	49.6525	63078899	63079827	63.4821	170.996	0	63078710	63080505	36.1992	120.196	0	63078898	63080135	49.2761	172.634	0
ENSMUSG00000020069	Hnrnph3	10	Promoter (<=1kb)	24.2386	62859415	62860064	27.2594	58.346	0	62859361	62860257	15.0762	39.9062	0	62859295	62860174	30.3804	80.0241	0
ENSMUSG00000020070	Rufy2	10	Intron (Rufy2-204/Rufy2, intron 3 of 12)	9.81025	62826596	62826734	9.6384	12.6025	10594	62826460	62826793	11.1049	23.3924	10458	62826405	62826756	8.68744	16.8779	10403
ENSMUSG00000020074	Ccar1	10	Promoter (<=1kb)	30.1684	62627389	62628275	29.7861	79.4023	0	62627292	62628340	31.3603	146.842	0	62627373	62628701	29.3588	133.064	0
ENSMUSG00000020089	Ppa1	10	Promoter (<=1kb)	6.10474	61483569	61483866	5.62326	4.68315	-465	61483550	61483870	6.58622	8.67145	-461	NA	NA	NA	NA	NA
ENSMUSG00000020107	Anapc16	10	Promoter (<=1kb)	47.8232	59838099	59839364	56.6797	144.124	0	59838108	59839577	31.28	126.764	0	59838251	59839480	55.5099	179.842	0
ENSMUSG00000020109	Dnajb12	10	Promoter (<=1kb)	50.7699	59715299	59715980	62.9805	189.565	0	59715346	59716321	31.5311	228.022	0	59715127	59716339	57.7982	298.091	0
ENSMUSG00000020114	Cand1	10	Promoter (<=1kb)	26.1346	119075617	119076396	31.1535	69.7807	0	119075197	119076403	14.1825	52.6841	0	119075301	119076403	33.0676	100.197	0
ENSMUSG00000020115	Tbk1	10	Promoter (<=1kb)	68.7115	121422306	121422938	70.187	191.96	0	121422198	121423285	37.9655	216.263	0	121422138	121423188	97.982	368.153	0
ENSMUSG00000020116	Pno1	11	Promoter (<=1kb)	26.2272	17161293	17161779	24.8044	51.8284	0	17160986	17162075	24.4929	90.2259	0	17160968	17162166	29.3843	76.4899	0
ENSMUSG00000020124	Usp15	10	Promoter (<=1kb)	26.341	123032888	123033178	17.8083	32.5706	0	123032249	123033381	29.3743	98.6161	0	123032409	123033515	31.8404	109.249	0
ENSMUSG00000020130	Tbc1d15	10	Promoter (<=1kb)	33.7014	115086988	115088104	29.1738	63.2811	0	115087000	115088389	32.2213	102.736	0	115086734	115088094	39.7091	107.519	0
ENSMUSG00000020135	Apc2	10	Promoter (<=1kb)	16.4422	80131570	80132207	20.1749	40.9562	0	NA	NA	NA	NA	NA	80131557	80132172	12.7096	29.3976	0
ENSMUSG00000020149	Rab1a	11	Promoter (<=1kb)	14.485	20151061	20151412	16.4627	28.2481	-20	20151074	20151540	12.6634	24.2274	0	20150901	20151903	14.3287	27.6257	0
ENSMUSG00000020153	Ndufs7	10	Promoter (<=1kb)	12.1117	80084858	80085187	14.4044	24.4946	0	80084793	80085090	10.4596	24.0079	0	80084352	80085223	11.471	21.6773	0
ENSMUSG00000020156	Pwwp3a	10	5' UTR	6.37858	80062522	80062784	6.45408	6.0368	254	80062543	80062805	5.23662	8.83039	275	80062522	80062810	7.44505	11.3559	254
ENSMUSG00000020163	Uqcr11	10	Promoter (<=1kb)	15.2105	80242128	80242680	14.5838	25.3153	0	80242058	80243110	10.2311	34.9234	0	80242035	80243069	20.8166	54.8585	0
ENSMUSG00000020167	Tcf3	10	5' UTR	6.50922	80269149	80269442	6.20649	5.61615	39	80269066	80269419	8.91155	16.7335	62	80269008	80269448	4.40962	6.73653	33
ENSMUSG00000020171	Yeats4	10	Promoter (<=1kb)	112.35	117060021	117061235	147.08	463.052	0	117059762	117061188	70.4761	488.761	0	117059477	117061679	119.493	588.895	0
ENSMUSG00000020184	Mdm2	10	5' UTR	54.722	117545711	117546653	44.362	115.05	10	117545616	117546733	51.6818	287.239	0	117545518	117546951	68.1222	290.403	0
ENSMUSG00000020190	Mknk2	10	Intron (Mknk2-204/Mknk2, intron 1 of 2)	43.3937	80512246	80513144	51.8854	165.8	802	80511764	80513343	28.9289	114.809	603	80511461	80513369	49.3668	181.138	577
ENSMUSG00000020196	Cabin1	10	Promoter (<=1kb)	8.43561	75599992	75600202	7.68673	9.73621	0	75599852	75600202	8.03124	12.762	0	75599719	75600242	9.58885	14.8577	0
ENSMUSG00000020212	Mdm1	10	Promoter (<=1kb)	10.5919	117977672	117978103	13.5213	20.963	0	117977704	117978124	5.89119	11.3551	0	117977673	117978132	12.3633	23.7519	0
ENSMUSG00000020219	Timm13	10	5' UTR	29.2767	80735592	80736586	27.8641	63.0824	217	80735529	80737891	18.6933	98.7589	0	80734695	80737733	41.2729	158.214	0
ENSMUSG00000020225	Tmbim4	10	Exon (Irak3-201/Irak3, exon 7 of 12)	6.0725	120002213	120002367	5.76504	5.39008	-35128	120002225	120002503	6.37996	7.24102	-34992	NA	NA	NA	NA	NA
ENSMUSG00000020230	Prmt2	10	Promoter (<=1kb)	67.453	76073276	76074024	60.6158	167.565	0	76073306	76074133	59.465	251.891	0	76073252	76074250	82.278	286.865	0
ENSMUSG00000020231	Dip2a	10	Promoter (<=1kb)	19.7856	76180956	76181251	9.53374	16.9525	0	76180814	76181251	24.4404	66.237	0	76180977	76181254	25.3825	68.7766	0
ENSMUSG00000020235	Fzr1	10	Promoter (<=1kb)	14.5233	81214531	81214684	18.9713	36.9314	-181	NA	NA	NA	NA	NA	81214059	81214999	10.0754	20.438	0
ENSMUSG00000020267	Hint1	11	Promoter (<=1kb)	115.141	54757139	54757805	105.143	326.635	0	54756606	54757902	102.452	502.629	0	54756934	54758222	137.829	591.198	0
ENSMUSG00000020271	Fbxw11	11	Promoter (<=1kb)	17.5567	32592206	32592413	13.3243	22.6597	-311	32591712	32593219	19.8756	62.3656	0	32591451	32593214	19.4704	46.8942	0
ENSMUSG00000020284	Cfap410	10	Promoter (<=1kb)	7.4579	77814229	77814609	7.17465	7.35997	0	77814161	77814405	6.62691	9.53676	0	77814035	77814396	8.57213	13.2128	0
ENSMUSG00000020287	Mpg	11	Promoter (<=1kb)	13.1425	32176278	32176585	15.22	25.932	0	32176210	32176885	10.8064	25.8624	0	32176442	32176855	13.4011	30.6208	0
ENSMUSG00000020288	Ahsa2	11	Exon (Ahsa2-205/Ahsa2, exon 1 of 9)	13.7537	23447511	23447735	9.99111	13.2396	295	23447357	23447940	11.5406	33.6056	90	23447365	23447950	19.7294	54.6031	80
ENSMUSG00000020289	Nprl3	11	Promoter (<=1kb)	30.33	32217237	32217759	33.0034	72.145	0	32217252	32218278	27.797	85.0275	0	32217532	32218274	30.1896	80.6323	0
ENSMUSG00000020300	Cpeb4	11	Promoter (1-2kb)	12.4975	31820449	31820752	12.0105	21.0431	-1459	31820407	31820776	9.44303	20.9352	-1435	31820312	31820798	16.039	31.1008	-1413
ENSMUSG00000020307	Cdc34	10	Promoter (<=1kb)	75.4961	79517450	79518865	46.906	174.768	0	79517512	79519240	80.5446	404.441	0	79517339	79519303	99.0377	433.077	0
ENSMUSG00000020312	Shc2	10	Exon (Shc2-201/Shc2, exon 1 of 13)	20.8353	79472907	79473483	25.5945	55.3197	269	79472737	79473812	17.362	55.7962	0	79472789	79473796	19.5494	67.6874	0
ENSMUSG00000020329	Polrmt	10	Promoter (<=1kb)	58.4323	79581999	79582894	61.6115	171.489	0	79581663	79583129	45.2563	196.132	0	79581375	79583182	68.4291	273.531	0
ENSMUSG00000020330	Hmmr	11	Promoter (<=1kb)	57.8171	40623866	40625229	34.9002	78.4212	0	40623581	40625476	59.2713	229.693	0	40623440	40625263	79.2798	280.367	0
ENSMUSG00000020346	Mgat1	11	Promoter (<=1kb)	11.6382	49134592	49134789	13.4518	25.159	-229	49134552	49134840	9.54112	15.2401	-178	49134542	49134964	11.9218	22.4279	-54
ENSMUSG00000020349	Ppp2ca	11	Promoter (<=1kb)	19.2415	51988809	51989967	18.7364	41.3819	0	51988739	51990339	17.893	49.6394	0	51988462	51990379	21.0951	69.0408	0
ENSMUSG00000020361	Hspa4	11	Promoter (<=1kb)	6.67473	53191406	53191585	7.03711	7.1843	-122	NA	NA	NA	NA	NA	53191406	53191596	6.31234	7.8803	-122
ENSMUSG00000020376	Rnf130	11	Promoter (<=1kb)	102.298	49915174	49916637	80.2302	289.184	0	49915063	49916636	142.504	738.734	0	49915030	49916679	84.1586	587.445	0
ENSMUSG00000020383	Il13	11	Distal Intergenic	9.11946	53528833	53528958	8.16715	10.899	-3304	53528693	53528958	7.88091	12.9727	-3164	53528715	53528983	11.3103	20.8337	-3186
ENSMUSG00000020393	Kremen1	11	Promoter (<=1kb)	62.3955	5211136	5212004	66.7243	176.69	0	5211299	5212454	46.1364	314.535	0	5211120	5212433	74.3258	368.225	0
ENSMUSG00000020396	Nefh	11	Exon (Nefh-201/Nefh, exon 1 of 4)	23.1978	4896816	4897504	20.6581	47.6435	560	4896925	4898053	16.2701	80.3062	11	4896630	4897843	32.6654	126.431	221
ENSMUSG00000020397	Med7	11	Promoter (<=1kb)	8.63224	46327523	46327803	7.68673	9.73621	0	46327259	46328297	11.1372	19.9578	0	46327491	46327961	7.0728	10.3056	0
ENSMUSG00000020400	Tnip1	11	5' UTR	44.9583	54846556	54846908	38.4336	111.871	6835	54845718	54847322	59.8507	221.819	6421	54846041	54846936	36.5907	197.154	6807
ENSMUSG00000020409	Slu7	11	Promoter (<=1kb)	18.1171	43324291	43324904	14.3493	22.8624	0	43324048	43325133	21.4571	51.8133	0	43323908	43325096	18.545	43.7746	0
ENSMUSG00000020427	Igfbp3	11	5' UTR	13.4585	7163536	7163911	9.91462	12.9266	12	7163327	7163900	15.5708	34.3205	23	7163193	7163912	14.8901	35.998	11
ENSMUSG00000020431	Adcy1	11	Promoter (<=1kb)	25.2579	7013219	7014116	14.893	29.4227	0	7013029	7014150	18.8162	71.1671	0	7013058	7014036	42.0645	155.107	0
ENSMUSG00000020437	Myo1g	11	Exon (Snhg15-201/Snhg15-201, exon 1 of 3)	8.21364	6478619	6478868	9.60841	14.5393	-7654	6478418	6478866	8.59736	15.1669	-7453	6478173	6478834	6.43514	9.63503	-7208
ENSMUSG00000020441	2310033P09Rik	11	Promoter (<=1kb)	39.6914	59098591	59099625	46.7303	118.463	0	59098394	59099616	31.28	126.764	0	59098352	59100076	41.0639	130.912	0
ENSMUSG00000020453	Patz1	11	5' UTR	23.045	3239934	3240311	16.398	40.3885	1060	3239714	3240682	23.0812	95.6265	840	3239724	3240702	29.6558	101.17	850
ENSMUSG00000020454	Eif4enif1	11	5' UTR	7.95193	3152669	3152930	4.44097	4.46875	277	3152650	3152993	9.47312	43.9467	258	3152394	3152986	9.94169	39.569	2
ENSMUSG00000020456	Ogdh	11	5' UTR	27.7761	6242081	6242941	14.6313	24.0109	448	6241670	6242979	31.1654	106.944	37	6241641	6242989	37.5315	116.193	8
ENSMUSG00000020457	Drg1	11	Promoter (<=1kb)	28.9614	3215857	3216966	28.3086	63.1047	0	3215643	3216788	28.2629	86.8145	0	3215511	3216863	30.3126	99.3657	0
ENSMUSG00000020471	Pold2	11	Promoter (<=1kb)	7.85087	5828323	5828646	5.76504	5.39008	-31	5828423	5828621	9.14327	16.1017	-131	5828430	5828850	8.64429	13.8015	-138
ENSMUSG00000020477	Mrps24	11	5' UTR	31.3344	5656952	5657768	29.0498	66.746	7912	5657097	5657942	26.3427	115.267	7738	5656850	5657918	38.6108	156.542	7762
ENSMUSG00000020483	Dynll2	11	Intron (Gm11508-201/Gm11508-201, intron 1 of 1)	8.16153	87904615	87904808	7.60389	8.58016	-26256	87904512	87904931	8.88312	13.6909	-26153	87904540	87904792	7.99758	11.3838	-26181
ENSMUSG00000020485	Supt4a	11	Promoter (<=1kb)	47.1708	87627700	87628354	46.1204	142.235	-24	87627631	87628496	39.8763	153.282	0	87627623	87628362	55.5157	196.826	-16
ENSMUSG00000020514	Mrpl22	11	Promoter (<=1kb)	22.4002	58062303	58063076	30.532	66.5495	0	58061919	58063161	10.255	31.3598	0	58062013	58063076	26.4137	68.7458	0
ENSMUSG00000020515	Cnot8	11	Promoter (<=1kb)	48.0157	57994088	57994993	32.5638	125.576	0	57993493	57995396	59.6751	226.59	0	57994052	57995274	51.8083	207.449	0
ENSMUSG00000020525	Ppm1d	11	Promoter (<=1kb)	32.9979	85201983	85202421	30.2665	81.1516	0	85201860	85202743	30.994	99.5463	0	85201594	85202734	37.7333	118.664	0
ENSMUSG00000020532	Acaca	11	Promoter (<=1kb)	13.9935	84020040	84020548	7.24564	10.2593	0	84019869	84020575	21.1352	62.1552	0	84020176	84020597	13.5996	39.2413	0
ENSMUSG00000020536	Llgl1	11	Promoter (<=1kb)	45.5088	60589904	60590919	23.7595	92.8512	0	60589555	60591256	42.6501	222.709	0	60589615	60591150	70.1169	313.086	0
ENSMUSG00000020538	Srebf1	11	5' UTR	20.8263	60111086	60111407	11.0591	21.7748	2000	60110855	60111690	26.6687	88.7349	1717	60110600	60111593	24.7511	71.2911	1814
ENSMUSG00000020570	Sypl	12	Promoter (<=1kb)	25.787	33003652	33004124	28.5976	61.5279	0	33003312	33004621	21.8289	54.9002	0	33003070	33004658	26.9344	74.1592	0
ENSMUSG00000020572	Nampt	12	5' UTR	45.1174	32870094	32870514	39.3329	90.7144	550	32870039	32871122	58.052	182.946	495	32870103	32870724	37.9673	153.05	559
ENSMUSG00000020580	Rock2	12	Promoter (<=1kb)	8.34829	16944718	16945311	7.13936	7.35392	0	16944493	16945079	10.4605	19.9511	0	16944408	16945184	7.44505	11.3559	0
ENSMUSG00000020590	Snx13	12	Promoter (<=1kb)	14.3543	35096875	35097136	10.2964	19.3295	-49	35096688	35097165	19.8961	49.1666	-20	35096754	35097313	12.8703	32.3396	0
ENSMUSG00000020594	Pum2	12	Promoter (<=1kb)	49.6072	8723811	8724257	27.5053	99.4807	0	8723274	8724847	65.1262	233.565	0	8723636	8724730	56.19	219.168	0
ENSMUSG00000020601	Trib2	12	Promoter (<=1kb)	8.18456	15866816	15867212	8.51613	10.1329	0	15866699	15867141	7.37319	12.5485	0	15866658	15867110	8.66435	12.0288	0
ENSMUSG00000020608	Smc6	12	Promoter (<=1kb)	34.4647	11315804	11316528	36.3458	85.5323	0	11315804	11316714	30.6899	123.493	0	11315625	11316890	36.3585	144.385	0
ENSMUSG00000020610	Amz2	11	Promoter (<=1kb)	16.3241	109316748	109316999	17.3156	32.8442	0	109316693	109317252	18.6279	43.1227	0	109316679	109317210	13.0288	29.3071	0
ENSMUSG00000020611	Gna13	11	Promoter (<=1kb)	10.2928	109253396	109253533	6.24546	6.42202	-124	109253381	109253697	11.5827	21.2585	0	109253256	109254010	13.0504	26.1287	0
ENSMUSG00000020629	Adi1	12	Exon (Adi1-201/Adi1, exon 1 of 4)	35.6276	28725254	28725844	25.3123	52.7637	24	28725175	28725885	34.4808	115.022	0	28725008	28726148	47.0899	134.71	0
ENSMUSG00000020638	Cmpk2	12	Exon (Cmpk2-201/Cmpk2, exon 1 of 5)	12.8869	26519719	26520085	6.86429	9.22457	516	NA	NA	NA	NA	NA	26519217	26520376	18.9095	43.6279	14
ENSMUSG00000020639	Pfn4	12	Promoter (<=1kb)	9.61695	4818812	4819158	7.68673	9.73621	0	4818793	4819183	11.1897	21.1821	0	4818794	4819193	9.97446	21.3898	0
ENSMUSG00000020649	Rrm2	12	Promoter (<=1kb)	26.9951	24757761	24758136	29.2065	64.0193	-104	24757594	24758398	26.6105	78.2031	0	24757302	24758595	25.1682	67.5156	0
ENSMUSG00000020650	Bcap29	12	Promoter (<=1kb)	33.5068	31684279	31684879	15.1197	47.6811	0	31684313	31684978	48.0019	190.597	0	31683989	31685138	37.3988	167.561	0
ENSMUSG00000020652	Cenpo	12	Promoter (<=1kb)	31.0691	4284020	4284469	46.9688	114.06	0	4284020	4284556	19.0394	101.464	0	4283971	4284653	27.1991	108.308	0
ENSMUSG00000020664	Dld	12	Promoter (<=1kb)	26.2309	31400848	31401484	27.2594	58.346	0	31400828	31401527	33.3007	101.576	0	31400772	31401481	18.1328	60.6254	0
ENSMUSG00000020668	Kif3c	12	Distal Intergenic	6.66399	3407284	3407464	4.32378	2.54526	-7668	3407531	3407771	9.00421	13.8889	-7361	NA	NA	NA	NA	NA
ENSMUSG00000020671	Rab10	12	Promoter (<=1kb)	56.2103	3359505	3360392	54.5187	144.206	0	3359066	3360931	68.7443	250.205	0	3359070	3361016	45.3677	194.038	0
ENSMUSG00000020674	Pxdn	12	5' UTR	4.98535	29987959	29988115	5.19226	3.72155	352	29987957	29988211	4.54926	8.86231	350	29987957	29988187	5.21454	9.16304	350
ENSMUSG00000020695	Mrc2	11	Intron (Mrc2-203/Mrc2, intron 1 of 2)	6.2471	105183732	105183873	5.86063	4.91446	263	105183631	105184113	5.7703	9.55797	162	105183753	105184128	7.11036	10.3686	284
ENSMUSG00000020697	Lig3	11	Promoter (<=1kb)	25.1007	82671733	82672595	23.4197	46.8076	0	82671571	82672564	24.3356	103.091	0	82671558	82672591	27.5467	87.4943	0
ENSMUSG00000020700	Map3k3	11	Promoter (<=1kb)	6.30979	105975394	105975688	4.32378	2.54526	0	105975466	105975957	4.4399	6.77654	27	105975464	105975756	10.1657	18.9211	25
ENSMUSG00000020706	Ftsj3	11	Promoter (<=1kb)	24.6346	106146285	106147741	27.9084	60.2274	0	106145688	106147577	21.5419	75.1633	0	106145699	106147449	24.4535	83.6375	0
ENSMUSG00000020712	Tcam1	11	Promoter (<=1kb)	8.46289	106167426	106167637	9.48565	12.65	0	106167483	106167702	5.6068	7.76671	0	106167445	106167724	10.2962	22.5546	0
ENSMUSG00000020716	Nf1	11	Promoter (<=1kb)	36.4664	79230156	79231100	44.4591	107.452	0	79229788	79231493	23.0174	82.6257	0	79229970	79231195	41.9227	124.787	0
ENSMUSG00000020717	Pecam1	11	Intron (Pecam1-201/Pecam1, intron 1 of 15)	10.5108	106614519	106614926	8.65221	10.6093	26528	106614246	106615006	10.9681	23.7493	26448	106614456	106615242	11.9121	25.4401	26212
ENSMUSG00000020728	Cep112	11	Promoter (<=1kb)	19.9903	108315397	108315992	25.1113	50.1871	-26	108315494	108315957	15.4361	34.0921	-61	108315128	108315935	19.4235	42.9845	-83
ENSMUSG00000020739	Nup85	11	Promoter (<=1kb)	41.0199	115454322	115455527	42.8248	108.548	0	115454441	115455839	43.8764	144.638	0	115454353	115455957	36.3585	144.385	0
ENSMUSG00000020740	Gga3	11	Promoter (<=1kb)	10.0646	115494773	115495009	11.6826	17.1612	0	115494531	115495195	10.9185	26.687	0	115494773	115495147	7.5928	16.2739	0
ENSMUSG00000020743	Mif4gd	11	Promoter (2-3kb)	8.93848	115505968	115506169	9.72317	13.0522	-2173	115505987	115506165	5.31171	6.89171	-2192	115505470	115506405	11.7806	22.1933	-1675
ENSMUSG00000020745	Pafah1b1	11	Promoter (<=1kb)	109.479	74614325	74615560	72.8378	308.971	0	74614089	74615712	108.033	592.116	0	74614298	74615824	147.567	681.642	0
ENSMUSG00000020770	Unk	11	Promoter (<=1kb)	22.48	115921066	115921354	25.312	54.8171	0	115921029	115921858	12.5441	38.3977	0	115921058	115921742	29.5837	84.335	0
ENSMUSG00000020774	Aspa	11	Promoter (<=1kb)	21.6909	73220405	73221044	22.8964	46.4195	0	73220318	73221086	13.5127	54.6316	0	73220211	73221115	28.6634	92.4241	0
ENSMUSG00000020777	Acox1	11	Promoter (<=1kb)	27.1171	116089707	116090348	29.4348	64.4475	0	116089247	116090457	19.4763	64.9681	0	116089321	116090321	32.4402	91.1567	0
ENSMUSG00000020794	Ube2g1	11	Promoter (<=1kb)	21.1073	72497957	72499365	21.4181	41.9117	0	72497891	72499429	25.426	101.644	0	72497925	72499391	16.4779	68.9995	0
ENSMUSG00000020799	Tekt1	11	Intron (Tekt1-201/Tekt1, intron 1 of 7)	8.7528	72252795	72252984	10.3845	14.2097	284	72252567	72253137	8.79373	13.0831	131	72252340	72252943	7.08014	9.10296	325
ENSMUSG00000020808	Pimreg	11	Exon (Pitpnm3-202/Pitpnm3, exon 19 of 19)	16.6761	71941903	71942117	14.2143	23.6795	9045	71941709	71942433	16.5086	41.001	8851	71941697	71942357	19.3054	59.6296	8839
ENSMUSG00000020810	Cygb	11	5' UTR	10.2006	116548334	116548776	8.92915	11.3742	-3195	116547938	116548782	11.2495	26.7021	-2799	116548229	116548835	10.4231	20.4766	-3090
ENSMUSG00000020817	Rabep1	11	Promoter (<=1kb)	44.5348	70735346	70736119	33.1774	110.03	0	70735300	70736318	47.6437	188.732	0	70735322	70736519	52.7834	200.604	0
ENSMUSG00000020823	Sec14l1	11	Promoter (<=1kb)	40.0679	117005177	117006502	49.051	126.434	0	117004880	117006556	23.3577	123.327	0	117004919	117006550	47.795	186.681	0
ENSMUSG00000020827	Mink1	11	Promoter (<=1kb)	107.77	70453187	70454125	99.9274	380.557	0	70452679	70454683	78.5923	766.777	0	70453067	70454646	144.791	849.048	0
ENSMUSG00000020829	Slc46a1	11	Promoter (<=1kb)	19.6077	78356508	78356944	20.8367	40.8481	0	78356509	78356959	21.837	76.6445	0	78356511	78356903	16.1495	51.0268	0
ENSMUSG00000020831	0610010K14Rik	11	Promoter (<=1kb)	6.70302	70128593	70128749	5.25646	3.83346	0	70128472	70128749	6.49209	10.5257	0	70128473	70128757	8.3605	13.337	0
ENSMUSG00000020834	Dhrs13	11	Promoter (<=1kb)	17.1409	77923036	77923416	14.893	29.4227	0	77923017	77923404	20.947	61.8138	0	77922949	77923430	15.5828	48.3496	0
ENSMUSG00000020849	Ywhae	11	Promoter (<=1kb)	13.4947	75623684	75624162	9.12799	13.3001	0	75623688	75624379	14.3917	30.9587	0	75623464	75624381	16.9644	41.8252	0
ENSMUSG00000020859	Spag9	11	Promoter (<=1kb)	26.2573	93886673	93886889	20.7498	41.9494	-28	93886673	93887074	27.4972	96.0993	0	93886575	93887094	30.5247	100.753	0
ENSMUSG00000020877	Scrn2	11	5' UTR	11.3519	96920785	96921281	9.11547	11.6907	21	96920773	96921293	11.4631	24.6266	9	96920743	96921319	13.4772	28.1185	0
ENSMUSG00000020878	Lrrc46	11	Promoter (<=1kb)	21.2282	96932012	96932561	31.0657	68.2336	0	96931867	96932615	14.0528	35.1768	0	96931899	96932747	18.566	42.294	0
ENSMUSG00000020883	Fbxl20	11	Intron (Fbxl20-207/Fbxl20, intron 1 of 7)	6.72903	98040543	98040744	6.49032	6.09348	485	98040473	98040825	7.90515	13.0143	404	98040479	98040805	5.79162	7.75409	424
ENSMUSG00000020888	Dvl2	11	Promoter (<=1kb)	23.8324	69891369	69891902	14.4126	27.9878	0	69891309	69892116	24.2654	80.4634	0	69891339	69891819	32.8192	125.675	0
ENSMUSG00000020889	Nr1d1	11	Promoter (<=1kb)	34.9592	98665624	98666752	39.9036	95.4198	0	98664976	98667157	22.4738	104.346	0	98665009	98666615	42.5001	146.796	0
ENSMUSG00000020893	Per1	11	Promoter (<=1kb)	6.43192	68985469	68985658	5.76504	5.39008	-385	68985316	68985571	6.77383	13.2022	-472	68985320	68985772	6.7569	10.6094	-271
ENSMUSG00000020904	Cfap52	11	Promoter (<=1kb)	24.5982	67856307	67856671	21.4681	42.5924	0	67856105	67856704	22.3299	55.7517	0	67856127	67856800	29.9966	75.7199	0
ENSMUSG00000020918	Kat2a	11	Promoter (<=1kb)	17.6889	100602945	100603336	7.58768	13.0776	0	100602922	100603339	21.5419	75.1633	0	100602903	100603662	23.937	65.4003	0
ENSMUSG00000020922	Lsm12	11	Promoter (<=1kb)	77.0584	102075480	102076158	55.7927	151.505	0	102075083	102076175	90.3973	366.399	0	102075121	102076175	84.9852	335.678	0
ENSMUSG00000020925	Ccdc43	11	Promoter (<=1kb)	15.633	102588563	102588870	13.8232	22.9981	0	102588426	102588824	12.6891	33.9773	0	102587996	102588961	20.3867	45.3527	0
ENSMUSG00000020940	Efcab15	11	3' UTR	25.6694	103089900	103090906	34.2066	79.2075	8478	103090190	103091047	19.5689	75.3724	8337	103090153	103091049	23.2326	86.7638	8335
ENSMUSG00000020941	Map3k14	11	Promoter (<=1kb)	21.2464	103158474	103158947	23.0602	55.7034	-176	103158028	103159021	11.4631	24.6266	0	103158449	103158988	29.2157	77.1239	-151
ENSMUSG00000020949	Fkbp3	12	Promoter (<=1kb)	11.6019	65120634	65121037	13.6318	21.1864	0	NA	NA	NA	NA	NA	65120671	65121087	9.57194	14.3658	0
ENSMUSG00000020954	Strn3	12	Promoter (<=1kb)	23.9765	51738494	51739064	28.8252	75.923	0	51738488	51739066	16.4783	43.2019	0	51737810	51739100	26.6259	74.5481	0
ENSMUSG00000020956	Dtd2	12	Promoter (<=1kb)	58.3459	52052842	52053407	52.5716	137.696	0	52052680	52053519	58.0003	213.522	0	52052842	52053442	64.4659	235.062	0
ENSMUSG00000020962	Gtf2a1	12	5' UTR	27.5367	91556681	91557223	30.3342	67.5356	38	91556600	91557251	24.058	78.2283	10	91556614	91557305	28.218	81.9805	0
ENSMUSG00000020982	Nemf	12	Promoter (<=1kb)	11.7133	69403744	69404287	10.762	14.7285	0	69403533	69404175	6.77383	13.2022	0	69403521	69404304	17.6042	35.0199	0
ENSMUSG00000020994	Pnn	12	Promoter (<=1kb)	16.9953	59113215	59113602	12.1969	17.9084	-68	59112832	59113602	21.8742	54.1506	-68	59112840	59114126	16.9149	38.7674	0
ENSMUSG00000021003	Galc	12	Promoter (<=1kb)	6.06976	98225309	98225728	6.49032	6.09348	0	98225292	98225899	5.01842	8.02376	0	98225081	98225996	6.70054	9.27913	0
ENSMUSG00000021012	Zc3h14	12	Promoter (<=1kb)	72.4506	98712904	98713907	64.6134	180.204	0	98712621	98713945	49.9661	312.128	0	98712177	98714042	102.772	380.721	0
ENSMUSG00000021039	Snw1	12	Promoter (<=1kb)	23.1476	87518722	87519419	30.5045	67.8512	0	87518644	87519521	17.9112	48.8796	0	87518560	87519188	21.0273	52.7463	0
ENSMUSG00000021048	Mthfd1	12	Promoter (<=1kb)	25.8849	76301988	76302556	20.12	38.3994	0	76301975	76302943	31.4725	97.3802	0	76301973	76302972	26.0623	91.4544	0
ENSMUSG00000021054	Sgpp1	12	Promoter (<=1kb)	15.2336	75782035	75782629	12.9713	23.7708	0	NA	NA	NA	NA	NA	75781673	75782613	17.4959	45.8184	0
ENSMUSG00000021065	Fut8	12	5' UTR	107.828	77285135	77285966	104.494	324.17	236	77284865	77286278	111.407	557.982	0	77284853	77286464	107.581	516.842	0
ENSMUSG00000021067	Sav1	12	Promoter (<=1kb)	31.5715	70033667	70034247	28.291	62.3339	0	70033457	70034322	37.824	114.542	0	70033401	70034366	28.5996	128.316	0
ENSMUSG00000021072	Tmx1	12	Promoter (<=1kb)	33.6437	70499640	70500367	50.94	125.992	0	70499474	70500339	14.1825	52.6841	0	70499364	70500457	35.8084	103.888	0
ENSMUSG00000021096	Ppm1a	12	5' UTR	11.4479	72807922	72808206	14.9277	24.9581	3693	72807639	72808488	6.54577	14.03	3410	72807764	72808712	12.8703	32.3396	3535
ENSMUSG00000021098	4930447C04Rik	12	Exon (Gm26709-201/Gm26709-201, exon 1 of 2)	10.6518	72992418	72992852	12.6246	18.9487	-4870	72992418	72992905	8.27913	19.1557	-4870	72992605	72992898	11.0516	20.976	-5057
ENSMUSG00000021108	Prkch	12	Intron (Prkch-204/Prkch, intron 5 of 14)	6.59893	73742112	73742247	6.45408	6.0368	110542	NA	NA	NA	NA	NA	73742114	73742284	6.74378	7.5115	110544
ENSMUSG00000021111	Papola	12	Promoter (<=1kb)	13.0854	105750859	105751375	24.758	50.5042	0	105750510	105751347	8.78089	21.2507	0	105750737	105751394	5.71729	10.238	0
ENSMUSG00000021112	Pals1	12	Promoter (<=1kb)	17.2405	78795451	78796258	16.2258	28.2134	0	78795539	78796280	20.0513	47.8428	0	78795535	78796253	15.4443	42.8287	0
ENSMUSG00000021116	Eif2s1	12	Promoter (<=1kb)	37.0626	78908524	78909375	25.9427	65.6701	0	78908368	78909657	52.1041	170.377	0	78908477	78909598	33.141	127.355	0
ENSMUSG00000021127	Zfp36l1	12	3' UTR	20.5123	80215029	80215237	15.5768	26.5751	-55242	80214937	80215264	23.2829	65.9945	-55150	80214997	80215251	22.6773	64.0807	-55210
ENSMUSG00000021133	Susd6	12	Promoter (<=1kb)	22.8042	80837154	80837322	22.7161	45.4806	0	80837130	80837886	18.6842	43.2161	0	80837139	80837892	27.0124	67.1171	0
ENSMUSG00000021134	Srsf5	12	5' UTR	16.5001	80992379	80992987	10.0888	15.7981	101	80992360	80993734	18.5653	69.7777	82	80992304	80993518	20.8461	59.1093	26
ENSMUSG00000021176	Efcab11	12	Promoter (<=1kb)	68.6374	99850670	99851158	75.5648	225.954	0	99850079	99851200	36.4381	204.562	0	99849954	99851548	93.9094	348.306	0
ENSMUSG00000021180	Rps6ka5	12	Intron (Rps6ka5-208/Rps6ka5, intron 1 of 7)	26.0332	100691518	100692109	39.2764	91.2474	1133	100691067	100691657	13.6125	32.3177	1585	100690907	100692005	25.2107	58.1954	1237
ENSMUSG00000021182	Ccdc88c	12	Promoter (<=1kb)	48.4946	100994810	100995838	41.3162	123.101	0	100994619	100995835	55.8268	238.663	0	100994803	100995829	48.3408	261.014	0
ENSMUSG00000021190	Lgmn	12	5' UTR	9.12609	102405686	102406034	6.45719	6.01761	38	102405466	102405957	8.55775	17.6432	115	102405614	102405969	12.3633	23.7519	103
ENSMUSG00000021209	Ppp4r4	12	Promoter (<=1kb)	21.0612	103498300	103498644	24.021	58.9896	0	103498263	103498913	23.1556	72.0094	0	103498215	103499121	16.0069	40.1469	0
ENSMUSG00000021224	Numb	12	Promoter (<=1kb)	6.62244	83968949	83969309	6.37369	5.85541	-241	NA	NA	NA	NA	NA	83968949	83969311	6.87119	8.77069	-241
ENSMUSG00000021244	Ylpm1	12	Promoter (<=1kb)	29.739	85042988	85044049	25.9613	54.6141	0	85042578	85044194	37.9425	121.117	0	85042959	85043878	25.3132	77.7934	0
ENSMUSG00000021245	Mlh3	12	Promoter (<=1kb)	27.6378	85316991	85317816	12.6461	31.5025	0	85316774	85318164	24.788	91.7618	0	85316831	85318601	45.4794	149.734	0
ENSMUSG00000021255	Esrrb	12	Intron (Esrrb-204/Esrrb, intron 1 of 6)	11.6348	86480284	86480497	8.16715	10.899	72393	86480268	86480542	11.2201	26.0285	72377	86480297	86480618	15.5172	32.8751	72406
ENSMUSG00000021256	Vash1	12	Promoter (<=1kb)	29.6477	86725335	86726056	34.0557	78.9263	0	86725036	86726495	25.5285	125.067	0	86725044	86726271	29.3588	133.064	0
ENSMUSG00000021262	Evl	12	Promoter (<=1kb)	26.3613	108520977	108521661	17.7716	33.0504	0	108520977	108521818	27.4721	95.0754	0	108520946	108521860	33.8401	109.75	0
ENSMUSG00000021264	Yy1	12	Promoter (<=1kb)	36.5967	108757996	108758723	36.6341	85.3121	-176	108758027	108758692	32.6148	154.965	-207	108757842	108758761	40.5414	167.103	-138
ENSMUSG00000021270	Hsp90aa1	12	5' UTR	84.4443	110662222	110663355	55.643	256.648	5807	110661781	110663708	93.9403	525.457	5454	110662239	110663926	103.75	528.15	5236
ENSMUSG00000021273	Fdft1	14	5' UTR	12.939	63415568	63415937	12.3859	18.4812	1090	63415178	63416087	14.3254	31.5184	940	63415191	63416041	12.1057	21.5763	986
ENSMUSG00000021277	Traf3	12	5' UTR	7.25497	111132825	111133055	7.11423	7.50253	21	111132609	111133347	5.01765	7.02001	0	111132539	111133305	9.63303	22.4474	0
ENSMUSG00000021279	Cdc42bpb	12	Promoter (<=1kb)	22.014	111344053	111344571	18.7923	39.3048	0	111343597	111344860	25.4338	80.7754	0	111343561	111344861	21.816	79.3122	0
ENSMUSG00000021290	Atp5mpl	12	Promoter (<=1kb)	18.0837	111932913	111933537	17.2951	36.8031	0	111932915	111933900	10.0353	26.7021	0	111932590	111934219	26.9207	71.4017	0
ENSMUSG00000021294	Kif26a	12	Promoter (<=1kb)	11.5093	112112418	112112604	10.657	15.0025	-38	112112410	112112784	10.0353	26.7021	0	112112383	112112773	13.8355	36.1969	0
ENSMUSG00000021339	Mrs2	13	Promoter (<=1kb)	78.1661	25203586	25204754	82.814	250.989	0	25203762	25205206	68.9927	418.265	0	25203688	25205546	82.6915	421.726	0
ENSMUSG00000021359	Tfap2a	13	Exon (Gm47061-201/Gm47061-201, exon 1 of 1)	33.013	40876213	40876875	27.9084	60.2274	14977	40875595	40876980	33.0146	92.0978	14872	40876097	40877252	38.1159	105.794	14600
ENSMUSG00000021367	Edn1	13	Exon (Hivep1-201/Hivep1, exon 9 of 9)	10.3479	42337647	42337843	10.641	14.6765	-117109	42337362	42337928	4.36385	5.73224	-117024	42337348	42337994	16.039	31.1008	-116958
ENSMUSG00000021368	Tbc1d7	13	Promoter (<=1kb)	40.7501	43324886	43325484	35.5511	100.831	0	43324703	43325896	42.3812	133.136	0	43324654	43325870	44.3179	133.21	0
ENSMUSG00000021374	Nup153	13	Promoter (<=1kb)	6.91876	46881143	46881489	8.89279	11.3185	0	46880819	46881412	6.19699	9.58408	4	46881088	46881391	5.66649	8.26635	25
ENSMUSG00000021395	Spin1	13	Promoter (<=1kb)	144.748	51254272	51255899	79.7498	287.006	0	51253606	51255890	140.465	883.891	0	51253951	51255926	214.029	960.735	0
ENSMUSG00000021400	Wrnip1	13	Promoter (<=1kb)	10.8231	32985630	32985914	16.4483	27.908	-107	32985259	32985862	7.16446	10.8568	-159	32985609	32985860	8.85652	13.2111	-161
ENSMUSG00000021413	Prpf4b	13	Promoter (<=1kb)	8.43461	35058296	35058500	11.7534	17.0259	-785	35058312	35058491	5.11584	4.67217	-794	NA	NA	NA	NA	NA
ENSMUSG00000021432	Slc35b3	13	Promoter (<=1kb)	42.8753	39144146	39144872	40.5205	96.6136	0	39144042	39144820	59.2528	211.949	31	39144019	39144760	28.8526	129.896	91
ENSMUSG00000021458	Aopep	13	Promoter (<=1kb)	25.3961	63112239	63112756	33.1007	75.6242	0	63111697	63113070	21.8516	65.1914	0	63111743	63112787	21.236	68.4385	0
ENSMUSG00000021460	Auh	13	Promoter (<=1kb)	13.1578	53083395	53083797	12.9144	19.5363	0	53083395	53083878	11.1049	23.3924	0	53083313	53083660	15.4542	33.4551	57
ENSMUSG00000021461	Fancc	13	Intron (Fancc-203/Fancc, intron 1 of 6)	17.2821	63644397	63644706	15.0068	26.5751	386	63644217	63644750	19.6192	50.2971	342	63644294	63644836	17.2203	39.2832	256
ENSMUSG00000021464	Ror2	13	Intron (Ror2-202/Ror2, intron 1 of 8)	18.9356	53348369	53348741	11.0591	21.7748	91419	53348010	53348707	17.1155	53.711	91453	53348125	53348702	28.6323	82.6954	91458
ENSMUSG00000021466	Ptch1	13	5' UTR	10.1927	63712580	63713591	7.63213	8.38614	7821	NA	NA	NA	NA	NA	63712370	63713854	12.7533	30.1348	7558
ENSMUSG00000021469	Msx2	13	Promoter (2-3kb)	10.5931	53629849	53630146	8.77372	11.1184	-2739	53629708	53630280	11.2456	20.7033	-2598	53629753	53630344	11.7599	23.3459	-2643
ENSMUSG00000021470	Ercc6l2	13	5' UTR	7.72301	63963193	63963406	6.17352	5.47396	139	NA	NA	NA	NA	NA	63963139	63963506	9.2725	14.8279	85
ENSMUSG00000021481	Zfp346	13	Promoter (<=1kb)	14.6636	55253071	55253393	9.68112	12.6783	0	55253074	55253524	17.5585	50.6062	0	55253102	55253543	16.7514	42.9627	0
ENSMUSG00000021482	Prxl2c	13	Promoter (<=1kb)	15.0557	64460314	64460550	17.8908	31.8007	0	64460367	64460548	7.77736	17.1148	0	64460297	64460550	19.4989	43.8608	0
ENSMUSG00000021488	Nsd1	13	5' UTR	106.057	55358513	55359691	83.5403	258.38	918	55357668	55360670	103.289	602.761	73	55357660	55360906	131.342	678.57	65
ENSMUSG00000021494	Ddx41	13	5' UTR	15.7985	55683951	55684360	15.8442	28.0242	111	55683620	55684709	11.0775	44.0189	0	55683555	55684726	20.4739	57.599	0
ENSMUSG00000021495	Fam193b	13	Promoter (<=1kb)	5.30544	55718872	55719072	6.49032	6.09348	0	55718583	55719422	4.63294	7.51206	0	55718581	55719146	4.79306	8.22383	0
ENSMUSG00000021496	Pcbd2	13	Promoter (<=1kb)	12.6387	55875117	55875675	5.41874	8.56665	0	55874904	55875784	19.1812	63.5369	0	55874938	55875825	13.3162	37.9742	0
ENSMUSG00000021497	Txndc15	13	Promoter (<=1kb)	10.9666	55862272	55862838	17.1487	29.9606	0	55862424	55862837	6.11797	16.7758	0	55862277	55862854	9.63303	22.4474	0
ENSMUSG00000021501	Caml	13	Promoter (<=1kb)	19.5916	55770097	55771207	21.524	40.6813	0	55770372	55770803	16.0324	40.1653	-15	55770515	55771121	21.2184	60.6254	0
ENSMUSG00000021504	B4galt7	13	5' UTR	64.8046	55740853	55741941	76.3213	222.725	-5768	55740816	55742214	39.1377	198.474	-5495	55740764	55742017	78.9549	296.043	-5692
ENSMUSG00000021519	Mterf3	13	Promoter (<=1kb)	8.82472	67081197	67081431	8.77372	11.1184	-45	67080917	67081436	11.1819	24.7355	0	67080610	67081441	6.51856	15.7254	0
ENSMUSG00000021532	Fastkd3	13	Promoter (<=1kb)	61.2593	68729665	68731121	63.0287	165.553	0	68729579	68730900	60.1017	223.529	0	68729436	68730935	60.6476	225.829	0
ENSMUSG00000021536	Adcy2	13	Promoter (<=1kb)	10.6069	69147616	69147777	10.8122	15.2791	0	69147470	69147784	13.6422	28.3717	0	69147553	69147780	7.36643	13.9385	0
ENSMUSG00000021540	Smad5	13	Promoter (<=1kb)	82.0841	56850263	56851226	79.831	232.679	0	56850361	56851718	70.57	313.857	0	56850250	56851480	95.8512	393.46	0
ENSMUSG00000021549	Rasa1	13	Promoter (<=1kb)	18.174	85437552	85437804	21.524	40.6813	-303	85436922	85437884	13.2543	31.0054	0	85437330	85437893	19.7439	45.0306	-81
ENSMUSG00000021555	Naa35	13	Promoter (<=1kb)	29.5138	59733073	59733587	14.1099	32.1167	0	59733061	59733752	39.3102	110.838	0	59733060	59733687	35.1213	112.007	0
ENSMUSG00000021557	Agtpbp1	13	5' UTR	43.7078	59704715	59705492	36.3055	86.2594	27549	59704451	59705637	48.3827	174.555	27404	59704507	59705553	46.4352	154.827	27488
ENSMUSG00000021578	Ccdc127	13	Promoter (<=1kb)	80.4923	74497984	74498813	74.2219	213.228	0	74497342	74499344	87.3349	306.323	0	74497513	74499259	79.9201	308.704	0
ENSMUSG00000021592	Arsk	13	Promoter (<=1kb)	25.0356	76246251	76247476	26.066	53.6103	0	NA	NA	NA	NA	NA	76246212	76247531	24.0052	56.1469	0
ENSMUSG00000021594	Srd5a1	13	Promoter (<=1kb)	28.0513	69759895	69760370	18.6541	33.3422	-334	69759862	69760449	33.2669	96.4814	-301	69759753	69760508	32.233	94.7439	-192
ENSMUSG00000021595	Nsun2	13	Promoter (<=1kb)	96.9175	69681565	69683669	92.3915	268.179	0	69681420	69683499	72.2982	383.646	0	69681525	69683668	126.063	518.584	0
ENSMUSG00000021606	Ndufs6	13	Promoter (2-3kb)	28.7723	73478751	73479843	20.11	39.5511	-2090	73478707	73480003	34.0312	120.526	-2046	73478713	73480266	32.1757	122.327	-2052
ENSMUSG00000021607	Mrpl36	13	Promoter (<=1kb)	26.3027	73476280	73476694	29.6888	65.6247	0	73476198	73477068	19.1941	56.0733	0	73475964	73477420	30.0252	86.0547	0
ENSMUSG00000021608	Lpcat1	13	Promoter (<=1kb)	20.0411	73615129	73615748	22.5103	47.7567	0	73615125	73615858	18.0635	67.0138	0	73614946	73615955	19.5494	67.6874	0
ENSMUSG00000021619	Atg10	13	Promoter (<=1kb)	49.7584	91371902	91372749	28.8252	75.923	0	91371913	91372569	70.196	244.89	0	91371717	91372544	50.2541	196.025	0
ENSMUSG00000021629	Slc30a5	13	Promoter (<=1kb)	33.2335	100969561	100970102	31.7142	68.9113	0	100969497	100970079	31.3378	81.6183	0	100969325	100970140	36.6484	112.565	0
ENSMUSG00000021638	Ocln	13	5' UTR	10.3907	100688782	100689211	13.074	20.0742	15	100688661	100689395	9.03178	22.317	0	100688661	100689211	9.06638	20.2351	15
ENSMUSG00000021643	Serf1	13	Promoter (<=1kb)	30.4265	100244200	100244925	26.6103	56.4751	0	100244356	100245018	22.7223	81.1213	0	100244196	100245016	41.947	134.639	0
ENSMUSG00000021660	Btf3	13	Promoter (<=1kb)	57.6424	98452834	98453791	63.8544	167.285	0	98452807	98454323	56.9575	238.236	0	98452741	98454288	52.1153	205.548	0
ENSMUSG00000021661	Ankra2	13	Promoter (<=1kb)	31.8745	98399349	98400007	37.613	91.1453	0	98398789	98399921	25.6378	71.8957	0	98398945	98399996	32.3725	87.1754	0
ENSMUSG00000021671	Poc5	13	Promoter (<=1kb)	6.26286	96524445	96525093	6.88108	6.80003	0	96524415	96524679	5.64465	6.09317	-123	NA	NA	NA	NA	NA
ENSMUSG00000021686	Ap3b1	13	Promoter (<=1kb)	81.7938	94495237	94495914	27.5395	114.337	0	94494543	94496093	91.9722	367.714	0	94494741	94496082	125.87	461.749	0
ENSMUSG00000021687	Scamp1	13	5' UTR	8.07549	94421707	94421965	4.10999	3.13159	400	94421410	94422043	8.28864	12.7235	322	94421557	94422027	11.8278	22.2722	338
ENSMUSG00000021690	Jmy	13	Promoter (<=1kb)	32.0819	93635999	93636618	22.8964	46.4195	0	93635169	93636751	41.6084	130.708	0	93635293	93636599	31.7409	99.9011	0
ENSMUSG00000021693	Kif2a	13	Promoter (<=1kb)	56.0654	107158648	107159200	40.889	99.724	-14	107158125	107159683	65.9321	240.123	0	107158155	107159444	61.3751	220.75	0
ENSMUSG00000021700	Rab3c	13	Intron (Pde4d-209/Pde4d, intron 7 of 16)	15.7595	110038936	110039186	20.8065	38.8244	378344	110038821	110039767	17.5529	47.4464	377763	110038965	110039789	8.91898	23.7406	377741
ENSMUSG00000021706	Zfyve16	13	Promoter (<=1kb)	51.444	92666676	92667838	38.5163	134.544	0	92666734	92668110	58.4557	337.471	0	92666657	92667947	57.3599	390.189	0
ENSMUSG00000021709	Erbin	13	Promoter (<=1kb)	12.0623	104057251	104057950	12.5845	26.8334	-229	104056894	104058228	12.5475	48.6235	0	104057001	104058121	11.0548	36.9935	0
ENSMUSG00000021712	Trim23	13	Promoter (<=1kb)	49.1084	104314988	104315552	56.6797	144.124	0	104314336	104316171	44.6949	130.552	0	104314377	104315749	45.9505	132.752	0
ENSMUSG00000021747	Cfap20dc	14	Promoter (<=1kb)	13.647	13803423	13803811	7.20631	8.60178	0	13803228	13803719	12.0989	31.5033	0	13803277	13803892	21.6358	54.6047	0
ENSMUSG00000021765	Fst	13	5' UTR	6.63487	114595126	114595314	7.29345	7.62439	173	114595126	114595374	5.81137	6.6948	113	114595074	114595364	6.79978	11.9718	123
ENSMUSG00000021775	Nr1d2	14	5' UTR	106.912	4230614	4231572	101.698	300.033	45	4230555	4231752	125.73	531.945	0	4230593	4231580	93.3095	491.243	24
ENSMUSG00000021785	Ngly1	14	5' UTR	9.3025	6220277	6220424	5.73972	4.71623	59	6220031	6220568	6.27207	11.3456	0	6220076	6220463	15.8957	34.8941	20
ENSMUSG00000021792	Prxl2a	14	Promoter (<=1kb)	27.4724	40735552	40736002	28.6205	62.9369	0	40735399	40736031	23.3299	64.3152	0	40735451	40735984	30.4668	87.7807	0
ENSMUSG00000021794	Glud1	14	Promoter (<=1kb)	21.8324	34032297	34032705	19.2168	42.9312	0	34032264	34032801	21.8268	88.2803	0	34032182	34033036	24.4535	83.6375	0
ENSMUSG00000021796	Bmpr1a	14	5' UTR	15.1668	34224616	34224796	11.6826	17.1612	502	34224303	34225070	15.7267	43.3279	228	34224241	34225157	18.0912	49.2394	141
ENSMUSG00000021831	Ero1a	14	Promoter (<=1kb)	11.3698	45556026	45556283	6.24546	6.42202	0	45555744	45556303	17.7403	43.9025	0	45555761	45556298	10.1237	26.9166	0
ENSMUSG00000021877	Arf4	14	Promoter (<=1kb)	18.9041	26359157	26359735	15.0452	25.6169	0	26358918	26359836	25.5792	70.8855	0	26358917	26360152	16.0878	45.5467	0
ENSMUSG00000021886	Gpr65	12	Distal Intergenic	6.47153	98314221	98314366	7.15144	7.32345	79327	NA	NA	NA	NA	NA	98314092	98314357	5.79162	7.75409	79198
ENSMUSG00000021893	Capn7	14	Promoter (<=1kb)	37.5342	31058498	31058914	24.9819	62.3119	0	31058115	31059103	38.2497	114.22	0	31058131	31059196	49.3711	150.74	0
ENSMUSG00000021905	Dph3	14	Promoter (<=1kb)	27.7331	31807385	31808142	42.6627	102.352	0	31807263	31808036	15.2976	36.6868	0	31806966	31808407	25.2389	60.7023	0
ENSMUSG00000021913	Ogdhl	14	5' UTR	7.19804	32043993	32044131	7.17465	7.35997	17	32043946	32044138	4.76677	6.21832	0	32043931	32044156	9.65271	20.2388	0
ENSMUSG00000021918	Nek4	14	Promoter (<=1kb)	20.0979	30673323	30673770	21.4181	41.9117	0	30673335	30673794	19.4474	46.0403	1	30673264	30673995	19.4281	46.822	0
ENSMUSG00000021930	Spryd7	14	Promoter (<=1kb)	13.183	61794412	61794790	19.471	36.666	-77	61794395	61794881	10.4605	19.9511	-60	61794150	61794845	9.61755	24.6913	0
ENSMUSG00000021938	Pspc1	14	Promoter (<=1kb)	18.2697	57015126	57016257	24.6632	50.9241	0	57014823	57016314	15.3449	45.5861	0	57014915	57016373	14.8008	40.1469	0
ENSMUSG00000021951	Eef1akmt1	14	Promoter (<=1kb)	33.7703	57808363	57809120	18.0207	54.231	0	57808196	57809299	31.8702	130.055	0	57808338	57809116	51.42	150.9	0
ENSMUSG00000021952	Xpo4	14	Promoter (<=1kb)	67.9119	57902427	57903325	64.2542	177.449	0	57902133	57903054	86.3318	405.391	0	57902065	57903363	53.1496	295.707	0
ENSMUSG00000021962	Dcp1a	14	Promoter (<=1kb)	18.214	30201259	30201556	19.2168	42.9312	0	30201104	30201606	14.4596	41.6358	0	30200934	30201742	20.9655	47.8526	0
ENSMUSG00000021963	Sap18	14	Promoter (<=1kb)	48.3062	58035042	58035642	62.2332	169.569	0	58035008	58036009	44.0222	152.851	0	58034992	58036085	38.6631	132.19	0
ENSMUSG00000021967	Mrpl57	14	Promoter (<=1kb)	45.0016	58063323	58064286	41.3061	101.348	0	58063032	58064131	41.3995	159.537	0	58062657	58064617	52.2991	170.773	0
ENSMUSG00000021974	Fgf9	14	Intron (Fgf9-203/Fgf9, intron 1 of 2)	9.54801	58309655	58309868	11.4794	16.3039	1651	58309666	58309873	7.96756	15.5247	1662	58309666	58309890	9.19704	18.8596	1662
ENSMUSG00000021987	Mtmr6	14	Promoter (<=1kb)	13.2098	60502636	60502769	17.7856	33.6536	0	60502629	60503104	8.59736	15.1669	0	60502613	60503118	13.2464	26.4551	0
ENSMUSG00000021994	Wnt5a	14	Promoter (<=1kb)	8.73861	28226418	28226704	7.78839	8.64997	-3	28226324	28226843	10.0508	20.9366	0	28226291	28226977	8.37667	13.8369	0
ENSMUSG00000022009	Nufip1	14	Distal Intergenic	29.5428	76389670	76390422	16.9965	29.3171	41339	76389310	76390573	37.3683	112.711	40979	76389481	76390571	34.2636	104.301	41150
ENSMUSG00000022010	Tsc22d1	14	Promoter (<=1kb)	21.6011	76651641	76652670	23.6763	46.343	0	76651323	76653164	16.5583	58.8728	0	76651473	76653096	24.5687	74.6092	0
ENSMUSG00000022012	Enox1	14	Promoter (<=1kb)	12.6597	77394108	77394382	15.5768	26.5751	0	77394094	77394810	8.85284	18.7253	0	77394041	77394573	13.5496	32.9125	0
ENSMUSG00000022019	Tdrd3	14	Promoter (<=1kb)	15.2547	87653357	87654231	12.9807	20.2168	0	87653353	87654725	13.7986	44.5838	0	87653352	87654845	18.9849	51.6403	0
ENSMUSG00000022020	Naa16	14	Promoter (<=1kb)	58.207	79627682	79628646	62.9561	172.954	0	79627225	79628779	49.871	237.012	0	79627563	79628896	61.7939	256.268	0
ENSMUSG00000022048	Dpysl2	14	Promoter (<=1kb)	6.7624	67106525	67106667	5.28462	4.39767	-388	67105751	67106827	8.20281	11.686	0	67105927	67106714	6.79978	11.9718	0
ENSMUSG00000022051	Bnip3l	14	Intron (Bnip3l-202/Bnip3l, intron 1 of 6)	16.4694	67245730	67245905	6.63922	10.0726	421	67245616	67246461	33.3927	88.8734	0	67245671	67246482	9.37636	25.8733	0
ENSMUSG00000022054	Nefm	14	Exon (Nefm-202/Nefm, exon 1 of 4)	11.6275	68361086	68361428	14.4119	23.6031	867	68361086	68361349	5.71183	13.2783	946	68361023	68361694	14.7587	30.2664	601
ENSMUSG00000022074	Tnfrsf10b	14	Promoter (<=1kb)	16.3929	70004868	70005292	11.1717	16.2556	0	70004357	70005330	19.9036	46.0341	0	70004578	70005334	18.1034	42.2669	0
ENSMUSG00000022092	Ppp3cc	14	Promoter (<=1kb)	22.2693	70526604	70527319	17.0156	31.1582	0	70526478	70527250	14.671	62.0472	0	70526403	70527284	35.1213	112.007	0
ENSMUSG00000022094	Slc39a14	14	Promoter (<=1kb)	10.0923	70588734	70588956	7.68673	9.73621	0	70588372	70588972	11.5406	33.6056	0	70588536	70588963	11.0496	28.1989	0
ENSMUSG00000022100	Xpo7	14	Promoter (<=1kb)	44.8706	71003498	71004459	32.0334	104.898	0	71003346	71004657	52.706	221.449	0	71003285	71004608	49.8723	219.797	0
ENSMUSG00000022105	Rb1	14	5' UTR	7.62165	73563006	73563182	4.8042	3.44721	80	73562748	73563258	7.67247	14.4895	4	73562807	73563426	10.3883	17.6687	0
ENSMUSG00000022106	Rcbtb2	14	5' UTR	40.2238	73380464	73381211	32.4147	106.602	19987	73380266	73381638	32.1585	234.31	19789	73380166	73381706	56.0982	286.726	19689
ENSMUSG00000022109	Med4	14	Promoter (<=1kb)	21.5258	73747366	73747838	16.6159	29.9077	0	73747429	73748098	23.5829	63.0043	0	73747420	73748254	24.3787	58.415	0
ENSMUSG00000022111	Uchl3	14	Promoter (<=1kb)	45.9589	101890995	101891843	39.7849	93.6701	0	101890827	101892042	58.2608	191.714	0	101890927	101892063	39.831	144.258	0
ENSMUSG00000022112	Gpc5	14	Distal Intergenic	11.8718	115279341	115279586	8.43742	9.99113	-50061	115277793	115279687	6.90232	21.1758	-49960	115278554	115279887	20.2757	53.095	-49760
ENSMUSG00000022125	Cln5	14	Promoter (<=1kb)	18.3335	103307488	103307754	17.8067	31.6357	0	103307466	103307972	15.4036	39.0443	0	103307458	103307955	21.7903	51.6043	0
ENSMUSG00000022129	Dct	14	Distal Intergenic	43.4162	118326543	118327173	29.4495	67.4501	-36887	118326156	118327396	38.6881	143.228	-36500	118326368	118327542	62.1111	203.275	-36712
ENSMUSG00000022130	Tgds	14	Promoter (<=1kb)	9.51766	118370221	118370580	7.75236	8.49017	-54	118370255	118370602	9.21352	14.2245	-88	118370285	118370716	11.5871	19.6291	-118
ENSMUSG00000022131	Gpr180	14	Promoter (<=1kb)	11.6559	118374151	118374343	12.1562	18.0429	-227	118373992	118374425	7.88329	13.4473	-145	118373873	118374689	14.9283	29.8925	0
ENSMUSG00000022136	Dnajc3	14	Promoter (<=1kb)	16.1172	119174758	119175173	16.3343	33.8101	-215	119174896	119175187	12.5891	30.4656	-201	119174686	119175235	19.4281	46.822	-153
ENSMUSG00000022174	Dad1	14	5' UTR	18.0292	54491078	54491533	13.8935	21.9431	28	54490879	54491523	22.0906	50.491	38	54490814	54491618	18.1034	42.2669	0
ENSMUSG00000022177	Haus4	14	Promoter (<=1kb)	16.0498	54791950	54792272	13.2608	20.7351	0	54791919	54792312	15.902	43.6559	0	54791302	54792465	18.9865	45.2933	0
ENSMUSG00000022179	4931414P19Rik	14	Intron (4931414P19Rik-201/4931414P19Rik, intron 1 of 6)	13.8952	54840647	54840909	11.0335	15.6749	2541	54840496	54840910	10.0353	26.7021	2540	54840627	54841037	20.6166	44.2612	2413
ENSMUSG00000022191	Drosha	15	Exon (Drosha-207/Drosha, exon 4 of 35)	43.628	12833094	12833982	43.8819	111.386	8193	12833204	12834674	32.947	178.302	8303	12832826	12834735	54.0552	244.208	7925
ENSMUSG00000022201	Zfr	15	Promoter (<=1kb)	24.0481	12117415	12118296	11.0591	21.7748	0	12117278	12118824	31.7958	101.981	0	12117482	12118721	29.2893	105.495	0
ENSMUSG00000022211	Carmil3	14	5' UTR	9.5306	55728418	55728653	5.7241	4.69138	310	55728294	55728865	11.5087	29.0723	186	55728179	55728742	11.359	22.6639	71
ENSMUSG00000022214	Dcaf11	14	Promoter (<=1kb)	9.67771	55797452	55797731	8.31658	9.7809	0	55797258	55797827	11.0388	31.2641	0	NA	NA	NA	NA	NA
ENSMUSG00000022236	Ropn1l	15	Promoter (<=1kb)	41.4115	31453476	31454064	49.5051	121.521	0	31453339	31454162	34.5261	145.056	0	31453582	31454483	40.2033	146.056	0
ENSMUSG00000022244	Amacr	15	Promoter (<=1kb)	29.9996	10981582	10982199	22.9974	44.953	0	10981434	10982216	36.1044	102.326	0	10981406	10982650	30.897	102.435	0
ENSMUSG00000022253	Nadk2	15	Promoter (<=1kb)	21.193	9071206	9071790	10.2964	19.3295	0	9071313	9072202	28.1814	82.8345	0	9071191	9072090	25.1013	65.6303	0
ENSMUSG00000022283	Pabpc1	15	Intron (Pabpc1-208/Pabpc1, intron 1 of 2)	36.0004	36609289	36609691	43.8972	107.112	221	36609235	36609898	27.4438	105.809	14	36609247	36609961	36.6601	134.02	0
ENSMUSG00000022295	Atp6v1c1	15	Promoter (<=1kb)	22.381	38662076	38662403	12.33	30.2507	0	38661979	38662684	27.8201	83.1561	0	38661998	38662608	26.993	74.2598	0
ENSMUSG00000022299	Slc25a32	15	Promoter (<=1kb)	10.644	38975955	38976245	11.1148	15.5814	0	38975686	38976423	10.4517	16.7212	0	38975920	38976384	10.3656	17.1103	0
ENSMUSG00000022312	Eif3h	15	Promoter (<=1kb)	15.2808	51728970	51729397	18.8219	34.945	-51	51728613	51729422	12.7599	24.386	0	51728638	51729394	14.2605	26.2959	0
ENSMUSG00000022314	Rad21	15	Promoter (<=1kb)	32.2736	51854467	51855849	39.9036	95.4198	0	51854422	51856059	18.0654	57.1957	0	51854286	51856189	38.8518	103.088	0
ENSMUSG00000022325	Pop1	15	Promoter (<=1kb)	24.5617	34495290	34495842	30.5045	67.8512	0	34495087	34495904	22.3299	55.7517	0	34495228	34495985	20.8507	45.3895	0
ENSMUSG00000022332	Khdrbs3	15	Promoter (<=1kb)	17.0226	68800009	68800489	20.2098	37.6066	0	68799788	68800847	9.16408	25.9258	0	68799793	68800595	21.6938	58.0577	0
ENSMUSG00000022336	Eif3e	15	Promoter (<=1kb)	33.7672	43145709	43146308	33.6294	93.5863	0	43145391	43146488	38.5301	107.469	0	43145381	43146565	29.1421	82.621	0
ENSMUSG00000022339	Ebag9	15	Promoter (<=1kb)	11.8701	44482565	44482802	9.32705	11.6753	0	44482565	44482920	13.2543	31.0054	0	44482559	44483204	13.0288	29.3071	0
ENSMUSG00000022353	Mtss1	15	Promoter (<=1kb)	7.63639	58953912	58954046	6.99612	7.11227	-58	58953889	58954236	8.82994	19.7487	-35	58953648	58954165	7.08311	12.9454	0
ENSMUSG00000022377	Asap1	15	5' UTR	23.7742	64184087	64185099	26.5462	54.0806	69669	64183962	64185352	24.8374	106.108	69416	64183843	64185099	19.9391	98.8122	69669
ENSMUSG00000022378	Cyrib	15	5' UTR	56.5772	63869688	63870172	53.4898	147.343	62155	63869337	63870237	52.6588	215.138	62090	63869394	63870191	63.5828	230.958	62136
ENSMUSG00000022382	Wnt7b	15	Distal Intergenic	10.1414	85518480	85518689	11.4192	17.0745	-51806	NA	NA	NA	NA	NA	85518458	85518777	8.86359	12.7736	-51784
ENSMUSG00000022383	Ppara	15	5' UTR	13.9273	85619751	85620159	12.9713	23.7708	567	85619316	85620239	10.4732	32.4744	132	85619619	85620282	18.3373	48.884	435
ENSMUSG00000022389	Tef	15	5' UTR	25.9474	81695606	81695892	9.15239	15.7864	8984	81695606	81696032	28.0674	94.2357	8984	81695604	81696032	40.6224	129.055	8982
ENSMUSG00000022400	Rbx1	15	Promoter (<=1kb)	38.3166	81350358	81350775	53.3038	134.733	0	81350281	81351400	25.7921	82.37	0	81350300	81351108	35.8539	104.987	0
ENSMUSG00000022414	Tab1	15	5' UTR	39.0649	80017342	80017753	29.902	68.253	14	80017175	80018041	46.2108	181.302	0	80017306	80018291	41.082	190.087	0
ENSMUSG00000022415	Syngr1	15	Promoter (<=1kb)	17.1218	79975437	79975933	11.8218	24.276	0	79975312	79975786	20.9465	94.2929	0	79975373	79976109	18.5971	89.2164	0
ENSMUSG00000022421	Nptxr	15	Exon (Nptxr-201/Nptxr, exon 1 of 5)	5.19848	79688338	79688645	5.84129	4.88099	322	NA	NA	NA	NA	NA	79688178	79688655	4.55568	5.54653	312
ENSMUSG00000022428	Cby1	15	Promoter (<=1kb)	61.4558	79543167	79543748	69.4392	194.531	0	79542716	79543655	46.625	216.895	0	79542784	79544179	68.3031	273.306	0
ENSMUSG00000022434	Fam118a	15	5' UTR	15.0922	84921242	84921560	14.8213	25.7234	8093	84921240	84921664	12.437	42.8972	8091	84921172	84921693	18.0184	53.9023	8023
ENSMUSG00000022437	Samm50	15	5' UTR	14.7884	84076510	84077248	11.5301	19.7036	68	84076483	84077302	11.5406	33.6056	41	84076454	84077110	21.2945	55.6846	12
ENSMUSG00000022442	Ttll1	15	Promoter (<=1kb)	22.6813	83394908	83395181	29.8057	66.5616	0	83394793	83395215	16.3493	38.5074	0	83394919	83395206	21.8888	50.9744	0
ENSMUSG00000022443	Myh9	15	Promoter (1-2kb)	5.18288	77727991	77728116	4.32611	2.30491	-1616	77727499	77728093	6.03965	7.05324	-1124	NA	NA	NA	NA	NA
ENSMUSG00000022450	Ndufa6	15	Promoter (<=1kb)	59.1695	82237993	82238815	75.489	218.926	0	82237712	82238844	41.9035	188.23	0	82237823	82239179	60.116	233.829	0
ENSMUSG00000022452	Smdt1	15	5' UTR	8.20912	82230109	82230429	7.81312	8.91681	6949	82230258	82230429	5.31171	6.89171	7098	82230152	82230450	11.5025	24.114	6992
ENSMUSG00000022453	Naga	15	Promoter (<=1kb)	7.17734	82223114	82223353	7.70709	8.73971	0	82223183	82223577	7.02515	10.6219	23	82223158	82223546	6.79978	11.9718	0
ENSMUSG00000022455	Wbp2nl	15	Intron (Wbp2nl-201/Wbp2nl, intron 1 of 5)	12.643	82183278	82183620	14.5208	23.8032	123	82183029	82183915	14.399	30.2985	0	82183048	82183623	9.00919	17.9831	0
ENSMUSG00000022456	Septin3	15	5' UTR	5.41555	82159198	82159615	6.37369	5.85541	6195	82159187	82159544	3.70927	3.64408	6184	82159188	82159510	6.16369	9.16158	6185
ENSMUSG00000022462	Slc38a2	15	Distal Intergenic	48.7135	96607308	96608142	36.9924	106.324	-9697	96607254	96608640	50.2452	187.453	-9643	96607287	96608524	58.9028	211.409	-9676
ENSMUSG00000022472	Desi1	15	5' UTR	9.15614	81900177	81900460	7.13936	7.35392	17603	81900010	81900355	7.67247	14.4895	17708	81900010	81900440	12.6566	28.0059	17623
ENSMUSG00000022494	Shisa9	16	Promoter (<=1kb)	8.77464	11801487	11801837	10.3845	14.2097	-140	11801442	11801825	7.74986	14.6349	-152	11801451	11801855	8.18955	13.5233	-122
ENSMUSG00000022498	Txndc11	16	Exon (NA, exon 1 of 1)	4.4019	10961876	10962043	5.17008	41.6434	-9362	10961866	10962069	3.66984	68.9318	-9352	10961864	10962077	4.36577	75.7092	-9350
ENSMUSG00000022503	Nubp1	16	Promoter (<=1kb)	23.9169	10229255	10230103	17.5341	30.7277	0	10229201	10230058	24.4149	77.9739	0	10229352	10230081	29.8017	98.4397	0
ENSMUSG00000022507	1810013L24Rik	16	Promoter (<=1kb)	18.8877	8647317	8647707	21.4023	47.3537	-257	8646990	8647647	13.6914	41.5159	-317	8646953	8647745	21.5693	71.7122	-219
ENSMUSG00000022516	Nudt16l1	16	5' UTR	11.9881	4756953	4757354	8.31712	10.3659	328	4756757	4757531	14.179	41.0796	132	4756937	4757648	13.4683	33.4465	312
ENSMUSG00000022517	Mgrn1	16	Promoter (<=1kb)	9.35931	4703805	4704235	10.3169	15.6876	0	4703743	4704818	6.56333	15.806	0	4703698	4704658	11.1977	24.7921	0
ENSMUSG00000022523	Fgf12	16	Promoter (<=1kb)	27.677	28571902	28572082	29.4573	62.6128	-82	28571852	28572577	22.0587	56.9636	-32	28571896	28572406	31.515	84.7661	-76
ENSMUSG00000022526	Zfp251	15	Promoter (<=1kb)	11.5703	76755093	76755849	18.816	34.0209	0	76755148	76755803	6.02422	17.741	0	76755223	76755971	9.87064	25.7983	0
ENSMUSG00000022537	Tmem44	16	Downstream (<1kb)	61.935	30328817	30329703	58.873	170.937	39957	30328972	30329769	50.4147	204.796	39891	30328970	30330351	76.5173	298.632	39309
ENSMUSG00000022545	Ercc4	16	Promoter (<=1kb)	8.20675	12927293	12927744	5.72024	6.26893	0	12927137	12927950	11.8214	25.8762	0	12927253	12927669	7.07865	11.6057	0
ENSMUSG00000022550	Adck5	15	Promoter (<=1kb)	23.1438	76460505	76460987	20.6872	40.5778	0	76460488	76461486	26.7813	75.7088	0	76460514	76461108	21.9629	63.6826	0
ENSMUSG00000022556	Hsf1	15	Promoter (<=1kb)	25.5319	76361496	76362029	29.4348	64.4475	0	76361296	76362141	22.9644	72.5533	0	76361105	76362469	24.1964	73.0274	0
ENSMUSG00000022561	Gpaa1	15	Promoter (<=1kb)	11.7513	76215176	76215649	5.72024	6.26893	0	76214999	76216064	14.435	39.4263	0	76214954	76216083	15.0986	36.3636	0
ENSMUSG00000022580	Rhpn1	15	Promoter (<=1kb)	22.9728	75575612	75576394	30.0904	67.8259	0	75575248	75576418	17.5238	45.8383	0	75575364	75576638	21.3041	58.224	0
ENSMUSG00000022601	Zbtb11	16	5' UTR	18.5296	55794316	55795000	15.8442	28.0242	70	55794272	55794945	22.4619	66.2982	26	55794264	55795043	17.2828	56.4669	18
ENSMUSG00000022607	Ptk2	15	Promoter (<=1kb)	62.9878	73294481	73295665	48.5224	151.976	0	73294351	73295711	78.6472	336.994	0	73294396	73295859	61.7939	256.268	0
ENSMUSG00000022663	Atg3	16	Promoter (<=1kb)	34.5176	44978461	44979792	30.2355	70.4413	0	44978117	44979982	48.01	163.305	0	44978093	44979854	25.3074	139.131	0
ENSMUSG00000022671	Mzt2	16	5' UTR	8.25779	15680891	15681218	6.70597	7.14659	15	15680466	15681224	9.8096	17.2185	9	NA	NA	NA	NA	NA
ENSMUSG00000022672	Prkdc	16	Promoter (<=1kb)	42.7335	15455473	15456076	38.3074	100.587	0	15455432	15456619	40.4738	153.268	0	15455462	15456204	49.4193	180.035	0
ENSMUSG00000022677	Cep20	16	5' UTR	35.3748	14134513	14135246	31.2273	84.6717	23	14134638	14135253	42.5012	168.503	16	14134623	14135717	32.3959	152.39	0
ENSMUSG00000022679	Mpv17l	16	Promoter (<=1kb)	54.2563	13720430	13721825	49.051	126.434	0	13720354	13722014	53.2653	184.315	0	13720449	13722484	60.4527	240.859	0
ENSMUSG00000022685	Parn	16	Promoter (<=1kb)	17.0421	13485692	13486094	16.5363	29.2589	0	13485562	13486090	12.8734	45.3002	0	13485621	13486091	21.7168	67.5982	0
ENSMUSG00000022706	Mrpl40	16	5' UTR	6.66512	18694954	18695384	7.52261	8.19677	228	18694821	18695384	6.52295	12.2644	228	18694792	18695469	5.94981	9.16158	143
ENSMUSG00000022707	Gbe1	16	5' UTR	16.4042	70110997	70111294	11.0335	15.6749	160	70110846	70111328	15.64	46.9199	9	70111021	70111330	22.5391	59.5166	184
ENSMUSG00000022711	Pmm2	16	Promoter (<=1kb)	19.3298	8455026	8456022	13.7697	41.2566	0	8454707	8456141	11.4747	55.5664	0	8454707	8456351	32.745	111.936	0
ENSMUSG00000022722	Arl6	16	Promoter (<=1kb)	44.2899	59459494	59460316	38.5751	89.1478	0	59459134	59460216	39.5427	174.187	0	59458972	59460319	54.7519	190.601	0
ENSMUSG00000022724	Riox2	16	Promoter (<=1kb)	64.5259	59292029	59293013	43.2146	104.206	0	59292003	59292929	75.7414	284.969	0	59291957	59293164	74.6215	283.087	0
ENSMUSG00000022750	Klhl22	16	Promoter (<=1kb)	87.6258	17577041	17578224	93.3675	293.569	0	17576735	17578632	49.225	342.795	0	17576408	17578331	120.285	553.932	0
ENSMUSG00000022751	Nit2	16	Promoter (<=1kb)	21.581	56987387	56987909	21.0968	44.6179	0	56987240	56988115	12.9814	56.7315	0	56987225	56988157	30.6648	89.095	0
ENSMUSG00000022757	Tfg	16	Promoter (<=1kb)	30.5487	56537515	56538167	34.7028	116.941	0	56536960	56538124	23.783	113.132	0	56536906	56538296	33.1603	172.407	0
ENSMUSG00000022760	Thap7	16	5' UTR	17.8936	17348402	17348799	22.9966	47.9072	201	17348064	17348893	13.2793	36.4914	107	17348015	17348899	17.4048	42.5898	101
ENSMUSG00000022765	Snap29	16	Promoter (<=1kb)	60.558	17223172	17224170	66.93	189.833	0	17223089	17224242	41.2384	241.742	0	17223177	17224286	73.5057	306.987	0
ENSMUSG00000022788	Fgd4	16	5' UTR	9.63691	16417706	16417947	7.20631	8.60178	466	16417556	16417956	14.1116	31.1553	457	16417793	16418022	7.5928	16.2739	391
ENSMUSG00000022791	Tnk2	16	Promoter (<=1kb)	20.2171	32462633	32463046	14.8726	34.8336	0	32462471	32463376	23.5065	73.5571	0	32462629	32463568	22.2722	90.2053	0
ENSMUSG00000022792	Yars2	16	Promoter (<=1kb)	15.5842	16120533	16121446	27.2594	58.346	0	16120482	16121453	9.38227	26.9941	0	16120481	16121404	10.1109	37.0476	0
ENSMUSG00000022797	Tfrc	16	Promoter (<=1kb)	42.8033	32427383	32428309	47.9803	123.516	0	32426713	32428186	43.3141	167.711	0	32426451	32428234	37.1155	165.851	0
ENSMUSG00000022801	Lrch3	16	Promoter (<=1kb)	52.7959	32734194	32735232	34.3215	115.204	0	32734206	32735240	38.385	193.351	0	32733828	32735257	85.6813	309.022	0
ENSMUSG00000022808	Snx4	16	Promoter (<=1kb)	41.1827	33071664	33072303	42.2041	106.512	0	33071550	33072517	41.6084	186.464	0	33071371	33072461	39.7357	201.038	0
ENSMUSG00000022812	Gsk3b	16	5' UTR	13.0561	37909822	37910298	11.0947	17.4349	459	37909792	37910622	14.3003	47.1142	429	37909826	37910421	13.7733	31.9491	463
ENSMUSG00000022820	Ndufb4	16	Promoter (<=1kb)	27.8286	37474084	37475266	24.8501	64.6953	0	37473845	37475506	30.8072	105.268	0	NA	NA	NA	NA	NA
ENSMUSG00000022841	Ap2m1	16	Promoter (<=1kb)	11.4286	20354164	20354914	17.6796	32.3372	0	20354163	20354598	7.45856	26.6243	0	20354164	20354909	9.14767	24.8023	0
ENSMUSG00000022843	Clcn2	16	Promoter (<=1kb)	14.1343	20536429	20536762	17.2951	36.8031	0	20536056	20536781	11.2136	27.8732	0	20535995	20536838	13.8941	32.1608	0
ENSMUSG00000022844	Pdia5	16	Promoter (<=1kb)	6.07459	35311057	35311310	7.09949	7.29002	0	35310988	35311262	6.52295	12.2644	0	35311074	35311301	4.60134	7.46771	0
ENSMUSG00000022848	Slc49a4	16	Promoter (<=1kb)	28.9782	35589363	35589951	26.4231	67.3597	0	35589170	35589977	27.5971	123.013	0	35589366	35590045	32.9145	120.597	0
ENSMUSG00000022855	Senp2	16	Promoter (<=1kb)	9.65888	21828012	21828439	10.9642	16.749	0	21828012	21828806	10.6943	23.8501	0	21827899	21828842	7.31814	16.6508	0
ENSMUSG00000022856	Tmem41a	16	Promoter (<=1kb)	9.64457	21766021	21766386	11.3698	17.8909	0	21765979	21766348	8.78089	21.2507	0	21765844	21766387	8.78305	19.1469	0
ENSMUSG00000022863	Btg3	16	Intron (Btg3-202/Btg3, intron 1 of 3)	6.74763	78173743	78173971	6.27201	5.65977	109	78173758	78174092	7.53573	12.8395	0	78173748	78174040	6.43514	9.63503	40
ENSMUSG00000022864	D16Ertd472e	16	Promoter (<=1kb)	11.3372	78373575	78373803	10.2172	14.2433	0	78373552	78373888	8.02825	18.1282	0	78373553	78373934	15.7661	44.1831	0
ENSMUSG00000022889	Mrpl39	16	5' UTR	25.0357	84531967	84532347	28.9056	62.1195	283	84531990	84532584	20.0047	56.7216	46	84531934	84532724	26.1969	64.8702	0
ENSMUSG00000022890	Atp5j	16	Promoter (<=1kb)	16.6418	84631990	84633644	12.9713	23.7708	0	NA	NA	NA	NA	NA	84631828	84633880	20.3123	59.8339	0
ENSMUSG00000022897	Dyrk1a	16	Promoter (<=1kb)	5.77799	94370857	94371008	8.2535	10.6369	0	94370766	94371397	4.863	10.3419	0	94370753	94371020	4.21746	10.5928	0
ENSMUSG00000022905	Kpna1	16	5' UTR	63.1434	35803451	35804286	87.714	292.676	4331	35803444	35804459	32.3687	278.194	4324	35803205	35804587	69.3476	417.781	4085
ENSMUSG00000022913	Psmg1	16	Promoter (<=1kb)	50.3701	95791188	95792264	44.0228	109.004	0	95791539	95792446	60.1111	221.008	0	95791392	95792357	46.9765	203.171	0
ENSMUSG00000022914	Brwd1	16	Promoter (<=1kb)	4.89393	95883547	95883739	5.42401	4.20086	0	95883276	95883655	4.36385	5.73224	71	NA	NA	NA	NA	NA
ENSMUSG00000022945	Chaf1b	16	Exon (Cldn14-205/Cldn14, exon 2 of 2)	7.44681	93716541	93716727	6.43406	6.17059	35752	93716252	93716818	6.49209	10.5257	35463	93716197	93716928	9.41429	16.0636	35408
ENSMUSG00000022948	Setd4	16	Promoter (<=1kb)	50.7571	93400299	93401318	49.8645	131.727	0	93400270	93401706	40.428	179.43	0	93400042	93401707	61.9787	235.855	0
ENSMUSG00000022949	Clic6	16	Exon (Clic6-201/Clic6, exon 1 of 6)	5.90147	92295557	92295732	5.77186	4.9062	12933	NA	NA	NA	NA	NA	92295420	92295809	6.03108	14.5178	12796
ENSMUSG00000022951	Rcan1	16	Intron (Rcan1-202/Rcan1, intron 1 of 3)	5.44025	92242183	92242383	6.45408	6.0368	25372	92242141	92242415	4.42642	4.42091	25340	NA	NA	NA	NA	NA
ENSMUSG00000022956	Atp5o	16	Promoter (<=1kb)	15.5178	91728138	91728597	18.1828	36.8955	0	91727737	91728777	8.82737	30.0752	0	91727965	91728745	19.5432	48.5973	0
ENSMUSG00000022957	Itsn1	16	5' UTR	7.67909	91526271	91526396	5.51532	4.3508	102	91526232	91526863	8.19101	14.9533	63	91526231	91526444	9.33095	19.1036	62
ENSMUSG00000022960	Donson	16	Promoter (<=1kb)	20.8372	91485580	91486138	19.3622	36.4674	0	91485350	91486138	17.1263	50.5779	0	91485267	91486186	26.023	71.6795	0
ENSMUSG00000022967	Ifnar1	16	Promoter (<=1kb)	39.1883	91281731	91282068	40.1524	110.685	-58	91281030	91282522	34.7334	126.077	0	91281323	91282290	42.6789	159.666	0
ENSMUSG00000022974	Paxbp1	16	Promoter (<=1kb)	47.4797	90840657	90841668	57.0465	155.841	0	90840555	90841678	26.5112	179.032	0	90840569	90842350	58.8815	272.919	0
ENSMUSG00000022978	Mis18a	16	Promoter (<=1kb)	42.1924	90523846	90524921	54.5274	137.281	0	90523532	90525074	32.7555	135.021	0	90523224	90524778	39.2944	131.116	0
ENSMUSG00000023004	Tuba1b	15	5' UTR	31.8407	98831239	98832259	38.8518	97.7725	187	98831159	98832627	18.5464	78.9467	0	98830571	98832627	38.124	134.511	0
ENSMUSG00000023007	Prpf40b	15	Promoter (<=1kb)	8.13507	99192724	99193008	5.33889	5.3472	0	99192700	99193091	7.52648	16.1146	0	99192682	99193091	11.5398	24.1777	0
ENSMUSG00000023009	Nckap5l	15	Promoter (<=1kb)	10.6133	99355764	99356114	7.68673	9.73621	-135	99354909	99356185	13.5398	32.1894	0	NA	NA	NA	NA	NA
ENSMUSG00000023010	Tmbim6	15	5' UTR	67.9306	99290884	99291587	73.9897	211.699	121	99290868	99291802	64.9209	334.092	105	99290821	99291847	64.8813	346.269	58
ENSMUSG00000023015	Racgap1	15	Promoter (<=1kb)	9.805	99549174	99550347	11.5661	16.9577	0	NA	NA	NA	NA	NA	99549011	99550087	8.04392	14.7149	0
ENSMUSG00000023017	Asic1	15	5' UTR	4.79569	99568361	99568566	5.26423	3.94163	112	99568263	99568551	4.32714	7.10081	14	NA	NA	NA	NA	NA
ENSMUSG00000023022	Lima1	15	Intron (Lima1-201/Lima1, intron 1 of 10)	6.55851	99763398	99763538	5.78304	4.78874	9799	99763203	99763712	6.49209	10.5257	9625	99763229	99763617	7.40041	12.6217	9720
ENSMUSG00000023027	Atf1	15	Promoter (<=1kb)	8.73339	100125595	100125982	6.12813	5.4844	0	NA	NA	NA	NA	NA	100125559	100125950	11.3386	22.6288	0
ENSMUSG00000023033	Scn8a	15	5' UTR	5.49655	100768690	100769114	3.8135	2.02274	951	100768444	100768825	3.76324	3.27521	705	100768535	100768832	8.9129	15.2295	796
ENSMUSG00000023051	Tarbp2	15	5' UTR	6.91394	102426630	102426913	8.60958	10.1962	3	102426562	102426966	5.77032	7.69226	0	102426582	102426813	6.36191	8.33306	0
ENSMUSG00000023067	Cdkn1a	17	Intron (Trp53cor1-201/Trp53cor1-201, intron 1 of 1)	13.1185	29284667	29284893	14.4126	27.9878	-25057	29284453	29285127	13.5538	33.5781	-24823	29284542	29285225	11.3892	32.6678	-24725
ENSMUSG00000023089	Ndufa5	6	5' UTR	13.7165	24527646	24527972	15.2964	25.6409	40	24527671	24528263	14.373	35.0539	0	24527640	24528248	11.4802	21.1156	0
ENSMUSG00000023104	Rfc2	5	5' UTR	26.0649	134611335	134611820	36.6112	90.2077	1115	134610551	134611820	15.5187	32.8494	331	NA	NA	NA	NA	NA
ENSMUSG00000023147	Get1	16	Promoter (<=1kb)	62.0304	95946253	95947480	75.7272	228.618	0	95946293	95947879	59.3655	263.378	0	95946043	95947373	50.9984	253.121	0
ENSMUSG00000023156	Rpp14	14	Promoter (<=1kb)	60.7787	14388713	14389527	63.6052	175.2	0	14388698	14389509	41.6747	245.178	0	14388581	14389509	77.0563	339.781	0
ENSMUSG00000023169	Slc38a1	15	Promoter (<=1kb)	4.9641	96540791	96540934	5.33568	4.05641	0	96540692	96540931	4.59253	3.38329	0	NA	NA	NA	NA	NA
ENSMUSG00000023175	Bsg	10	Promoter (<=1kb)	7.99312	79540019	79540559	9.48565	12.65	0	79540192	79540880	6.76396	14.9501	0	79540048	79540599	7.72976	11.8305	0
ENSMUSG00000023243	Kcnk5	14	5' UTR	17.1749	20231616	20231853	6.10159	7.23273	24	20231428	20231873	16.8204	52.3366	4	20231160	20231885	28.6029	78.8687	0
ENSMUSG00000023277	Twf2	9	Promoter (<=1kb)	14.886	106080025	106080352	7.90384	14.1175	0	106080025	106080487	18.8861	62.1124	0	106079854	106080536	17.8681	47.2602	0
ENSMUSG00000023284	Zfp605	5	Promoter (<=1kb)	22.5898	110257953	110258598	15.0452	25.6169	0	110257147	110258640	27.31	80.3668	0	110257200	110258633	25.4142	75.2004	0
ENSMUSG00000023286	Ube2j2	4	Promoter (<=1kb)	9.30065	156027437	156028510	11.5661	16.9577	0	156027532	156028130	3.7649	5.45799	-158	156027564	156028548	12.571	25.9482	0
ENSMUSG00000023330	Dtwd1	2	Promoter (<=1kb)	23.9781	125993734	125994336	25.1113	50.1871	0	125993743	125994442	34.934	94.3873	0	125993790	125994259	11.8892	41.6101	0
ENSMUSG00000023353	Agap3	5	Promoter (<=1kb)	19.5959	24656861	24657205	12.4909	22.399	0	24656642	24657576	25.3253	88.0981	0	24656617	24657397	20.9716	60.1837	0
ENSMUSG00000023403	Stk31	6	Promoter (<=1kb)	38.5205	49372146	49373187	45.6399	140.3	0	49371954	49373257	34.4744	189.704	0	49371968	49373261	35.4472	188.833	0
ENSMUSG00000023443	Esx1	X	5' UTR	8.29286	136020669	136020795	5.02226	3.48029	2037	136020488	136021017	11.3022	18.616	1815	136020398	136021212	8.55415	11.4515	1620
ENSMUSG00000023460	Rab12	17	Promoter (<=1kb)	8.43495	66826575	66826807	11.6826	17.1612	0	66826285	66826921	7.67247	14.4895	0	66826346	66826947	5.94981	9.16158	0
ENSMUSG00000023473	Celsr3	9	Promoter (<=1kb)	65.5064	108703164	108705205	93.6838	268.799	0	108702982	108705253	47.706	202.1	0	108703128	108705295	55.1293	212.249	0
ENSMUSG00000023505	Cdca3	6	Promoter (<=1kb)	17.1945	124806159	124806688	19.4313	39.6885	0	124806105	124806974	17.3143	56.4963	0	124806118	124806973	14.838	38.7696	0
ENSMUSG00000023832	Acat2	17	Promoter (<=1kb)	10.4524	13179635	13179858	12.8315	19.6089	-1	13179351	13179914	11.2893	21.933	0	13179395	13180042	7.23646	11.0095	0
ENSMUSG00000023852	Chd1	17	Promoter (<=1kb)	6.84516	15924888	15925031	5.98554	5.1378	-198	NA	NA	NA	NA	NA	15924888	15925672	7.70479	11.3477	0
ENSMUSG00000023908	Pkmyt1	17	Promoter (<=1kb)	23.9644	23944758	23945722	29.4573	62.6128	0	23944630	23945767	16.5583	58.8728	0	23944565	23945788	25.8777	76.0175	0
ENSMUSG00000023909	Paqr4	17	5' UTR	7.88149	23959000	23959329	10.0158	13.5546	512	23958709	23959376	7.85222	14.826	465	23958888	23959376	5.77649	14.2558	465
ENSMUSG00000023911	Flywch2	17	Promoter (<=1kb)	9.92812	24004938	24005137	9.32705	11.6753	0	24004692	24005116	7.08228	12.47	0	24004621	24005138	13.375	26.0449	0
ENSMUSG00000023919	Cenpq	17	Promoter (<=1kb)	7.67108	41245666	41246046	7.13936	7.35392	0	41245638	41246192	8.20281	11.686	0	NA	NA	NA	NA	NA
ENSMUSG00000023923	Tbc1d5	17	Promoter (<=1kb)	31.2239	51486233	51486972	20.1776	46.063	0	51485766	51486902	30.0907	101.933	0	51485914	51487047	43.4034	120.987	0
ENSMUSG00000023932	Cdc5l	17	Promoter (<=1kb)	56.1075	45743710	45744713	55.1677	146.388	0	45743485	45745103	54.9433	311.244	0	45743484	45744750	58.2115	333.059	0
ENSMUSG00000023939	Mrpl14	17	Promoter (<=1kb)	49.7397	45997073	45997971	42.7574	128.79	0	45996381	45998175	48.086	210.113	0	45996381	45997813	58.3755	242.214	0
ENSMUSG00000023940	Sgo1	17	Promoter (<=1kb)	69.3482	53995993	53996863	97.5753	282.031	0	53996003	53996954	49.793	199.975	0	53996061	53997336	60.6763	203.275	0
ENSMUSG00000023953	Polh	17	Promoter (<=1kb)	112.49	46513038	46514420	143.436	476.358	0	46512932	46514721	91.0704	596.123	0	46512852	46514483	102.962	555.873	0
ENSMUSG00000023961	Enpp4	17	Promoter (<=1kb)	29.754	44416433	44416909	23.3381	47.2365	0	44416431	44417104	32.3257	99.88	0	44416296	44417047	33.5981	93.1267	0
ENSMUSG00000023967	Mrps18a	17	Promoter (<=1kb)	9.78638	46421359	46422143	10.0888	15.7981	0	46421668	46422329	9.21949	19.4166	0	46421706	46422119	10.0508	19.2748	0
ENSMUSG00000023977	Ubr2	17	Promoter (<=1kb)	12.1323	47321949	47322137	19.0866	34.9674	-467	47321855	47322136	8.6359	14.2443	-373	47321928	47322121	8.67432	13.3796	-446
ENSMUSG00000023988	Bysl	17	5' UTR	21.6603	47921823	47922379	15.9003	27.6268	38	47921309	47922839	16.0565	56.209	0	47921626	47922408	33.024	103.169	9
ENSMUSG00000023994	Nfya	17	Promoter (<=1kb)	13.7769	48716786	48717533	19.1585	36.6605	0	48716786	48717592	9.94214	19.065	0	48716304	48717631	12.2302	25.3684	0
ENSMUSG00000024002	Brd4	17	Promoter (<=1kb)	7.43236	32503428	32503887	10.0445	13.188	0	32503358	32503964	6.76396	14.9501	0	32503301	32503773	5.4886	9.38707	0
ENSMUSG00000024006	Stk38	17	Promoter (<=1kb)	99.2329	29226179	29227641	83.5931	304.512	0	29225783	29228044	73.7409	580.703	0	29225731	29228077	140.365	688.596	0
ENSMUSG00000024012	Mtch1	17	Exon (Mtch1-201/Mtch1, exon 1 of 12)	6.12375	29566534	29566678	5.25017	3.9192	230	29566500	29566689	7.45459	12.2399	219	29566570	29566760	5.66649	8.26635	148
ENSMUSG00000024018	Ccdc167	17	Promoter (<=1kb)	20.6568	29935588	29936070	23.2064	46.3995	0	29935487	29936318	16.0565	56.209	0	29935466	29936198	22.7074	66.7703	0
ENSMUSG00000024019	Cmtr1	17	Promoter (<=1kb)	8.76058	29879434	29879603	8.65779	10.9247	0	29878840	29880077	10.0257	16.5325	0	29879175	29879796	7.59829	12.0607	0
ENSMUSG00000024026	Glo1	17	Exon (Dnah8-220/Dnah8, exon 11 of 11)	10.1187	30877258	30877412	8.08061	9.65541	-31413	30877142	30877477	10.5998	21.3329	-31297	30877074	30877607	11.6755	22.0175	-31229
ENSMUSG00000024030	Abcg1	17	Intron (Abcg1-204/Abcg1, intron 2 of 5)	23.3871	31292250	31292463	29.4134	72.4217	15601	31291867	31292665	16.8091	60.2139	15218	31291972	31292707	23.9388	77.1222	15323
ENSMUSG00000024038	Ndufv3	17	Promoter (<=1kb)	14.1283	31738721	31739488	12.6212	19.9934	0	31738855	31739683	14.6872	36.3213	0	31738599	31739671	15.0765	31.4616	0
ENSMUSG00000024045	Akap8	17	Promoter (<=1kb)	20.4392	32539734	32540568	24.5255	50.6718	0	32539724	32540999	15.9351	48.2621	0	32539491	32540820	20.857	54.0996	0
ENSMUSG00000024048	Myl12a	17	Promoter (<=1kb)	32.7006	71309552	71309980	38.2399	93.1386	0	71308817	71310035	29.0161	96.9674	0	71309262	71310691	30.8457	88.4309	0
ENSMUSG00000024059	Clip4	17	5' UTR	15.7312	72089486	72089974	12.4909	22.399	14018	72089461	72090129	20.0664	67.8499	13993	72089438	72090170	14.6363	53.0493	13970
ENSMUSG00000024067	Dpy30	17	5' UTR	30.602	74622925	74623837	22.4996	64.133	7102	74622868	74623823	37.665	112.175	7116	74622976	74623837	31.6415	105.814	7102
ENSMUSG00000024068	Spast	17	Promoter (<=1kb)	15.7089	74645514	74646366	8.77104	14.6387	0	74645133	74646736	16.2302	49.613	0	74645222	74646340	22.1254	56.2715	0
ENSMUSG00000024073	Birc6	17	Promoter (<=1kb)	21.8479	74834778	74835708	33.0034	72.145	0	74834688	74836130	18.5653	69.7777	0	74834478	74835846	13.975	53.6739	0
ENSMUSG00000024078	Ttc27	17	Promoter (<=1kb)	15.0004	75024090	75025216	11.8094	17.1313	0	75024293	75025341	11.5087	29.0723	0	75023994	75025317	21.6829	54.6851	0
ENSMUSG00000024087	Cyp1b1	17	Promoter (<=1kb)	13.0508	80023154	80023553	8.21845	9.44083	-664	80023160	80023837	14.7416	30.2109	-670	80023129	80023580	16.1923	36.1017	-639
ENSMUSG00000024091	Vapa	17	Promoter (<=1kb)	32.3515	65920389	65920890	38.2929	91.5705	0	65919631	65921213	33.5456	123.85	0	65919827	65921048	25.2159	97.4159	0
ENSMUSG00000024096	Ralbp1	17	5' UTR	23.785	66191508	66192345	21.4984	70.1734	448	66191118	66192975	21.5419	75.1633	0	66191275	66192580	28.3146	102.624	213
ENSMUSG00000024097	Srsf7	17	Promoter (<=1kb)	35.2297	80514337	80514934	33.6565	80.6405	0	80513796	80515024	30.9311	103.469	0	80513749	80514990	41.1015	128.792	0
ENSMUSG00000024120	Lrpprc	17	Promoter (<=1kb)	10.3261	85098037	85098357	12.9082	20.0872	0	85097811	85098286	11.6041	22.4599	0	85098037	85098372	6.46603	14.3067	0
ENSMUSG00000024121	Atp6v0c	17	Promoter (<=1kb)	16.9188	24387983	24389211	17.9021	32.2528	0	24388027	24389632	16.5253	50.9708	0	24387741	24389457	16.329	43.7203	0
ENSMUSG00000024130	Abca3	17	Promoter (<=1kb)	30.0624	24570691	24571537	16.1997	52.9665	0	24569964	24571565	34.901	130.679	0	24569985	24571597	39.0865	140.673	0
ENSMUSG00000024142	Mlst8	17	5' UTR	30.75	24697657	24698011	23.0602	55.7034	41	24697584	24698032	25.9683	97.956	20	24697298	24698274	43.2214	148.068	0
ENSMUSG00000024145	Pigf	17	Promoter (<=1kb)	26.6311	87332201	87332860	17.2951	36.8031	0	87332178	87332883	36.9126	110.885	0	87332307	87332883	25.6854	79.3941	0
ENSMUSG00000024150	Mcfd2	17	Promoter (<=1kb)	26.253	87572897	87573612	21.0258	40.6279	0	87572839	87573718	26.5085	85.5731	0	87572616	87573665	31.2247	96.9841	0
ENSMUSG00000024151	Msh2	17	Promoter (<=1kb)	25.2317	87979430	87980768	30.0904	67.8259	0	87979371	87980493	16.8684	38.6614	0	87979139	87980728	28.7362	71.7934	0
ENSMUSG00000024170	Telo2	17	Promoter (<=1kb)	34.7135	25334536	25335093	42.1871	103.844	0	25334224	25335362	27.7389	107.394	0	25334183	25335395	34.2145	110.413	0
ENSMUSG00000024174	Pot1b	17	Promoter (<=1kb)	24.2507	56019212	56019666	22.2414	42.5552	0	56019129	56019759	25.6867	62.2671	0	56019150	56019728	24.8238	58.3462	0
ENSMUSG00000024188	Luc7l	17	5' UTR	6.82616	26472041	26472174	6.81665	6.67928	171	26471984	26472319	6.83567	8.31088	114	NA	NA	NA	NA	NA
ENSMUSG00000024193	Phf1	17	Promoter (<=1kb)	15.0024	27151851	27152251	16.5363	29.2589	0	27151763	27152224	15.6038	40.8718	0	27151750	27152092	12.8672	28.373	0
ENSMUSG00000024206	Rfx2	17	Intron (Rfx2-202/Rfx2, intron 1 of 16)	7.07826	57136982	57137226	5.76504	5.39008	787	NA	NA	NA	NA	NA	57136763	57137378	8.39148	14.3484	635
ENSMUSG00000024208	Uqcc2	17	Promoter (<=1kb)	96.709	27352047	27353483	80.039	261.061	0	27351486	27353421	74.84	527.977	0	27351273	27353460	135.248	641.654	0
ENSMUSG00000024213	Nudt3	17	Promoter (<=1kb)	35.7383	27841888	27842821	20.8661	67.2172	0	27841810	27842944	33.1165	158.235	0	27841848	27843077	53.2321	211.3	0
ENSMUSG00000024219	Anks1	17	Promoter (<=1kb)	13.3017	28127986	28128290	13.2055	21.9409	0	28127928	28128805	12.1818	29.7124	0	28127928	28128607	14.5178	34.6371	0
ENSMUSG00000024223	Armc12	17	Intron (Armc12-205/Armc12, intron 3 of 5)	10.5111	28752344	28752537	11.6231	18.7995	2564	28752176	28752694	9.53354	24.4866	2396	28752200	28752664	10.3768	28.0454	2420
ENSMUSG00000024234	Mtpap	18	Promoter (<=1kb)	10.0778	4375270	4375981	4.8042	3.44721	0	4375539	4376088	9.53354	24.4866	0	4375422	4376063	15.8957	34.8941	0
ENSMUSG00000024241	Sos1	17	Promoter (<=1kb)	24.2328	80787333	80788155	22.1183	62.5879	0	80786866	80788232	20.6566	70.7569	0	80786892	80788523	29.9234	110.754	0
ENSMUSG00000024246	Thumpd2	17	Exon (Thumpd2-201/Thumpd2, exon 1 of 10)	6.27798	81372230	81372476	8.60958	10.1962	35	81372216	81372397	5.01283	4.24526	114	81372230	81372432	5.21153	5.43876	79
ENSMUSG00000024248	Cox7a2l	17	Intron (Cox7a2l-203/Cox7a2l, intron 1 of 2)	8.61121	83821865	83822036	7.78839	8.64997	2723	83821851	83822034	8.59736	15.1669	2725	83821851	83822034	9.44789	15.6153	2725
ENSMUSG00000024253	Dync2li1	17	Exon (Plekhh2-201/Plekhh2, exon 11 of 30)	6.73382	84879067	84879284	7.13936	7.35392	-54640	NA	NA	NA	NA	NA	84879043	84879476	6.32829	8.27719	-54448
ENSMUSG00000024270	Slc39a6	18	5' UTR	15.4778	24736351	24736785	15.5768	26.5751	89	24736210	24736888	15.0862	38.4721	0	24736250	24736914	15.7705	34.6837	0
ENSMUSG00000024276	Zfp397	18	Promoter (<=1kb)	8.15036	24087620	24087750	9.08645	11.3652	0	24087445	24088160	5.9019	8.66428	0	24087554	24087834	9.46274	14.189	0
ENSMUSG00000024283	Wac	18	Promoter (<=1kb)	12.1042	7868733	7869023	9.32705	11.6753	0	7868493	7869192	13.5744	37.7628	0	7868541	7869358	13.4112	26.7297	0
ENSMUSG00000024290	Rock1	18	Promoter (<=1kb)	84.6764	10181320	10182413	96.8578	279.508	0	10181395	10182540	97.9565	381	0	10181377	10182710	59.2148	307.625	0
ENSMUSG00000024293	Esco1	18	Promoter (<=1kb)	16.7963	10610053	10610480	12.9335	21.4858	0	10609770	10610459	12.394	32.7357	0	10609476	10610488	25.0615	60.404	0
ENSMUSG00000024294	Mib1	18	Promoter (<=1kb)	51.7836	10725455	10726124	58.3002	160.197	0	10725379	10726656	37.8833	189.948	0	10725326	10726660	59.1674	210.618	0
ENSMUSG00000024301	Kifc5b	17	Promoter (<=1kb)	17.3144	27135714	27135906	19.2867	35.8132	-159	27135732	27136016	16.9385	44.0274	-49	27135695	27135905	15.718	32.5302	-160
ENSMUSG00000024317	Rnf138	18	Promoter (<=1kb)	12.6262	21134280	21134798	8.54175	10.1798	0	21134306	21134800	17.4247	38.8698	0	21134315	21134800	11.9121	25.4401	0
ENSMUSG00000024335	Brd2	17	Promoter (<=1kb)	64.117	34340831	34342019	46.1691	230.925	0	34340440	34342577	86.7579	483.895	0	34339585	34342128	59.4239	475.393	0
ENSMUSG00000024346	Pfdn1	18	Promoter (<=1kb)	26.371	36587120	36587974	26.643	55.9003	0	36586934	36588466	23.697	60.6066	0	36586827	36588283	28.7731	82.9387	0
ENSMUSG00000024347	Psd2	18	Exon (Nrg2-203/Nrg2, exon 10 of 10)	25.777	36151061	36151808	15.8539	32.3341	53178	36150892	36151780	28.6578	95.3226	53009	36150892	36151844	32.8192	125.675	53009
ENSMUSG00000024371	C2	17	5' UTR	31.3137	35113104	35113874	21.9285	47.4932	3367	35112974	35114160	30.7213	120.461	3081	35112862	35114415	41.2914	143.524	2826
ENSMUSG00000024383	Map3k2	18	Promoter (<=1kb)	43.4605	32295858	32296555	40.7475	101.182	0	32295238	32296786	48.3139	151.147	0	32295183	32296783	41.32	151.475	0
ENSMUSG00000024384	Iws1	18	Promoter (<=1kb)	29.8689	32200749	32201186	15.2865	26.0529	0	32200580	32201380	35.4641	127.43	0	32200565	32201294	38.8562	121.675	0
ENSMUSG00000024387	Csnk2b	17	5' UTR	4.12562	35340592	35340883	4.32378	2.54526	146	35340603	35341009	3.92746	4.31174	20	NA	NA	NA	NA	NA
ENSMUSG00000024392	Bag6	17	Promoter (<=1kb)	113.886	35353905	35354851	94.588	298.32	0	35353769	35354875	103.072	537.481	0	35353259	35355039	143.998	652.286	0
ENSMUSG00000024393	Prrc2a	17	Promoter (<=1kb)	6.20706	35383627	35383955	5.28462	4.39767	0	35383291	35383853	7.1295	11.6702	20	NA	NA	NA	NA	NA
ENSMUSG00000024400	Wdr33	18	Promoter (<=1kb)	10.2844	31936877	31937495	9.73549	12.7726	0	NA	NA	NA	NA	NA	31936868	31937835	10.8333	17.8758	0
ENSMUSG00000024413	Npc1	18	Promoter (<=1kb)	9.15837	12369169	12369497	7.78839	8.64997	0	12369078	12369454	13.6125	32.3177	3	12369141	12369458	6.07424	10.574	0
ENSMUSG00000024427	Spry4	18	Promoter (<=1kb)	22.1415	38734071	38735227	21.3586	43.0204	0	38733483	38735473	19.3308	58.8148	0	38733753	38735599	25.7352	77.6213	0
ENSMUSG00000024431	Nr3c1	18	5' UTR	6.17152	39623540	39623687	5.73972	4.71623	28787	39623524	39623747	5.26854	7.84579	28727	39622918	39623747	7.50631	10.1782	28727
ENSMUSG00000024436	Mrps18b	17	Promoter (<=1kb)	56.8814	36227090	36227733	74.4133	215.803	0	36226440	36228572	49.9257	274.462	0	36226380	36228440	46.3051	294.232	0
ENSMUSG00000024456	Diaph1	18	Promoter (<=1kb)	14.6408	38068032	38068649	14.6347	23.6849	0	38067941	38068786	15.1305	33.5778	0	38067810	38068723	14.1573	37.5031	0
ENSMUSG00000024472	Dcp2	18	Promoter (<=1kb)	14.2624	44512786	44513698	15.7842	26.2784	0	44512941	44514040	16.2076	35.3914	0	44512884	44513931	10.7953	21.6956	0
ENSMUSG00000024487	Yipf5	18	Promoter (<=1kb)	31.4244	40352049	40352521	38.7431	88.8556	0	40351837	40352658	17.1155	53.711	0	40351803	40352667	38.4146	119.842	0
ENSMUSG00000024505	Dtwd2	18	Promoter (<=1kb)	29.7751	49888326	49888741	27.9084	60.2274	0	49887706	49889636	34.3894	122.245	0	49888115	49889217	27.0276	96.2104	0
ENSMUSG00000024507	Hsd17b4	18	Promoter (<=1kb)	22.7154	50261147	50261657	23.5324	48.2116	0	50261173	50261703	24.14	63.9592	0	50260743	50261820	20.4739	57.599	0
ENSMUSG00000024513	Mbd2	18	5' UTR	44.1643	70701321	70702246	33.4768	82.0521	61	70701313	70702292	29.2515	187.382	53	70701145	70702465	69.7645	259.94	0
ENSMUSG00000024515	Smad4	18	Promoter (<=1kb)	43.1166	73836325	73837336	39.0882	90.8649	0	73836269	73837323	47.145	159.473	0	NA	NA	NA	NA	NA
ENSMUSG00000024528	Srfbp1	18	Promoter (<=1kb)	11.0247	52598720	52598966	9.15239	15.7864	0	52598677	52599098	13.8708	25.6215	0	52598720	52599152	10.0508	19.2748	0
ENSMUSG00000024538	Ppic	18	5' UTR	9.01838	53550915	53551135	10.3597	14.4894	52	53550676	53551473	9.61235	16.3677	0	53550898	53551271	7.08311	12.9454	0
ENSMUSG00000024539	Ptpn2	18	Promoter (<=1kb)	38.5747	67857116	67858014	24.021	58.9896	0	67856936	67857927	29.855	137.21	0	67856927	67858229	61.8481	209.004	0
ENSMUSG00000024542	Cep192	18	Promoter (<=1kb)	36.6733	67932910	67933417	42.1871	103.844	0	67932539	67933737	42.2703	161.157	0	67933053	67933783	25.5624	109.683	0
ENSMUSG00000024553	Galr1	18	Downstream (<1kb)	8.33709	82409596	82409769	7.78839	8.64997	15133	82409584	82409871	8.65852	12.8655	15031	82409596	82409795	8.56437	11.8685	15107
ENSMUSG00000024561	Mbd1	18	5' UTR	43.0651	74400804	74401819	32.6149	80.5586	128	74400783	74401957	43.5273	140.662	107	74400599	74402348	53.0532	162.744	0
ENSMUSG00000024571	Naa12	18	Promoter (<=1kb)	145.812	80249766	80250701	68.6053	336.567	0	80249555	80251166	157.924	783.681	0	80249426	80251442	210.906	946.48	0
ENSMUSG00000024576	Csnk1a1	18	Promoter (<=1kb)	48.7798	61688042	61688756	56.3585	148.651	0	61687979	61688863	52.3353	182.698	0	61687986	61688910	37.6456	151.31	0
ENSMUSG00000024580	Grpel2	18	Promoter (<=1kb)	18.0423	61859015	61859531	11.5301	19.7036	0	61858987	61859841	16.2302	49.613	0	61858997	61859829	26.3665	74.1025	0
ENSMUSG00000024581	Napg	18	Promoter (<=1kb)	11.7862	63110660	63110899	19.7765	38.3502	-3	63110492	63111073	6.91071	10.0083	0	63110336	63111121	8.67135	12.9115	0
ENSMUSG00000024594	Prrc1	18	5' UTR	6.74169	57487878	57488122	4.31991	4.26262	65	57487872	57488183	9.67203	18.5971	59	57487885	57488306	6.23314	10.0793	72
ENSMUSG00000024597	Slc12a2	18	Promoter (<=1kb)	6.77074	58011381	58011574	5.76504	5.39008	-176	58011358	58011606	8.59736	15.1669	-144	58011365	58011606	5.94981	9.16158	-144
ENSMUSG00000024601	Isoc1	18	Promoter (<=1kb)	12.3366	58792345	58792948	11.5301	19.7036	0	58792330	58792859	12.5475	48.6235	0	58792299	58792945	12.9321	47.5534	0
ENSMUSG00000024603	Dctn4	18	Promoter (<=1kb)	8.31711	60658969	60659282	7.41618	8.01405	0	60658935	60659319	8.26266	16.5761	0	60658920	60659184	9.2725	14.8279	-73
ENSMUSG00000024614	Tmx3	18	Promoter (<=1kb)	39.0511	90527730	90528574	33.149	91.7895	0	90527648	90529004	36.9889	101.828	0	90527821	90528826	47.0154	131.403	0
ENSMUSG00000024622	Hmgxb3	18	Promoter (<=1kb)	27.3393	61309684	61310214	28.5574	62.1195	0	61309601	61310316	24.1423	75.6348	0	61309664	61310290	29.3183	93.603	0
ENSMUSG00000024645	Timm21	18	Promoter (<=1kb)	50.0464	84969711	84970416	50.94	125.992	-62	84969514	84970741	46.0269	148.357	0	84969640	84970891	53.1722	153.936	0
ENSMUSG00000024654	Asrgl1	19	Promoter (<=1kb)	21.4969	9112712	9113219	24.3149	48.0941	0	9112522	9113079	18.5401	40.7375	0	9112617	9113132	21.6358	54.6047	0
ENSMUSG00000024726	Carnmt1	19	5' UTR	12.5167	18648161	18648307	11.6826	17.1612	33	18648160	18648679	4.67332	8.55397	32	18648099	18648709	21.1943	53.0307	0
ENSMUSG00000024743	Syt7	19	Promoter (<=1kb)	14.5996	10366389	10366973	7.62699	11.3268	0	10366134	10366959	21.8787	60.0511	0	10366370	10367012	14.2932	32.1713	0
ENSMUSG00000024758	Rtn3	19	Promoter (<=1kb)	73.1708	7459839	7460861	80.2543	236.883	0	7459841	7460932	49.173	269.018	0	7459577	7461084	90.0851	413.909	0
ENSMUSG00000024759	Atl3	19	5' UTR	31.8558	7471406	7472272	32.6686	90.0005	1	7471324	7472338	20.4621	101.926	0	7471411	7472335	42.4368	156.929	6
ENSMUSG00000024764	Naa40	19	Promoter (<=1kb)	16.6343	7218075	7218681	14.2647	25.9059	0	7217699	7218815	15.8056	54.8886	0	7217757	7218804	19.8327	69.1197	0
ENSMUSG00000024772	Ehd1	19	Promoter (<=1kb)	65.7157	6326708	6327413	73.9847	261.081	0	6326676	6327885	52.8025	335.687	0	6326677	6327973	70.3599	425.643	0
ENSMUSG00000024773	Atg2a	19	Promoter (<=1kb)	9.67461	6291298	6291498	12.3316	18.6766	-200	NA	NA	NA	NA	NA	6291298	6291524	7.01761	9.39497	-174
ENSMUSG00000024786	Majin	19	Promoter (<=1kb)	10.0358	6234332	6234557	8.73891	10.5409	0	6234063	6234800	8.34923	13.767	0	6234114	6234760	13.0192	27.9892	0
ENSMUSG00000024789	Jak2	19	Promoter (<=1kb)	44.2791	29228701	29229318	35.4974	83.1629	0	29228641	29229646	56.3388	229.467	0	29228557	29229596	41.0011	209.672	0
ENSMUSG00000024799	Tm7sf2	19	Promoter (2-3kb)	13.2093	6120949	6121257	13.4518	25.159	-2546	6120896	6121658	12.9842	35.2296	-2493	6120574	6121690	13.192	33.6145	-2171
ENSMUSG00000024800	Rpp30	19	Promoter (<=1kb)	14.5735	36060889	36061320	14.4049	23.2362	0	36060706	36061651	15.9499	34.2605	0	36061018	36061488	13.3659	23.6588	0
ENSMUSG00000024811	Tnks2	19	Promoter (<=1kb)	48.2512	36811259	36812376	47.0812	146.119	0	36811077	36812279	29.178	204.759	0	36811062	36812385	68.4945	292.432	0
ENSMUSG00000024826	Dpf2	19	Promoter (<=1kb)	43.7471	5962088	5963367	42.277	126.889	0	5961961	5963849	39.2541	135.394	0	5961719	5963981	49.7101	157.016	0
ENSMUSG00000024833	Pola2	19	Promoter (<=1kb)	44.1124	6013822	6014648	48.62	125.631	0	6013773	6015145	32.0081	124.043	0	6013567	6014539	51.7091	181.669	0
ENSMUSG00000024847	Aip	19	5' UTR	106.879	4170747	4171524	81.578	246.347	4334	4170490	4171527	108.433	518.297	4331	4170288	4171545	130.627	565.871	4313
ENSMUSG00000024855	Pacs1	19	5' UTR	9.83529	5322608	5323136	10.0888	15.7981	11	5322561	5323182	12.0989	31.5033	0	5322710	5323328	7.31814	16.6508	0
ENSMUSG00000024856	Cdk2ap2	19	Promoter (<=1kb)	21.622	4146801	4147076	19.4848	38.4536	-106	4146712	4147083	19.7714	66.4057	-99	4146696	4147126	25.6098	69.1647	-56
ENSMUSG00000024870	Rab1b	19	Promoter (<=1kb)	18.8201	5156710	5157280	22.9959	51.5793	0	5156454	5157775	15.7234	44.8213	0	5156619	5157349	17.7409	46.2538	0
ENSMUSG00000024889	Rce1	19	5' UTR	31.0301	4675248	4675611	22.0671	43.6894	58	4675055	4675740	32.1585	96.5729	0	4674871	4676195	38.8647	117.426	0
ENSMUSG00000024896	Minpp1	19	Promoter (<=1kb)	34.7014	32463133	32464014	23.3652	47.2837	0	32462946	32464069	36.9172	111.938	0	32463062	32464118	43.8218	133.456	0
ENSMUSG00000024927	Rela	19	Promoter (<=1kb)	32.7929	5687451	5688304	20.6581	47.6435	0	5687149	5688444	28.5832	146.533	0	5687138	5688405	49.1373	190.348	0
ENSMUSG00000024941	Scyl1	19	Distal Intergenic	32.277	5853421	5853961	36.9924	106.324	-31974	5853018	5854172	27.9284	89.1138	-31571	5853106	5854318	31.9102	107.325	-31659
ENSMUSG00000024943	Smc5	19	Promoter (<=1kb)	20.7663	23251112	23251366	14.7287	23.8704	0	23250866	23251675	22.6133	57.0686	0	23250860	23251516	24.9569	57.7643	0
ENSMUSG00000024949	Sf1	19	5' UTR	36.6925	6413908	6415168	30.1587	64.5987	188	6413304	6415380	34.8727	169.789	0	6413291	6415411	45.046	192.22	0
ENSMUSG00000024955	Esrra	19	Promoter (<=1kb)	11.219	6898970	6899343	12.3316	18.6766	0	6898875	6899338	6.19699	9.58408	0	6898855	6899339	15.1285	34.9965	0
ENSMUSG00000024959	Bad	19	Promoter (<=1kb)	36.0198	6918637	6919170	33.3355	80.0716	-59	6918351	6919804	35.6439	123.473	0	6918328	6919658	39.0799	125.295	0
ENSMUSG00000024975	Pdcd4	19	Intron (Pdcd4-202/Pdcd4, intron 1 of 11)	28.6141	53891137	53891686	33.0726	76.333	10475	53890909	53892478	29.8205	103.443	10247	53890784	53892411	22.9493	85.2632	10122
ENSMUSG00000024985	Tcf7l2	19	Distal Intergenic	5.27486	55718365	55718496	5.84129	4.88099	-11756	55718325	55718496	6.01676	6.34882	-11756	55718142	55718428	3.96654	3.41667	-11824
ENSMUSG00000024987	Cyp26a1	19	Exon (Cyp26c1-201/Cyp26c1, exon 6 of 6)	6.95321	37681366	37681577	6.2176	5.83137	-4669	37681271	37681973	7.2756	15.129	-4273	37681122	37681973	7.36643	13.9385	-4273
ENSMUSG00000024991	Eif3a	19	Promoter (<=1kb)	42.5482	60778627	60779438	49.5731	122.394	0	60778350	60779662	43.452	141.652	0	60778296	60779991	34.6195	119.533	0
ENSMUSG00000025025	Mxi1	19	Intron (Mxi1-201/Mxi1, intron 1 of 5)	14.6583	53317571	53317784	27.689	58.5231	18622	53317568	53318546	8.23913	14.0607	18619	53317561	53318599	8.04672	11.4633	18612
ENSMUSG00000025027	Xpnpep1	19	5' UTR	10.5924	53026918	53027104	12.6212	19.9934	1541	53026446	53027088	13.2063	26.3623	1557	53026787	53027119	5.94981	9.16158	1526
ENSMUSG00000025034	Trim8	19	5' UTR	6.05567	46490590	46490973	7.03711	7.1843	449	NA	NA	NA	NA	NA	46490661	46490845	5.07423	5.84987	520
ENSMUSG00000025035	Arl3	19	Promoter (<=1kb)	23.8367	46561351	46561822	29.9543	66.1155	0	46561216	46562007	17.8238	52.6961	0	46561216	46562026	23.7321	60.6979	0
ENSMUSG00000025050	Pcgf6	19	Promoter (<=1kb)	37.4339	47038849	47039551	48.6246	122.086	0	47038847	47039564	26.0492	86.6274	0	47038791	47039565	37.628	110.075	0
ENSMUSG00000025060	Slk	19	Promoter (<=1kb)	53.8189	47567712	47568225	34.3215	115.204	0	47567721	47568485	47.2152	220.529	0	47567653	47568506	79.9201	308.704	0
ENSMUSG00000025066	Sfr1	19	Promoter (<=1kb)	33.0438	47719757	47720312	41.5381	101.78	0	47719610	47720463	40.2812	120.866	0	47719730	47720377	17.3123	74.2912	0
ENSMUSG00000025081	Tdrd1	19	Promoter (<=1kb)	37.0331	56814522	56814915	37.4337	89.1591	0	56814455	56815162	31.6112	148.46	0	56814395	56815117	42.0545	135.932	0
ENSMUSG00000025102	3110040N11Rik	7	Promoter (<=1kb)	35.2706	81438890	81439680	42.8361	105.913	0	81438817	81439651	25.3782	94.8486	0	81438591	81440019	37.5975	133.556	0
ENSMUSG00000025128	Bhlhe22	3	Exon (Bhlhe22-201/Bhlhe22, exon 1 of 1)	8.35238	18109665	18109856	5.76504	5.39008	1327	NA	NA	NA	NA	NA	18109168	18110009	10.9397	24.9271	830
ENSMUSG00000025130	P4hb	11	Promoter (<=1kb)	76.0721	120463198	120464312	61.4938	206.346	0	120463089	120464651	75.6672	355.305	0	120463266	120464441	91.0554	442.236	0
ENSMUSG00000025132	Arhgdia	11	Promoter (<=1kb)	62.343	120471875	120473040	49.9637	157.875	0	120471272	120473239	71.3342	359.413	0	120471733	120473331	65.7313	352.132	0
ENSMUSG00000025134	Alyref	11	Promoter (<=1kb)	12.0194	120489180	120489582	10.4178	14.5865	0	120488609	120489823	14.3057	31.4864	0	120488629	120489640	11.3347	26.8889	0
ENSMUSG00000025138	Sirt7	11	Promoter (<=1kb)	15.0331	120515444	120516250	25.9003	58.8867	0	120515355	120515899	9.28266	23.3952	167	120515368	120516577	9.91635	23.5746	0
ENSMUSG00000025139	Tollip	7	5' UTR	22.7057	141456084	141456865	29.2065	64.0193	15379	141455926	141457185	19.156	45.5496	15059	141455952	141457151	19.7547	48.9584	15093
ENSMUSG00000025151	Maged1	X	Promoter (<=1kb)	20.1094	93585360	93585933	20.089	36.9795	0	93584840	93586083	23.1155	56.2488	0	93584841	93586075	17.1236	44.3861	0
ENSMUSG00000025153	Fasn	11	Promoter (<=1kb)	22.1237	120715033	120715813	29.5578	65.382	0	120714524	120715842	14.6303	81.441	0	120714477	120715971	22.1831	98.196	0
ENSMUSG00000025155	Dus1l	11	Promoter (<=1kb)	12.4567	120687283	120687740	15.4148	30.939	-54	120687129	120687796	11.1049	23.3924	0	120686904	120687763	10.8505	21.2129	0
ENSMUSG00000025156	Gps1	11	Promoter (<=1kb)	5.17172	120675086	120675344	5.81025	4.96908	0	NA	NA	NA	NA	NA	120675165	120675445	4.53319	4.92184	67
ENSMUSG00000025159	Mms19	19	Promoter (<=1kb)	9.65921	41969355	41969650	8.43489	10.5599	0	41969356	41970204	7.67247	14.4895	0	41969085	41970144	12.8703	32.3396	0
ENSMUSG00000025162	Csnk1d	11	Promoter (<=1kb)	6.8542	120881948	120882253	4.95754	4.45128	0	120881477	120882586	6.17725	14.03	0	120881912	120882126	9.42781	18.7351	30
ENSMUSG00000025173	Wdr45b	11	Promoter (<=1kb)	18.4316	121245199	121245455	20.2839	42.525	0	121245025	121245748	14.9092	38.874	0	121244748	121245531	20.1016	56.0968	0
ENSMUSG00000025195	Dnmbp	19	5' UTR	16.5478	43868051	43868410	24.0142	49.0979	60220	43867962	43868610	14.6894	32.1401	60020	43867792	43868443	10.9397	24.9271	60187
ENSMUSG00000025198	Erlin1	19	Promoter (<=1kb)	40.5179	44057802	44058569	45.5014	117.107	0	44057633	44058554	23.5648	111.658	0	44057779	44058828	52.4876	207.462	0
ENSMUSG00000025203	Scd2	19	Distal Intergenic	20.912	44272803	44273276	16.8283	30.8316	-8837	44272620	44273537	25.4338	80.7754	-8576	44272652	44273400	20.4739	57.599	-8713
ENSMUSG00000025204	Ndufb8	19	Promoter (<=1kb)	26.9997	44543119	44544213	20.6581	47.6435	0	44543057	44544069	27.225	88.7994	0	44542945	44544450	33.1161	98.2622	0
ENSMUSG00000025213	Kazald1	19	Promoter (<=1kb)	37.604	45063424	45063645	29.2065	64.0193	-35	45062994	45063645	36.8016	124.479	-35	45063034	45063646	46.804	155.466	-34
ENSMUSG00000025217	Btrc	19	Promoter (<=1kb)	40.6842	45351997	45352538	51.2736	133.38	0	45351931	45352731	30.4378	81.9594	0	45351950	45352739	40.3412	116.788	0
ENSMUSG00000025220	Oga	19	Promoter (<=1kb)	28.682	45771368	45772835	32.1882	88.2181	0	45771284	45772971	22.692	105.801	0	45770921	45773024	31.1657	130.749	0
ENSMUSG00000025223	Ldb1	19	Promoter (<=1kb)	5.27074	46033750	46034061	4.8042	3.44721	-97	46033500	46034002	5.51942	8.68967	0	46033378	46034056	5.4886	9.38707	0
ENSMUSG00000025225	Nfkb2	19	Exon (4833438C02Rik-201/4833438C02Rik-201, exon 1 of 2)	10.7858	46293446	46293665	7.20631	8.60178	687	46293274	46293811	9.37016	18.6078	515	46293246	46293952	15.7808	37.5538	487
ENSMUSG00000025226	Fbxl15	19	Promoter (<=1kb)	22.0073	46314895	46317398	18.7988	37.2724	0	NA	NA	NA	NA	NA	46314603	46318075	25.2159	97.4159	0
ENSMUSG00000025228	Actr1a	19	Promoter (<=1kb)	34.7249	46383796	46384249	22.34	44.2008	0	46383799	46384737	42.8369	135.022	0	46383764	46384488	38.9978	113.452	0
ENSMUSG00000025231	Sufu	19	Promoter (<=1kb)	24.5044	46385274	46385595	27.2594	58.346	0	46385298	46385978	25.0178	67.2263	0	46385301	46386169	21.236	68.4385	0
ENSMUSG00000025237	Parp6	9	Promoter (<=1kb)	6.44212	59523609	59523905	6.99612	7.11227	-662	59523563	59523820	5.88811	6.81806	-747	NA	NA	NA	NA	NA
ENSMUSG00000025262	Fam120c	X	Promoter (<=1kb)	12.7575	150127146	150127291	12.3316	18.6766	0	150126936	150127885	8.27913	19.1557	0	150126996	150127840	17.6619	40.7694	0
ENSMUSG00000025268	Maged2	X	5' UTR	21.5025	149595834	149596187	21.524	40.6813	1154	149595705	149596575	20.0357	43.9839	766	149595514	149596667	22.948	50.4473	674
ENSMUSG00000025272	Tro	X	Intron (Tro-203/Tro, intron 1 of 12)	14.6708	149439039	149439540	12.9144	19.5363	1039	149438822	149439525	14.4472	28.4241	1054	149438596	149439528	16.6508	32.1321	1051
ENSMUSG00000025277	Abhd6	14	Promoter (<=1kb)	8.5019	14466527	14466975	11.0497	18.3838	0	14466457	14466901	7.37737	13.4706	0	14466650	14466909	7.07865	11.6057	0
ENSMUSG00000025278	Flnb	14	Promoter (<=1kb)	18.3871	14651567	14651852	25.38	51.7108	0	14651209	14651853	14.1116	31.1553	0	14651023	14651853	15.6695	36.6414	0
ENSMUSG00000025289	Prdx4	X	5' UTR	6.05414	154121457	154121692	6.45719	6.01761	2058	154121230	154121713	5.65108	5.21458	2037	NA	NA	NA	NA	NA
ENSMUSG00000025316	Banp	8	5' UTR	41.3514	122676623	122677661	44.1987	134.524	134	122676933	122677913	32.2948	126.705	444	122676916	122678028	47.5606	180.279	427
ENSMUSG00000025318	Jph3	8	Distal Intergenic	21.3471	122444373	122444832	28.1537	67.6814	-11530	122443932	122444779	14.3183	41.3575	-11583	122444084	122444815	21.5693	71.7122	-11547
ENSMUSG00000025326	Ube3a	7	Promoter (<=1kb)	32.6927	58878339	58878723	37.3082	84.6274	0	58878283	58878548	27.7984	75.6037	0	58878276	58878743	32.9715	96.0137	0
ENSMUSG00000025332	Kdm5c	X	Promoter (<=1kb)	15.5117	151015816	151016567	19.8292	36.4489	0	NA	NA	NA	NA	NA	151015742	151016683	11.1941	17.4865	0
ENSMUSG00000025337	Sbds	5	Promoter (<=1kb)	9.52816	130283830	130284438	9.60841	14.5393	0	130283434	130284324	6.02118	10.4428	47	130283514	130284325	12.9549	24.7347	46
ENSMUSG00000025364	Pa2g4	10	Promoter (<=1kb)	15.6895	128401839	128402100	20.0077	38.1965	0	NA	NA	NA	NA	NA	128401776	128402171	11.3714	21.5101	0
ENSMUSG00000025395	Prim1	10	Promoter (<=1kb)	29.0388	127850671	127851464	42.9086	101.439	0	127850755	127851472	13.0459	40.8463	0	127850318	127851575	31.1618	79.5113	0
ENSMUSG00000025403	Shmt2	10	Promoter (<=1kb)	40.1293	127357919	127358605	44.3875	125.157	0	127357638	127358955	34.7381	128.225	0	127357362	127358936	41.2622	153.638	0
ENSMUSG00000025409	Mbd6	10	Promoter (<=1kb)	50.1435	127124405	127125169	43.7182	132.608	0	127123581	127125417	57.5435	285.774	0	127123883	127127088	49.1687	292.723	0
ENSMUSG00000025417	Pip4k2c	10	Promoter (<=1kb)	7.65711	127047272	127047561	9.08645	11.3652	0	127047306	127047535	3.72928	5.86568	0	127047162	127047576	10.1556	17.2849	0
ENSMUSG00000025420	Katnal2	18	5' UTR	15.6056	77134614	77134919	14.9771	25.0495	85	77134456	77135438	8.10764	23.4007	0	77134403	77135455	23.7321	60.6979	0
ENSMUSG00000025421	Hdhd2	18	Promoter (<=1kb)	52.2157	77031475	77032229	58.3002	160.197	0	77031477	77032324	33.2027	201.698	0	77031092	77032464	65.1442	274.25	0
ENSMUSG00000025423	Pias2	18	Promoter (<=1kb)	10.5208	77152799	77152943	9.73549	12.7726	0	77152770	77153313	11.7762	23.9522	0	77152836	77153086	10.0508	19.2748	0
ENSMUSG00000025480	Syce1	7	Promoter (<=1kb)	58.3078	140367431	140368293	29.7453	94.7788	0	140367090	140368339	64.2553	228.215	0	140367071	140368282	80.9228	283.191	0
ENSMUSG00000025519	Tktl2	8	Promoter (<=1kb)	19.6686	66964152	66964696	13.8232	22.9981	0	66964146	66964854	18.9858	53.2319	0	66964188	66965039	26.1969	64.8702	0
ENSMUSG00000025538	Sumf2	5	Promoter (<=1kb)	33.6108	129875469	129876215	49.5977	135.254	0	129875484	129876228	30.2687	89.3509	0	129875611	129876512	20.966	74.9073	0
ENSMUSG00000025544	Tm9sf2	14	Promoter (<=1kb)	50.3955	122344323	122344904	34.1098	95.3881	0	122343706	122345248	60.8093	210.889	0	122344036	122345123	56.2674	190.786	0
ENSMUSG00000025551	Fgf14	14	Distal Intergenic	1.68726	125039031	125039441	1.94994	43.6174	-124492	125039054	125039417	1.5209	17.2643	-124515	125039051	125039423	1.59095	18.83	-124512
ENSMUSG00000025558	Dock9	14	Promoter (<=1kb)	28.4891	122034658	122036065	20.12	38.3994	0	122034770	122036111	33.7059	111.547	0	122034728	122036149	31.6415	105.814	0
ENSMUSG00000025571	Tnrc6c	11	Promoter (<=1kb)	6.48274	117544869	117545383	5.72024	6.26893	0	117544930	117545335	6.32758	13.1216	0	117544908	117545367	7.40041	12.6217	0
ENSMUSG00000025577	Cbx2	11	5' UTR	15.7292	118913820	118914070	13.2554	23.6558	32	118913458	118914391	13.5744	37.7628	0	118913555	118914352	20.3577	55.7193	0
ENSMUSG00000025578	Cbx8	11	Distal Intergenic	9.03072	118937334	118937633	8.8783	11.0006	-5539	118937334	118937633	7.41854	17.7938	-5539	118937375	118937674	10.7953	21.6956	-5580
ENSMUSG00000025579	Gaa	11	Exon (Ccdc40-203/Ccdc40, exon 1 of 4)	15.56	119149535	119150088	17.5819	31.6532	-8625	119149531	119150061	13.7986	44.5838	-8652	119149525	119149889	15.2995	47.0231	-8824
ENSMUSG00000025582	Nptx1	11	Distal Intergenic	16.1315	119415285	119415488	16.3343	33.8101	23091	119415300	119415738	14.965	37.5342	22841	119415089	119415758	17.0952	41.3012	22821
ENSMUSG00000025584	Pde8a	7	Promoter (<=1kb)	6.48585	80862776	80863057	6.34165	5.8467	-287	80862933	80863695	7.2756	15.129	0	80862679	80863566	5.84029	11.6604	0
ENSMUSG00000025607	Copg2	6	Exon (Copg2-202/Copg2, exon 1 of 9)	33.842	30873154	30873488	21.2643	40.5778	241	30872945	30873695	35.5787	134.12	34	30872974	30873666	44.683	147.219	63
ENSMUSG00000025651	Uqcrc1	9	Promoter (<=1kb)	44.4433	108765127	108766714	60.2671	155.637	0	108765516	108766869	24.3356	103.091	0	108765352	108766889	48.7273	162.273	0
ENSMUSG00000025702	Marchf8	6	5' UTR	7.53942	116315064	116315193	5.76504	5.39008	79	116315011	116315196	9.3138	17.4369	26	NA	NA	NA	NA	NA
ENSMUSG00000025738	Fbxl16	17	Intron (Fbxl16-201/Fbxl16, intron 1 of 5)	4.68196	26028370	26028506	4.32378	2.54526	311	26027976	26028380	4.15406	6.40328	0	26027975	26028339	5.56805	8.81415	0
ENSMUSG00000025757	Hspa4l	3	Promoter (<=1kb)	18.4129	40699336	40700614	23.7663	49.9581	0	40699138	40700524	14.0919	58.3109	0	40698939	40700576	17.3806	68.7686	0
ENSMUSG00000025762	Larp1b	3	Exon (Larp1b-202/Larp1b, exon 1 of 10)	9.9036	40904581	40904926	7.96657	9.17813	318	40904307	40905098	5.73736	16.0849	44	40904283	40905320	16.0069	40.1469	20
ENSMUSG00000025766	D3Ertd751e	3	Promoter (<=1kb)	6.21909	41696474	41697115	9.20644	11.4329	0	41696685	41697021	3.98097	5.72767	0	41696610	41697025	5.46987	6.84981	0
ENSMUSG00000025781	Atp5c1	2	Promoter (<=1kb)	42.9865	10084613	10085361	44.9792	113.409	0	10084542	10085580	41.5916	136.19	0	10084441	10085415	42.3886	136.51	0
ENSMUSG00000025785	Exosc7	9	Promoter (<=1kb)	6.90525	122942205	122942475	5.7241	4.69138	0	122942039	122942501	4.82598	8.26833	0	122942006	122942475	10.1657	18.9211	0
ENSMUSG00000025792	Slc25a10	11	5' UTR	6.71441	120382675	120382840	6.12813	5.4844	9	120382676	120383007	7.57995	15.7451	10	120382676	120382978	6.43514	9.63503	10
ENSMUSG00000025794	Rpl14	9	Promoter (<=1kb)	33.0136	120400062	120401269	13.3472	29.4503	0	120399960	120401548	47.3514	181.024	0	120399542	120401154	38.342	137.106	0
ENSMUSG00000025795	Rassf3	10	Promoter (<=1kb)	26.7829	121312331	121312712	27.2712	61.265	-79	121312015	121312719	25.0968	78.2978	0	121312019	121312667	27.9805	83.471	0
ENSMUSG00000025812	Pard3	8	Promoter (<=1kb)	12.3129	127790563	127790850	11.8218	20.1838	0	127790559	127791263	9.35075	20.759	0	127790524	127791275	15.7661	44.1831	0
ENSMUSG00000025825	Iscu	5	Promoter (<=1kb)	16.0463	113910754	113911043	20.9237	41.6156	0	113910666	113911094	13.4936	35.5264	0	113910631	113911047	13.7215	48.02	0
ENSMUSG00000025860	Xiap	X	5' UTR	9.52085	41156710	41156881	11.4794	16.3039	8154	41156412	41157167	9.24722	13.3668	7856	41156615	41157256	7.8359	9.57792	8059
ENSMUSG00000025872	Thoc3	13	Promoter (<=1kb)	14.3408	54616459	54616738	20.2053	39.1183	0	54616302	54616773	12.394	32.7357	0	54616279	54617027	10.4231	20.4766	0
ENSMUSG00000025873	Faf2	13	Promoter (<=1kb)	18.7634	54769473	54769974	21.7423	41.53	0	54769060	54769812	16.1628	37.4614	0	54769359	54770153	18.3851	42.7442	0
ENSMUSG00000025878	Uimc1	13	Promoter (<=1kb)	9.89439	55248083	55248255	12.7202	19.7465	0	55247907	55248332	10.2061	18.9628	0	55247674	55248312	6.7569	10.6094	0
ENSMUSG00000025880	Smad7	18	Exon (Smad7-201/Smad7, exon 1 of 4)	10.2669	75502305	75502507	10.9719	15.5672	1705	75502250	75502502	8.94589	24.8707	1650	75502021	75502504	10.883	30.3375	1421
ENSMUSG00000025903	Lypla1	1	Promoter (<=1kb)	4.75113	4877898	4878071	5.83453	4.87738	0	4877800	4878288	3.66774	4.03065	0	NA	NA	NA	NA	NA
ENSMUSG00000025907	Rb1cc1	1	5' UTR	17.0172	6284618	6285060	12.3316	18.6766	8197	6284459	6285580	18.4944	39.2186	8038	6284459	6285404	20.2254	46.6091	8038
ENSMUSG00000025917	Cops5	1	Promoter (1-2kb)	5.42895	10110075	10110360	5.84129	4.88099	-1682	10110038	10110360	5.01661	6.03933	-1645	NA	NA	NA	NA	NA
ENSMUSG00000025927	Tfap2b	1	Intron (Tfap2b-201/Tfap2b, intron 4 of 6)	13.2773	19297038	19297263	13.7568	22.0114	17900	19296972	19297284	11.4631	24.6266	17834	19297005	19297285	14.6119	27.4794	17867
ENSMUSG00000025933	Tmem14a	1	Promoter (<=1kb)	19.8207	21288787	21289102	6.63922	10.0726	0	21288777	21289748	28.2541	77.3082	0	21288789	21289354	24.5687	74.6092	0
ENSMUSG00000025935	Tram1	1	Promoter (<=1kb)	41.5689	13659775	13660446	42.643	108.219	0	13659361	13660659	40.5583	125.636	0	13659360	13660653	41.5055	132.774	0
ENSMUSG00000025940	Tmem70	1	Promoter (<=1kb)	15.7421	16735267	16735649	12.9144	19.5363	0	16735200	16735824	12.394	32.7357	0	16735186	16735873	21.9178	49.4581	0
ENSMUSG00000025956	Mettl21a	1	5' UTR	11.4327	64656155	64656366	10.3845	14.2097	35	64656032	64656366	8.85284	18.7253	35	64656082	64656374	15.0608	31.4351	27
ENSMUSG00000025963	Mdh1b	1	Promoter (<=1kb)	9.74594	63769521	63769684	6.24546	6.42202	-44	NA	NA	NA	NA	NA	63769522	63769738	13.2464	26.4551	-35
ENSMUSG00000025964	Adam23	1	Promoter (<=1kb)	9.32636	63484930	63485063	6.91375	6.86307	0	63484589	63485493	7.37737	13.4706	0	63484688	63485510	13.688	27.8286	0
ENSMUSG00000025980	Hspd1	1	Promoter (<=1kb)	25.0455	55126797	55127945	18.3784	35.2866	0	55126621	55128217	24.5156	81.8637	0	55126621	55128217	32.2423	86.0022	0
ENSMUSG00000025986	Slc39a10	1	5' UTR	101.969	46892424	46893312	84.1413	260.695	38700	46891776	46893749	102.094	391.056	38263	46891823	46893682	119.671	433.232	38330
ENSMUSG00000025995	Wdr75	1	5' UTR	18.7578	45834645	45835000	9.12799	13.3001	319	45834645	45835165	17.5618	64.2746	319	45834370	45835072	29.5837	84.335	44
ENSMUSG00000026004	Kansl1l	1	Intron (Kansl1l-201/Kansl1l, intron 1 of 13)	13.3858	66855690	66856278	9.91509	18.1313	443	66855594	66857044	13.8695	39.0443	0	66855594	66856752	16.3728	36.404	0
ENSMUSG00000026014	Raph1	1	Intron (Raph1-205/Raph1, intron 1 of 3)	13.0194	60605952	60606154	8.41413	10.2008	109	60605893	60606245	15.64	39.4663	18	60605976	60606233	15.0041	34.0821	30
ENSMUSG00000026017	Carf	1	Promoter (<=1kb)	34.3219	60137331	60137712	39.9644	95.537	0	60137026	60137923	23.6076	85.649	0	60136921	60137922	39.3937	114.128	0
ENSMUSG00000026021	Sumo1	1	Intron (Gm973-201/Gm973, intron 13 of 19)	6.20421	59653181	59653409	8.43742	9.99113	56584	59653335	59653529	4.43508	3.38367	56464	59653181	59653380	5.74012	5.9533	56613
ENSMUSG00000026034	Clk1	1	Promoter (<=1kb)	16.5533	58463128	58463742	15.6721	27.2144	0	NA	NA	NA	NA	NA	58462428	58463701	17.4346	39.6457	0
ENSMUSG00000026037	Orc2	1	5' UTR	8.33887	58543915	58544114	6.45408	6.0368	154	58543699	58544110	7.08228	12.47	158	58543710	58544144	11.4802	21.1156	124
ENSMUSG00000026049	Tex30	1	Promoter (<=1kb)	11.7641	44141291	44141678	11.4794	16.3039	0	44141192	44141681	13.2156	25.7528	0	44141329	44141700	10.5971	18.5437	0
ENSMUSG00000026078	Pdcl3	1	5' UTR	49.3436	39026756	39027379	48.7876	119.298	2067	39026718	39027849	63.1098	230.065	2029	39026743	39027611	36.1333	193.819	2054
ENSMUSG00000026082	Rev1	1	Promoter (<=1kb)	25.5591	38168736	38169130	24.0142	49.0979	0	38168086	38169210	26.8806	85.2996	0	38168019	38169303	25.7825	100.505	0
ENSMUSG00000026088	Mitd1	1	Promoter (<=1kb)	16.7654	37929281	37929611	16.5999	30.4333	0	37929247	37929492	14.3289	34.975	0	37929093	37929746	19.3674	42.1539	0
ENSMUSG00000026090	Cracdl	1	5' UTR	5.17699	37758876	37759052	6.45719	6.01761	114	37758697	37759210	4.26501	4.69121	0	37758616	37759123	4.80877	6.33102	43
ENSMUSG00000026095	Asnsd1	1	Promoter (<=1kb)	27.1369	53391679	53392146	31.2273	84.6717	0	53391365	53392167	25.0863	68.2375	0	53391481	53392233	25.097	86.7486	0
ENSMUSG00000026103	Gls	1	5' UTR	13.3265	52271933	52272183	8.64757	12.0867	208	52271452	52272279	15.64	46.9199	112	52271665	52272354	15.6918	53.9064	37
ENSMUSG00000026104	Stat1	1	Exon (Gm28177-201/Gm28177-201, exon 12 of 34)	38.98	52152625	52153125	34.5903	97.1964	-5474	52152350	52153161	37.3073	115.76	-5438	52151960	52153177	45.0425	169.787	-5422
ENSMUSG00000026112	Coa5	1	Promoter (<=1kb)	11.7034	37469149	37469367	13.5963	22.1369	0	37468981	37469495	9.561	17.3312	0	37468844	37469547	11.9529	20.769	0
ENSMUSG00000026113	Inpp4a	1	Promoter (<=1kb)	44.8591	37338878	37339384	33.7173	75.4053	0	37338737	37339443	40.121	150.354	0	37338715	37339612	60.7391	190.015	0
ENSMUSG00000026116	Tmem131	1	5' UTR	12.0681	36978780	36979231	13.7189	21.6059	3516	36978057	36979268	7.96756	15.5247	3479	36978309	36979308	14.5178	34.6371	3439
ENSMUSG00000026123	Plekhb2	1	Promoter (<=1kb)	47.0973	34888856	34889262	33.7396	84.2924	0	34888517	34889295	42.5639	149.126	0	34888309	34889362	64.9884	214.396	0
ENSMUSG00000026142	Rhbdd1	1	Promoter (<=1kb)	17.2234	82293760	82294540	13.6318	21.1864	0	82293745	82294612	19.0082	40.7954	0	82293682	82294493	19.03	38.7677	0
ENSMUSG00000026153	Fam135a	1	Promoter (<=1kb)	19.8646	24138841	24139463	19.6972	44.4915	0	24138649	24139507	15.4431	67.104	0	24138762	24139483	24.4535	83.6375	0
ENSMUSG00000026154	Sdhaf4	1	Promoter (<=1kb)	42.3998	24044249	24044922	38.2929	91.5705	0	24044202	24044979	41.6084	186.464	0	24044014	24045630	47.2983	205.006	0
ENSMUSG00000026155	Smap1	1	Promoter (<=1kb)	87.2397	23960812	23961912	85.7684	248.525	0	23960853	23962388	68.7419	416.307	0	23960737	23962319	107.209	514.616	0
ENSMUSG00000026162	Nhej1	1	Promoter (<=1kb)	44.9823	75101390	75102042	39.722	95.8787	0	75101305	75101934	45.8149	152.553	0	75101027	75101926	49.4101	159.963	0
ENSMUSG00000026174	Cnot9	1	Promoter (<=1kb)	33.797	74544893	74545828	33.6565	80.6405	0	74544829	74546021	34.6743	112.22	0	74544737	74545950	33.0601	94.1796	0
ENSMUSG00000026176	Ctdsp1	1	Promoter (<=1kb)	8.78941	74430521	74430678	6.24546	6.42202	0	74430464	74430916	10.7208	23.3049	0	74430463	74430742	9.40195	19.2322	0
ENSMUSG00000026181	Ppm1f	16	Promoter (<=1kb)	44.2736	16714162	16714939	64.1747	201.139	0	16713629	16715121	35.2139	125.897	0	16713855	16715331	33.4323	143.931	0
ENSMUSG00000026187	Xrcc5	1	Promoter (<=1kb)	13.6864	72346232	72346661	15.9614	27.2927	0	72346362	72346971	11.9387	22.4282	0	72346397	72347075	13.1592	23.8834	0
ENSMUSG00000026234	Ncl	1	Promoter (<=1kb)	27.4176	86287344	86287706	24.6632	50.9241	-222	86287300	86288016	27.9414	92.0502	-178	86286493	86288112	29.6481	84.4454	0
ENSMUSG00000026238	Ptma	1	Exon (Ptma-205/Ptma, exon 2 of 5)	52.6316	86455577	86456466	54.3853	147.924	1129	86454482	86456688	45.1589	240.325	34	86454538	86457323	58.3506	278.376	90
ENSMUSG00000026245	Farsb	1	Promoter (<=1kb)	20.3556	78465126	78465715	22.662	43.8271	0	78464886	78465732	12.795	39.6174	0	78464874	78465892	25.6098	69.1647	0
ENSMUSG00000026248	Mrpl44	1	Promoter (<=1kb)	13.1837	79753406	79753818	14.4242	24.529	0	79753316	79753943	16.4395	33.0377	0	79753177	79754084	8.68744	16.8779	0
ENSMUSG00000026269	Rnpepl1	1	Promoter (<=1kb)	5.29426	92838493	92839048	6.45719	6.01761	0	92838496	92838790	4.13133	3.65841	0	NA	NA	NA	NA	NA
ENSMUSG00000026277	Stk25	1	Exon (Gm28536-201/Gm28536-201, exon 1 of 1)	11.9197	93563553	93563853	17.2391	30.5515	22528	93563121	93564367	8.46923	14.4548	22014	93563629	93564056	10.0508	19.2748	22325
ENSMUSG00000026309	Ilkap	1	Promoter (<=1kb)	23.6073	91326312	91326792	27.8477	59.4551	0	91326119	91326813	15.0553	57.7448	0	91325957	91326949	27.9189	89.1318	0
ENSMUSG00000026313	Hdac4	1	Intron (Hdac4-212/Hdac4, intron 2 of 4)	52.6831	92108411	92109027	55.2483	179.819	14394	92108398	92109278	61.0846	308.803	14143	92108392	92109429	41.7163	255.971	13992
ENSMUSG00000026317	Cln8	8	5' UTR	28.4217	14938442	14939556	20.6581	47.6435	7107	14938359	14939544	24.0847	101.59	7024	14938539	14939594	40.5224	136.583	7204
ENSMUSG00000026339	Ccdc93	1	Promoter (<=1kb)	53.9706	121358662	121359555	43.7182	132.608	0	121358599	121359668	49.4531	171.698	0	121358579	121359736	68.7404	218.38	0
ENSMUSG00000026341	Actr3	1	Promoter (<=1kb)	33.8857	125363371	125363764	39.3945	115.592	0	125363250	125364085	24.9098	79.8122	0	125363271	125364133	37.3529	105.505	0
ENSMUSG00000026349	Ccnt2	1	Promoter (<=1kb)	17.2377	127701715	127701875	17.9234	46.1113	-26	127701720	127702201	17.1861	38.4675	0	127701712	127701892	16.6035	36.0829	-9
ENSMUSG00000026361	Cdc73	1	Promoter (<=1kb)	16.0964	143578655	143579215	12.9659	28.1358	-24	143578193	143579009	25.7182	67.5325	0	143578587	143579270	9.60505	26.9562	0
ENSMUSG00000026388	3110009E18Rik	1	Promoter (<=1kb)	52.7772	120048863	120049142	52.5716	137.696	0	120048831	120049546	52.0118	200.372	0	120048617	120049555	53.7481	182.805	0
ENSMUSG00000026404	Ddx59	1	Promoter (<=1kb)	32.0224	136342956	136343257	27.9084	60.2274	0	136342875	136343437	36.1451	114.8	0	136342784	136343429	32.0137	107.511	0
ENSMUSG00000026429	Ube2t	1	Exon (Lgr6-201/Lgr6, exon 18 of 18)	11.2062	134915246	134915682	15.8981	29.8294	24943	134914675	134915679	8.31917	32.3682	24372	134914965	134915901	9.4014	32.7789	24662
ENSMUSG00000026458	Ppfia4	1	Exon (Ppfia4-201/Ppfia4, exon 2 of 29)	6.99152	134256669	134256905	7.71072	8.52492	3761	134256667	134256876	7.32447	11.5667	3790	134256669	134257013	5.93936	8.37903	3653
ENSMUSG00000026489	Coq8a	1	5' UTR	14.8124	180023188	180023944	13.7652	25.0787	3223	180023008	180024123	16.8365	44.6071	3044	180022997	180024309	13.8355	36.1969	2858
ENSMUSG00000026500	Cox20	1	Promoter (<=1kb)	7.41638	178146348	178146591	6.88108	6.80003	-104	178145974	178146622	6.80624	9.83164	-73	178145910	178146633	8.56181	14.6381	-62
ENSMUSG00000026510	Trp53bp2	1	Promoter (<=1kb)	26.2181	182236504	182236950	18.3048	47.5689	0	182236182	182237184	26.2073	76.5658	0	182236035	182237303	34.1421	86.4535	0
ENSMUSG00000026519	Tmem63a	1	Promoter (<=1kb)	12.5986	180769732	180770224	15.6052	26.2318	0	180769663	180770342	9.28266	23.3952	0	180769527	180770419	12.9078	39.8901	0
ENSMUSG00000026554	Dcaf8	1	Promoter (<=1kb)	22.356	171975398	171976148	36.9924	106.324	0	171975358	171976271	11.9429	49.7011	0	171975161	171976341	18.1328	60.6254	0
ENSMUSG00000026565	Pou2f1	1	Promoter (<=1kb)	65.8876	165830269	165831045	46.1204	142.235	-22	165830265	165831087	61.3975	267.227	-18	165829125	165831221	90.1451	326.39	0
ENSMUSG00000026578	Ccdc181	1	Promoter (<=1kb)	23.0701	164103008	164103327	25.1113	50.1871	0	164102642	164103391	25.8585	65.1328	0	164102799	164103387	18.2404	48.7112	0
ENSMUSG00000026585	Kifap3	1	Promoter (<=1kb)	31.3288	163606998	163607440	41.2966	99.6813	0	163607047	163607504	24.1909	62.3045	0	163607050	163607641	28.499	68.786	0
ENSMUSG00000026594	Ralgps2	1	Promoter (<=1kb)	20.4058	156766833	156767628	22.0671	43.6894	0	156766597	156767785	21.2343	107.545	0	156766705	156767739	17.9159	90.7004	0
ENSMUSG00000026601	Axdnd1	1	Promoter (<=1kb)	17.7602	156248691	156249078	11.8218	24.276	0	156248079	156249308	17.5529	47.4464	0	156248293	156249094	23.9059	57.6174	0
ENSMUSG00000026603	Smyd2	1	Promoter (<=1kb)	12.9781	189654101	189654793	13.033	19.9938	0	189654109	189654761	10.0353	26.7021	0	189654087	189654813	15.8662	49.685	0
ENSMUSG00000026615	Eprs	1	Promoter (<=1kb)	5.66725	185095238	185095472	7.13936	7.35392	0	185095232	185095750	6.49209	10.5257	0	185095216	185095544	3.37031	3.42601	0
ENSMUSG00000026617	Bpnt1	1	Promoter (<=1kb)	53.1154	185064058	185064628	54.7679	177.803	0	185063323	185064741	44.0103	167.837	0	185063768	185064757	60.5678	199.401	0
ENSMUSG00000026618	Iars2	1	Promoter (<=1kb)	16.0823	185061132	185061690	16.2258	28.2134	0	185060915	185061985	12.394	32.7357	0	185061090	185061960	19.6272	61.0802	0
ENSMUSG00000026626	Ppp2r5a	1	5' UTR	7.15457	191129129	191129307	7.30811	8.41347	6162	NA	NA	NA	NA	NA	191129083	191129333	7.00104	12.3505	6136
ENSMUSG00000026627	Pacc1	1	Promoter (<=1kb)	24.8733	191058010	191058808	29.409	67.3786	0	191057193	191058886	22.0105	56.0436	0	191057692	191058706	23.2006	64.1224	0
ENSMUSG00000026634	Angel2	1	5' UTR	12.9301	190660151	190660895	9.91509	18.1313	2842	190660131	190661260	8.85284	18.7253	2822	190660315	190661409	20.0223	47.0427	3006
ENSMUSG00000026641	Usf1	1	Promoter (<=1kb)	11.2465	171238825	171239150	15.2643	26.0124	0	171238690	171239528	10.2311	34.9234	0	171238690	171239370	8.24407	24.2865	0
ENSMUSG00000026646	Suv39h2	2	Promoter (<=1kb)	29.7002	3475294	3476500	26.2722	54.0214	0	3475396	3476523	22.2098	66.7197	0	3475322	3476359	40.6184	125.787	0
ENSMUSG00000026650	Meig1	2	Intron (Meig1-201/Meig1, intron 1 of 2)	7.46182	3420178	3420336	5.69076	7.27366	3349	3419973	3420415	9.56994	15.2865	3270	3420138	3420344	7.12475	8.11733	3341
ENSMUSG00000026686	Lmx1a	1	Promoter (<=1kb)	7.12341	167515971	167516189	8.3903	9.91136	-617	167515901	167516454	6.27207	11.3456	-352	167516011	167516397	6.70786	9.69627	-409
ENSMUSG00000026688	Mgst3	1	Promoter (<=1kb)	19.8047	167221384	167221971	11.5301	19.7036	0	167221258	167221944	24.7174	77.6065	0	167220917	167221971	23.1665	77.4852	0
ENSMUSG00000026694	Eef1aknmt	1	Promoter (<=1kb)	25.1769	162375746	162376756	25.6252	53.3512	0	162375587	162376716	22.3299	55.7517	0	162375583	162376728	27.5756	70.7138	0
ENSMUSG00000026727	Rsu1	2	Promoter (<=1kb)	15.9347	13276346	13276586	11.8571	18.2434	-120	13275748	13276932	20.0513	47.8428	0	13275826	13277100	15.8957	34.8941	0
ENSMUSG00000026735	Ptf1a	2	Exon (1810010K12Rik-201/1810010K12Rik-201, exon 1 of 1)	6.75209	19456978	19457197	6.79817	6.77113	6504	19456754	19457561	5.26854	7.84579	6280	19456988	19457535	8.18955	13.5233	6514
ENSMUSG00000026743	Mllt10	2	5' UTR	8.14568	18069240	18069560	8.53151	10.4	9192	18069083	18070520	7.67247	14.4895	9035	18069043	18070435	8.23305	13.5975	8995
ENSMUSG00000026754	Golga1	2	Promoter (<=1kb)	42.7383	38955338	38955828	36.9924	106.324	0	38955038	38956040	55.2404	191.381	0	38955221	38955913	35.9822	159.042	0
ENSMUSG00000026755	Arpc5l	2	Promoter (<=1kb)	8.53769	38894923	38895542	11.5301	19.7036	0	38894993	38895407	5.01661	6.03933	0	38894904	38895368	9.06638	20.2351	0
ENSMUSG00000026771	Spopl	2	Promoter (<=1kb)	9.20471	23461803	23462159	9.08645	11.3652	0	23461598	23462122	6.77383	13.2022	0	23461610	23462159	11.7538	18.8918	0
ENSMUSG00000026782	Abi2	1	Promoter (<=1kb)	12.3369	60448564	60449029	11.5301	19.7036	0	60448587	60449245	8.4812	28.0483	0	60448535	60448948	16.9995	55.0957	0
ENSMUSG00000026788	Zbtb43	2	Promoter (<=1kb)	25.314	33358366	33358990	36.6183	88.4895	0	33358144	33359469	18.6423	50.1927	0	33358270	33359238	20.6813	54.6229	0
ENSMUSG00000026821	Ralgds	2	Promoter (<=1kb)	8.12706	28403048	28403319	8.77372	11.1184	0	28403038	28403550	4.4399	6.77654	0	28402970	28403365	11.1676	22.9292	0
ENSMUSG00000026825	Dnm1	2	Promoter (<=1kb)	10.1688	32242919	32243437	6.32307	9.11535	0	32242811	32243787	10.8121	24.067	0	32242811	32243495	13.3713	36.0089	0
ENSMUSG00000026853	Crat	2	Promoter (<=1kb)	19.2986	30305496	30306403	17.5276	32.0665	0	30305473	30306584	16.5583	58.8728	0	30305458	30306610	23.81	80.5498	0
ENSMUSG00000026856	Dolpp1	2	Promoter (<=1kb)	4.72714	30281901	30282031	4.09989	1.95736	-235	30281895	30282073	5.35438	6.28555	-193	NA	NA	NA	NA	NA
ENSMUSG00000026860	Sh3glb2	2	Promoter (<=1kb)	21.2247	30248968	30249450	20.4995	41.5166	0	30249005	30249446	17.8127	65.6412	0	30249086	30249446	25.3621	82.5489	0
ENSMUSG00000026867	Gapvd1	2	5' UTR	48.0238	34643859	34644692	49.9755	129.087	552	34643864	34644736	41.6084	186.464	508	34643815	34644742	52.4876	207.462	502
ENSMUSG00000026887	Mrrf	2	5' UTR	8.11534	36026454	36026684	10.4533	14.1181	53	36026442	36026804	6.72467	8.51146	0	36026449	36026684	7.16802	8.86341	48
ENSMUSG00000026894	Morn5	2	Promoter (<=1kb)	58.1383	35938826	35939518	50.7752	125.645	0	35938197	35939598	46.9272	185.01	0	35938435	35939508	76.7123	257.471	0
ENSMUSG00000026895	Ndufa8	2	Distal Intergenic	7.68537	35911619	35911831	5.73972	4.71623	27587	NA	NA	NA	NA	NA	35911556	35911837	9.63101	16.424	27581
ENSMUSG00000026914	Psmd14	2	Promoter (<=1kb)	57.9595	61541779	61542463	77.4862	212.62	0	61541525	61542276	40.8374	153.941	0	61541540	61542656	55.5548	190.774	0
ENSMUSG00000026915	Strbp	2	5' UTR	16.2189	37593103	37593293	10.8235	16.0634	578	37592753	37593732	16.8204	52.3366	139	37592841	37593817	21.0128	62.8231	54
ENSMUSG00000026917	Wdr5	2	Promoter (<=1kb)	32.632	27405107	27406087	34.0311	81.3053	0	27404742	27405674	30.4705	111.764	0	27404644	27405805	33.3944	114.157	0
ENSMUSG00000026922	Agpat2	2	5' UTR	9.99756	26494050	26494238	6.83591	7.06324	191	26493410	26494632	9.44949	19.2938	0	26493708	26494207	13.7073	31.1571	222
ENSMUSG00000026924	Sec16a	2	Promoter (<=1kb)	7.97175	26335874	26336040	5.37948	4.12826	-646	26335696	26336029	6.99595	11.8721	-468	26335682	26336088	11.5398	24.1777	-454
ENSMUSG00000026933	Camsap1	2	Promoter (<=1kb)	24.9154	25872878	25873364	14.893	29.4227	0	25872176	25874047	22.2556	102.898	0	25872434	25874037	37.5975	133.556	0
ENSMUSG00000026960	Arl6ip6	2	Promoter (<=1kb)	11.4708	53081510	53082198	10.762	14.7285	0	53081034	53082216	12.1796	27.1385	0	NA	NA	NA	NA	NA
ENSMUSG00000026965	Anapc2	2	Promoter (<=1kb)	10.6395	25162157	25162500	7.55985	14.8995	0	25161993	25162499	11.8038	30.2818	0	25162022	25162689	12.555	29.7752	0
ENSMUSG00000026988	Wdsub1	2	Promoter (<=1kb)	45.7194	59712767	59713365	50.7921	131.546	0	59712622	59713643	34.0312	120.526	0	59712618	59713591	52.3349	166.143	0
ENSMUSG00000026994	Galnt3	2	Promoter (<=1kb)	13.2766	65955044	65955345	13.8232	22.9981	0	65954941	65955456	8.15729	28.7221	0	65954711	65955355	17.8494	59.232	0
ENSMUSG00000027011	Ube2e3	2	Intron (Ube2e3-203/Ube2e3, intron 1 of 1)	6.27858	78699090	78699327	5.73972	4.71623	622	78699152	78699550	4.13133	3.65841	684	78699026	78699571	8.9647	12.9372	558
ENSMUSG00000027016	Zfp385b	2	5' UTR	9.87403	77646807	77647335	9.12799	13.3001	2648	77646761	77647536	6.02118	10.4428	2447	77646796	77647505	14.4729	35.2582	2478
ENSMUSG00000027082	Tfpi	2	Intron (Gm13710-201/Gm13710-201, intron 1 of 2)	13.8762	84336337	84336884	24.7866	49.511	-29218	84336508	84337017	6.54577	14.03	-29389	84336522	84337189	10.2962	22.5546	-29403
ENSMUSG00000027091	Zc3h15	2	Promoter (<=1kb)	22.1595	83474607	83474918	31.2578	69.2742	0	83474635	83475212	11.0388	31.2641	0	83474607	83475147	24.1818	58.0828	0
ENSMUSG00000027104	Atf2	2	Promoter (<=1kb)	10.7532	73723277	73723539	12.3316	18.6766	-294	73723250	73723536	10.7286	18.2003	-267	73723269	73723702	9.19943	14.7125	-286
ENSMUSG00000027130	Slc12a6	2	Promoter (<=1kb)	26.4384	112095706	112096646	21.3556	59.5208	0	112095654	112096992	21.601	98.5762	0	112095560	112096806	36.3585	144.385	0
ENSMUSG00000027168	Pax6	2	Intron (Pax6os1-202/Pax6os1-202, intron 1 of 3)	6.44258	105446734	105446863	7.31272	7.83736	-52382	105446674	105446981	5.21318	5.11027	-52264	105446624	105446863	6.80183	7.93373	-52382
ENSMUSG00000027184	Caprin1	2	5' UTR	7.46082	103627375	103627556	6.0101	5.2972	438	103627334	103627598	8.91155	16.7335	396	NA	NA	NA	NA	NA
ENSMUSG00000027185	Nat10	2	Promoter (<=1kb)	11.7108	103591445	103591812	12.0105	21.0431	0	103591242	103591949	10.2747	15.948	0	103591413	103591754	12.8473	21.7154	0
ENSMUSG00000027198	Ext2	2	Promoter (<=1kb)	25.5705	93652589	93653145	25.1956	51.9274	0	93652355	93653125	28.064	82.6296	0	93652497	93653117	23.4519	69.8862	0
ENSMUSG00000027230	Creb3l1	2	Exon (2900072N19Rik-201/2900072N19Rik-201, exon 2 of 2)	50.5666	91885753	91886131	43.2611	110.256	-30906	91885596	91886484	40.1329	177.678	-30749	91885516	91886488	68.3059	236.547	-30669
ENSMUSG00000027236	Eif3j1	2	Promoter (<=1kb)	7.78193	121858792	121859045	6.10159	7.23273	0	121858665	121859039	6.82112	8.66428	0	121858461	121859085	10.4231	20.4766	0
ENSMUSG00000027248	Pdia3	2	Promoter (<=1kb)	8.94602	121243980	121244198	8.61954	10.3184	-58	NA	NA	NA	NA	NA	121243894	121244235	9.2725	14.8279	-21
ENSMUSG00000027259	Adal	2	Promoter (<=1kb)	15.9963	120970360	120971060	15.5768	26.5751	0	120970341	120971101	16.4052	41.5695	0	120970442	120971117	16.0069	40.1469	0
ENSMUSG00000027276	Jag1	2	Promoter (<=1kb)	20.4335	136958203	136958976	19.471	36.666	0	136957754	136959415	16.492	47.8108	0	136957897	136959368	25.3375	69.5981	0
ENSMUSG00000027281	Slx4ip	2	Promoter (<=1kb)	42.6707	136732763	136733296	38.413	89.5121	0	136732507	136733867	34.7477	123.969	0	136732571	136733873	54.8513	160.182	0
ENSMUSG00000027282	Mtch2	2	Promoter (<=1kb)	30.0165	90676848	90677746	34.2066	79.2075	0	90676996	90677967	24.4929	90.2259	0	90676659	90677969	31.3499	91.2509	0
ENSMUSG00000027287	Snap23	2	Promoter (<=1kb)	76.0354	120397580	120398723	88.1663	263.272	0	120397523	120398647	62.669	233.143	0	120397518	120398636	77.2708	295.848	0
ENSMUSG00000027288	Zfp106	2	Promoter (<=1kb)	30.8545	120393937	120394391	26.9875	57.8438	0	120393535	120394863	39.1461	116.807	0	120393741	120394709	26.4299	82.6161	0
ENSMUSG00000027304	Rtf1	2	Promoter (<=1kb)	25.4928	119505410	119506092	21.9805	42.9675	0	119505192	119506500	27.1487	104.229	0	119505311	119506217	27.3493	97.8054	0
ENSMUSG00000027315	Spint1	2	Promoter (<=1kb)	4.70762	119067714	119068017	5.45332	4.18706	0	119067927	119068110	3.86078	4.68263	84	119067910	119068106	4.80877	6.33102	67
ENSMUSG00000027316	Gfra4	2	Exon (Gfra4-206/Gfra4, exon 2 of 6)	18.6371	130883246	130883663	15.0452	25.6169	1345	130883027	130883797	18.4877	63.7911	1211	130882925	130883830	22.3783	72.3794	1178
ENSMUSG00000027323	Rad51	2	5' UTR	6.38563	118943304	118943542	7.17465	7.35997	30	118943298	118943542	6.92037	8.82044	24	118943316	118943742	5.06187	7.13582	42
ENSMUSG00000027326	Knl1	2	Promoter (<=1kb)	39.2662	118877329	118878037	28.3448	74.1952	0	118877277	118878120	43.2523	142.428	0	118877294	118878497	46.2015	144.188	0
ENSMUSG00000027351	Spred1	2	Promoter (<=1kb)	6.80907	116951200	116951438	7.68673	9.73621	-417	116950957	116951586	5.31171	6.89171	-269	116951196	116951769	7.42877	10.8954	-86
ENSMUSG00000027361	Gabpb1	2	5' UTR	34.7745	126516957	126517878	42.1739	100.633	379	126516758	126518237	20.9465	94.2929	20	126516754	126518140	41.203	133.351	117
ENSMUSG00000027363	Usp8	2	Promoter (<=1kb)	13.5767	126549064	126549190	18.9096	34.6269	-58	126548982	126549196	7.67247	14.4895	-52	126548993	126549196	14.148	28.5947	-52
ENSMUSG00000027367	Stard7	2	5' UTR	9.28477	127112588	127112799	9.09142	12.3805	450	127112196	127112726	7.96756	15.5247	58	127111835	127112762	10.7953	21.6956	0
ENSMUSG00000027368	Dusp2	2	5' UTR	8.1488	127178155	127178495	5.92853	5.16128	76	127178060	127178621	10.3283	24.348	0	127178172	127178594	8.18955	13.5233	93
ENSMUSG00000027379	Bub1	2	Promoter (<=1kb)	18.1875	127673297	127673799	13.9923	22.8414	0	127673333	127673814	22.3299	55.7517	0	127673340	127673897	18.2404	48.7112	0
ENSMUSG00000027381	Bcl2l11	2	Exon (Bcl2l11-206/Bcl2l11, exon 1 of 4)	6.16088	127969451	127969648	6.16384	5.45615	1493	127969499	127969679	5.01661	6.03933	1541	127969437	127969817	7.30219	9.45378	1479
ENSMUSG00000027384	Ndufaf5	2	Promoter (<=1kb)	21.287	140012567	140012919	9.29687	11.616	0	140012528	140013114	21.9455	55.9322	0	140012572	140013112	32.6187	86.6432	3
ENSMUSG00000027386	Fbln7	2	Intron (Fbln7-202/Fbln7, intron 2 of 8)	16.5263	128714204	128714533	13.9322	26.567	9303	128713866	128714642	17.1155	53.711	8965	128713837	128714533	18.5312	45.2933	8936
ENSMUSG00000027387	Zc3h8	2	Promoter (<=1kb)	39.7695	128785497	128786743	48.7876	119.298	0	128785368	128786832	30.6899	123.493	0	128785428	128786395	39.831	144.258	0
ENSMUSG00000027405	Nop56	2	Promoter (<=1kb)	15.4669	130115856	130116266	14.8956	25.3511	-84	130115446	130116784	15.3449	45.5861	0	130115722	130116683	16.1601	36.7613	0
ENSMUSG00000027408	Cpxm1	2	Promoter (<=1kb)	10.0911	130239627	130240038	8.46535	10.0413	-133	130239260	130240119	11.7895	26.447	0	130239581	130240081	10.0183	19.2206	-87
ENSMUSG00000027411	Vps16	2	Promoter (<=1kb)	22.2708	130265396	130265851	27.759	65.3251	-408	130265229	130266170	23.3321	97.1097	-89	130265256	130266453	15.7212	69.4138	0
ENSMUSG00000027422	Rrbp1	2	5' UTR	10.2227	143852832	143853181	10.0445	13.188	2	143852650	143853196	12.2578	29.205	0	143852743	143853200	8.36568	15.7864	0
ENSMUSG00000027439	Gzf1	2	Promoter (<=1kb)	25.5165	148522450	148523493	25.7029	52.3529	0	148522188	148523519	28.7691	72.7056	0	148522250	148523775	22.0774	56.1894	0
ENSMUSG00000027465	Tbc1d20	2	Promoter (<=1kb)	27.4832	152135300	152136185	29.5578	65.382	0	152135158	152136435	21.5419	75.1633	0	152135133	152136259	31.3499	91.2509	0
ENSMUSG00000027472	Pdrg1	2	Promoter (<=1kb)	31.7564	152856722	152857416	33.1007	75.6242	0	152856722	152857453	31.6438	107.821	0	152856685	152857475	30.5247	100.753	0
ENSMUSG00000027488	Snta1	2	5' UTR	4.75368	154249686	154249936	6.07698	5.40004	83	NA	NA	NA	NA	NA	154249677	154249883	3.43038	2.71298	136
ENSMUSG00000027496	Aurka	2	Promoter (<=1kb)	41.7727	172212135	172213320	27.491	62.4284	0	172211387	172213452	33.8692	163.167	0	172211474	172213309	63.9579	234.179	0
ENSMUSG00000027508	Pag1	3	Promoter (<=1kb)	9.02446	9898564	9898783	11.0497	18.3838	0	9898014	9898797	7.41854	17.7938	0	9897780	9898961	8.60517	20.3778	0
ENSMUSG00000027509	Rae1	2	Promoter (<=1kb)	43.9935	172841588	172842520	38.7245	93.1927	0	172841595	172842791	53.7974	193.749	0	172841194	172842739	39.4588	142.463	0
ENSMUSG00000027510	Rbm38	2	5' UTR	40.2302	172863716	172864262	32.5513	75.3817	1425	172863698	172864801	44.5745	174.722	1407	172863698	172864692	43.5647	168.235	1407
ENSMUSG00000027540	Ptpn1	2	Promoter (<=1kb)	17.8441	167773941	167774190	15.5047	25.7046	0	167773690	167774204	16.8091	60.2139	0	167773764	167774204	21.2184	60.6254	0
ENSMUSG00000027551	Zfp64	2	Promoter (<=1kb)	7.60175	168798109	168798265	8.75029	11.0791	-602	168798145	168798353	6.45322	9.63981	-638	NA	NA	NA	NA	NA
ENSMUSG00000027560	Dok5	2	Intron (Dok5-201/Dok5, intron 2 of 7)	6.961	170668709	170668995	6.79817	6.77113	94982	170668819	170668995	5.0921	5.21839	95092	170668708	170669165	8.99272	15.3635	94981
ENSMUSG00000027569	Mrgbp	2	5' UTR	65.0049	180224244	180225416	81.9628	251.873	1147	180223995	180225387	43.721	175.46	898	180224079	180225582	69.331	271.13	982
ENSMUSG00000027589	Pcmtd2	2	Promoter (<=1kb)	22.1567	181479161	181479911	16.7794	41.8053	0	181479142	181480286	25.3952	61.7754	0	181479093	181480192	24.2956	56.6388	0
ENSMUSG00000027597	Ahcy	2	Distal Intergenic	4.63495	154893548	154893699	4.70557	2.90707	22718	154893569	154893817	4.56432	3.34047	22600	NA	NA	NA	NA	NA
ENSMUSG00000027598	Itch	2	Promoter (<=1kb)	21.997	154975289	154976040	25.0082	50.4485	0	154974981	154976113	18.9858	53.2319	0	NA	NA	NA	NA	NA
ENSMUSG00000027601	Mtfr1	3	5' UTR	23.019	19241857	19242770	22.4188	52.1847	366	19241434	19243043	21.6665	54.6255	0	19241434	19242830	24.9717	63.6633	0
ENSMUSG00000027610	Gss	2	Promoter (<=1kb)	22.0853	155434434	155435320	26.2292	55.7705	0	155434267	155435023	16.4783	43.2019	0	155434245	155435107	23.5484	61.2438	0
ENSMUSG00000027618	Nfs1	2	Promoter (<=1kb)	14.0876	155985774	155986296	9.1988	11.5697	0	155985328	155986361	14.7354	37.1208	0	155985458	155986353	18.3286	42.6482	0
ENSMUSG00000027634	Ndrg3	2	Promoter (<=1kb)	61.2881	156833334	156834162	82.8579	232.351	0	156833371	156834659	62.5362	240.641	0	156832908	156834339	38.4702	192.473	0
ENSMUSG00000027635	Dsn1	2	Promoter (<=1kb)	44.4898	156848647	156849727	37.5975	96.5007	0	156848579	156849880	44.4014	190.887	0	156848416	156849879	51.4704	197.017	0
ENSMUSG00000027637	Rab5if	2	Promoter (<=1kb)	23.3968	156704852	156705355	17.9944	35.2552	0	156704694	156705558	22.548	62.0834	0	156704637	156705544	29.6481	84.4454	0
ENSMUSG00000027639	Samhd1	2	Promoter (<=1kb)	36.6181	156976465	156977494	38.1732	89.0383	0	156976409	156977447	31.1654	106.944	0	156976124	156977588	40.5157	118.134	0
ENSMUSG00000027651	Rprd1b	2	Promoter (<=1kb)	53.2781	157870186	157870974	46.1032	113.046	0	157870190	157870917	54.1706	206.727	0	157870228	157871130	59.5604	244.392	0
ENSMUSG00000027652	Ralgapb	2	Promoter (<=1kb)	4.87125	158251082	158251217	4.72739	2.94571	-551	158251054	158251271	5.01512	5.09994	-497	NA	NA	NA	NA	NA
ENSMUSG00000027660	Skil	3	Promoter (<=1kb)	34.8131	31148796	31149158	27.6346	72.087	-49	31148236	31149808	33.3674	159.876	0	31148256	31149656	43.4372	183.175	0
ENSMUSG00000027661	Slc2a10	2	Distal Intergenic	9.062	165389164	165389412	10.3845	14.2097	43457	165388949	165389434	8.95558	16.2931	43242	165389114	165389420	7.84589	17.2797	43407
ENSMUSG00000027663	Zmat3	3	Promoter (<=1kb)	37.4749	32419009	32420240	38.8626	102.512	0	32419121	32420615	38.8009	249.354	0	32419220	32420509	34.7612	183.876	0
ENSMUSG00000027665	Pik3ca	3	Promoter (<=1kb)	6.27904	32451338	32451627	5.56214	4.42098	-193	32451338	32451748	6.99595	11.8721	-72	NA	NA	NA	NA	NA
ENSMUSG00000027667	Zfp639	3	5' UTR	58.1847	32564540	32565107	30.3507	114.017	132	32564429	32565703	58.9574	341.247	21	32564540	32565801	85.2458	386.1	132
ENSMUSG00000027677	Ttc14	3	Promoter (<=1kb)	10.0253	33853443	33854281	12.428	18.8542	0	33853442	33854152	9.68561	17.5415	0	33853632	33854183	7.96238	12.2158	0
ENSMUSG00000027708	Dcun1d1	3	5' UTR	79.5744	35986698	35987670	64.8198	188.215	3924	35986147	35987833	90.8892	513.203	3761	35986147	35987874	83.014	474.71	3720
ENSMUSG00000027713	1810062G17Rik	3	Promoter (<=1kb)	9.97324	36529798	36530124	15.0068	26.5751	0	36530010	36530295	7.82977	12.4242	0	36529703	36530327	7.08311	12.9454	0
ENSMUSG00000027715	Ccna2	3	Promoter (<=1kb)	25.8255	36625954	36626411	40.7047	100.231	0	36625675	36626474	16.9385	44.0274	0	36625735	36626414	19.8332	50.7005	0
ENSMUSG00000027739	Rab33b	3	Promoter (<=1kb)	50.0307	51391140	51392345	56.3769	173.486	0	51391066	51392567	38.1837	217.945	0	51391101	51392521	55.5316	282.954	0
ENSMUSG00000027742	Cog6	3	Promoter (<=1kb)	118.286	52923892	52925661	121.982	392.834	0	52923712	52926087	105.939	622.238	0	52923797	52925716	126.938	634.655	0
ENSMUSG00000027763	Mbnl1	3	5' UTR	13.151	60408356	60409009	11.0497	18.3838	28105	60408261	60409205	11.7915	34.7897	28010	60408281	60409186	16.6119	48.0734	28030
ENSMUSG00000027799	Nbea	3	Promoter (<=1kb)	48.7165	56090416	56091640	38.3918	95.157	0	56090281	56091701	36.1271	178.135	0	56089959	56091889	71.6305	285.939	0
ENSMUSG00000027805	Pfn2	3	Promoter (<=1kb)	23.1429	57754943	57755640	16.2756	28.7882	0	57754841	57755512	26.8536	102.654	0	57754802	57755589	26.2995	125.024	0
ENSMUSG00000027810	Eif2a	3	Promoter (<=1kb)	18.2091	58432857	58433409	18.7364	41.3819	0	58432461	58433558	14.3003	47.1142	0	58432750	58433462	21.5906	62.1498	0
ENSMUSG00000027811	4930579G24Rik	3	Promoter (<=1kb)	18.3896	79535948	79536320	17.6594	34.0476	-66	79535526	79536795	22.2098	66.7197	0	79535543	79536971	15.2995	47.0231	0
ENSMUSG00000027822	Slc33a1	3	Promoter (<=1kb)	27.7202	63872027	63872710	36.156	87.6575	0	63871626	63872777	23.1904	75.6836	0	63871347	63872972	23.8143	80.5582	0
ENSMUSG00000027823	Gmps	3	5' UTR	7.94315	63883543	63884079	4.58991	5.01565	16	63883557	63884391	10.0368	30.2538	30	63883565	63884250	9.20268	29.4139	38
ENSMUSG00000027833	Shox2	3	5' UTR	59.6904	66893057	66893710	83.2561	250.607	-3953	66893006	66893711	60.4393	400.58	-3902	66892984	66893710	35.3758	321.361	-3880
ENSMUSG00000027854	Sike1	3	Promoter (<=1kb)	17.0446	102902749	102903251	21.5179	43.9574	0	102902340	102903270	15.0454	37.6773	0	102902543	102903536	14.5704	34.0307	0
ENSMUSG00000027878	Notch2	3	Promoter (<=1kb)	5.08005	97920740	97920998	6.19356	5.79277	0	NA	NA	NA	NA	NA	97920793	97921025	3.96654	3.41667	0
ENSMUSG00000027881	Prpf38b	3	Promoter (<=1kb)	9.1974	108819129	108819312	9.03638	13.6179	-86	108819137	108819379	7.97525	13.6058	-94	108819137	108819631	10.5806	21.3268	-94
ENSMUSG00000027882	Stxbp3	3	Promoter (<=1kb)	9.84668	108747648	108748120	9.60841	14.5393	0	108747441	108748368	10.6253	22.5424	0	108747694	108748296	9.30631	16.9209	0
ENSMUSG00000027883	Gpsm2	3	Promoter (<=1kb)	17.7568	108629169	108629643	17.7755	38.3206	0	108629012	108629760	26.5124	83.6816	0	108628932	108629781	8.98261	36.6589	0
ENSMUSG00000027893	Ahcyl1	3	Promoter (<=1kb)	10.8181	107603736	107603906	10.5285	15.1545	0	107603345	107603879	14.1503	32.5818	0	107603477	107603885	7.77552	18.6113	0
ENSMUSG00000027894	Slc6a17	3	5' UTR	15.3637	107424690	107425317	14.4126	27.9878	17	107424783	107425455	18.7463	59.3475	0	107424765	107425317	12.9321	47.5534	17
ENSMUSG00000027933	Ints3	3	Promoter (<=1kb)	35.2979	90341014	90341707	37.3723	129.212	-85	90340265	90342152	21.4273	108.962	0	90340453	90342222	47.094	181.809	0
ENSMUSG00000027937	Jtb	3	Promoter (<=1kb)	14.8318	90138686	90139134	19.2059	37.3415	0	90138472	90139287	9.28266	23.3952	0	90138461	90139313	16.0069	40.1469	0
ENSMUSG00000027968	Larp7	3	Promoter (<=1kb)	43.121	127346603	127347052	33.6585	78.9898	0	127346279	127347108	53.8762	196.337	0	127346264	127347420	41.8284	174.213	0
ENSMUSG00000027981	Rnpc3	3	5' UTR	30.9549	113423223	113423705	40.8417	99.6371	93	113423136	113423787	20.1898	49.6672	11	113423137	113423768	31.833	82.4936	30
ENSMUSG00000027985	Lef1	3	Distal Intergenic	22.8281	130899599	130900387	22.0993	52.451	-3733	130899234	130900467	25.3782	94.8486	-3653	130899204	130900515	21.0068	82.9285	-3605
ENSMUSG00000027998	Plrg1	3	Promoter (<=1kb)	11.0623	82962765	82963217	15.0452	25.6169	0	82962699	82963442	10.7752	19.918	0	82962721	82963307	7.36643	13.9385	0
ENSMUSG00000027999	Pla2g12a	3	Promoter (<=1kb)	94.5136	129671666	129673071	99.3829	325.124	0	129671200	129673108	96.8407	644.268	0	129671331	129673108	87.3172	560.776	0
ENSMUSG00000028007	Snx7	3	Promoter (<=1kb)	17.0909	117662616	117662846	12.0105	21.0431	-31	117662343	117662871	20.5627	54.3844	0	117662283	117662894	18.6994	63.4301	0
ENSMUSG00000028010	Gar1	3	5' UTR	9.95857	129624611	129624855	11.0947	17.4349	190	129624515	129625008	9.14794	19.8215	37	129624512	129625045	9.63303	22.4474	0
ENSMUSG00000028013	Ppa2	3	Promoter (<=1kb)	16.5388	133015797	133016424	12.6212	19.9934	0	133015797	133016411	18.2959	59.2812	0	133015787	133016380	18.6994	63.4301	0
ENSMUSG00000028017	Egf	3	5' UTR	51.0585	129518130	129519043	48.192	123.911	29922	129518170	129519031	40.5838	236.604	29934	129517861	129519238	64.3997	270.236	29727
ENSMUSG00000028020	Glrb	3	Promoter (<=1kb)	6.15759	80820774	80820967	6.49032	6.09348	0	80820596	80821071	4.58204	6.47361	0	80820675	80821135	7.40041	12.6217	0
ENSMUSG00000028032	Papss1	3	Promoter (<=1kb)	31.607	131269999	131270422	35.6338	92.1686	-107	131269905	131271046	19.6373	85.8494	0	131269692	131271009	39.5498	128.285	0
ENSMUSG00000028044	Cks1b	3	5' UTR	11.1928	89324983	89325565	9.86782	14.0607	125	89325033	89325628	10.6013	23.0894	62	89324791	89325598	13.1093	29.4475	92
ENSMUSG00000028049	Scamp3	3	Promoter (<=1kb)	13.4588	89084698	89085211	10.3382	15.2642	0	89084470	89085451	12.0436	30.7479	0	89084217	89085699	17.9945	50.6539	0
ENSMUSG00000028053	Ash1l	3	Promoter (<=1kb)	10.0736	88857291	88857501	7.92212	9.10219	-428	88857279	88857746	12.0989	31.5033	-183	88857275	88858029	10.1997	24.7122	0
ENSMUSG00000028070	Naxe	3	Promoter (<=1kb)	73.385	87965404	87966417	55.7288	181.84	0	87964836	87966310	72.9393	362.601	0	87964715	87966331	91.4868	417.952	0
ENSMUSG00000028080	Lrba	3	Promoter (<=1kb)	13.0576	86131229	86131921	11.7025	40.0533	-66	86131097	86132120	11.6181	56.6896	0	86131177	86131941	15.8522	65.0885	-46
ENSMUSG00000028081	Rps3a1	3	Intron (Rps3a1-201/Rps3a1, intron 1 of 5)	6.13691	86049541	86049813	7.20631	8.60178	196	86049610	86049874	6.59241	11.9767	135	86049563	86049833	4.61201	8.11756	176
ENSMUSG00000028089	Chd1l	3	Promoter (<=1kb)	28.1076	97516726	97517602	15.3735	30.8705	0	97516653	97517665	27.4438	105.809	0	97516566	97517596	41.5055	132.774	0
ENSMUSG00000028093	Acp6	3	5' UTR	4.5718	97134452	97134680	5.48454	4.29925	68359	NA	NA	NA	NA	NA	97134435	97134682	3.65907	3.34999	68342
ENSMUSG00000028106	Rprd2	3	Promoter (<=1kb)	44.861	95725515	95727558	38.0194	96.3057	0	95725547	95727622	43.1518	226.212	0	95725367	95727708	53.4117	240.423	0
ENSMUSG00000028109	Hormad1	3	Promoter (<=1kb)	31.595	95466745	95467276	18.0207	54.231	0	95466611	95467314	34.8323	139.174	0	95466287	95467354	41.932	195.359	0
ENSMUSG00000028114	Mettl14	3	5' UTR	37.3867	123178910	123179637	26.4231	67.3597	120	123178813	123179638	39.0463	145.004	119	123178621	123179627	46.6906	163.387	130
ENSMUSG00000028126	Pip5k1a	3	Promoter (<=1kb)	28.2224	95013407	95014294	31.2273	84.6717	0	95013307	95014493	25.6459	89.664	0	95013305	95014485	27.7941	93.7655	0
ENSMUSG00000028127	Abcd3	3	Promoter (<=1kb)	32.0578	121608429	121609271	19.6015	61.3729	0	121608439	121609434	17.7561	126.743	0	121608208	121609468	58.8159	240.456	0
ENSMUSG00000028140	Mrpl9	3	Promoter (<=1kb)	54.9543	94350263	94351205	49.1941	186.056	0	94350134	94351999	55.3639	220.115	0	94349904	94351600	60.3049	248.34	0
ENSMUSG00000028145	Them4	3	5' UTR	13.598	94217489	94217739	10.0888	15.7981	93	94217333	94217838	10.6172	37.1313	0	94216964	94217886	20.0881	44.1032	0
ENSMUSG00000028149	Rap1gds1	3	Promoter (<=1kb)	18.6683	138781071	138781692	25.9613	54.6141	-109	138780911	138781748	10.8336	54.7059	0	138780483	138781754	19.2101	79.7141	0
ENSMUSG00000028156	Eif4e	3	Intron (Eif4e-201/Eif4e, intron 2 of 7)	7.10512	138233198	138233778	8.1888	9.82994	1258	138232899	138233779	6.56333	15.806	959	138232678	138233836	6.56324	17.1408	738
ENSMUSG00000028159	Dapp1	3	Exon (Dapp1-202/Dapp1, exon 1 of 7)	9.2174	137660299	137660647	7.70709	8.73971	26659	137660158	137660690	9.00437	14.3662	26616	137660301	137660732	10.9407	19.6594	26574
ENSMUSG00000028165	Cisd2	3	5' UTR	70.6003	135128531	135129348	78.1767	338.052	338	135128284	135129812	61.8308	662.25	0	135128359	135129621	71.7935	650.503	65
ENSMUSG00000028184	Adgrl2	3	Intron (Adgrl2-202/Adgrl2, intron 1 of 22)	8.92464	148628374	148628564	11.6826	17.1612	67627	148628272	148628670	5.01661	6.03933	67521	148628242	148628902	10.0747	14.7459	67289
ENSMUSG00000028187	Rpf1	3	Exon (Rpf1-201/Rpf1, exon 1 of 9)	7.90873	146226761	146226925	4.32378	2.54526	259	146226638	146226937	10.2747	15.948	247	146226586	146227100	9.12773	14.1129	84
ENSMUSG00000028194	Ddah1	3	Promoter (<=1kb)	10.0388	145464391	145464671	7.78839	8.64997	0	145464292	145464882	10.8479	21.1825	0	145463905	145464882	11.4802	21.1156	0
ENSMUSG00000028212	Ccne2	4	Promoter (<=1kb)	45.9702	11190527	11192395	37.3646	104.923	0	11190415	11192416	38.8868	196.763	0	11190446	11192395	61.6592	259.937	0
ENSMUSG00000028222	Calb1	4	Promoter (<=1kb)	14.6009	15881251	15881380	13.7914	22.4806	0	15881244	15881546	15.4103	31.3242	0	NA	NA	NA	NA	NA
ENSMUSG00000028224	Nbn	4	5' UTR	7.71683	15957968	15958139	5.98554	5.1378	43	15957961	15958211	9.2171	14.7137	36	15957961	15958407	7.94786	11.3059	36
ENSMUSG00000028229	Rmdn1	4	Promoter (<=1kb)	21.0137	19574898	19575148	17.9566	32.3532	-14	19574765	19575567	20.0357	43.9839	0	19574640	19575419	25.0489	59.5493	0
ENSMUSG00000028232	Tmem68	4	5' UTR	25.1167	3574580	3574828	13.7568	22.0114	25	3574272	3575092	29.1304	76.9458	0	3574030	3574939	32.463	80.8423	0
ENSMUSG00000028247	Coq3	4	Promoter (<=1kb)	31.1622	21879646	21880045	27.2594	58.346	0	21879613	21880216	29.3743	98.6161	0	21879598	21880070	36.853	130.024	0
ENSMUSG00000028248	Pnisr	4	5' UTR	35.8121	21848069	21848843	27.8644	72.4739	486	21848067	21849033	23.9368	127.708	484	21847650	21848864	55.635	194.579	67
ENSMUSG00000028249	Sdcbp	4	Promoter (<=1kb)	71.2775	6365471	6366132	60.9845	157.955	0	6365413	6366035	62.3308	267.662	0	6365340	6366102	90.5172	360.964	0
ENSMUSG00000028271	Gtf2b	3	Promoter (<=1kb)	6.39445	142470750	142470960	6.45719	6.01761	0	142470906	142471120	6.33171	7.16736	100	NA	NA	NA	NA	NA
ENSMUSG00000028291	Akirin2	4	Promoter (<=1kb)	14.7833	34550517	34551116	12.9144	19.5363	0	34550490	34551060	9.84499	32.7462	0	34550495	34551214	21.5906	62.1498	0
ENSMUSG00000028329	Xpa	4	Promoter (<=1kb)	20.6603	46195933	46196770	12.2032	25.5485	0	46195642	46196905	23.7155	73.0336	0	46195804	46197382	26.0623	91.4544	0
ENSMUSG00000028330	Ncbp1	4	Promoter (<=1kb)	43.7151	46137866	46139289	52.0314	138.622	0	46137662	46139688	19.7318	106.917	0	46137638	46139682	59.382	194.924	0
ENSMUSG00000028331	Trmo	4	Promoter (<=1kb)	29.1698	46389036	46389802	19.8912	37.4507	0	46389045	46390565	31.8819	110.312	0	46389059	46390094	35.7362	124.758	0
ENSMUSG00000028333	Anp32b	4	Intron (Anp32b-201/Anp32b, intron 1 of 6)	5.45186	46452253	46452502	5.33568	4.05641	1351	NA	NA	NA	NA	NA	46452098	46452594	5.56805	8.81415	1196
ENSMUSG00000028334	Nans	4	Exon (Trim14-201/Trim14, exon 6 of 6)	9.77004	46507160	46507397	8.17295	9.533	17912	46506964	46507413	8.85284	18.7253	17716	46507011	46507457	12.2843	26.7169	17763
ENSMUSG00000028345	Tex10	4	Promoter (<=1kb)	37.907	48473086	48473614	35.0683	78.7637	0	48472619	48473633	45.1899	152.61	0	48472842	48473752	33.4627	129.041	0
ENSMUSG00000028358	Zfp618	4	Promoter (<=1kb)	7.34811	62883771	62884112	7.17465	7.35997	0	62883571	62884145	5.53874	12.455	0	62883571	62884108	9.33095	19.1036	0
ENSMUSG00000028367	Txn1	4	Exon (Txn1-201/Txn1, exon 1 of 5)	4.7816	57956010	57956194	5.76504	5.39008	217	57955987	57956171	3.76324	3.27521	240	57955966	57956438	4.81651	5.71758	0
ENSMUSG00000028378	Ptgr1	4	Intron (Ptgr1-201/Ptgr1, intron 1 of 9)	24.3025	58986500	58986858	21.0569	43.1534	261	58986039	58987220	24.0847	101.59	0	58985974	58987031	27.7658	111.462	88
ENSMUSG00000028383	Hsdl2	4	Promoter (<=1kb)	17.8538	59581192	59582024	15.9614	27.2927	0	59580999	59582043	16.4056	35.7252	0	59580927	59582049	21.1943	53.0307	0
ENSMUSG00000028397	Kdm4c	4	5' UTR	77.7102	74170024	74170892	72.9447	197.627	9290	74169703	74171007	90.6866	352.596	8969	74169858	74170939	69.4995	337.931	9124
ENSMUSG00000028407	Smim27	4	Promoter (<=1kb)	25.0039	40268367	40269145	23.3652	47.2837	-434	40268184	40269780	26.4784	75.1844	0	40267867	40269809	25.1682	67.5156	0
ENSMUSG00000028410	Dnaja1	4	5' UTR	44.5766	40722547	40723091	32.6686	90.0005	397	40722399	40723206	39.6395	201.903	249	40722282	40723325	61.4216	254.282	132
ENSMUSG00000028412	Slc44a1	4	5' UTR	8.02097	53440416	53440632	6.49032	6.09348	3	53440062	53440810	6.52295	12.2644	0	53440000	53440842	11.0496	28.1989	0
ENSMUSG00000028419	Chmp5	4	Promoter (<=1kb)	42.4789	40948396	40948669	59.2446	173.841	0	40947862	40949220	34.4196	115.962	0	40948023	40949239	33.7726	98.385	0
ENSMUSG00000028420	Tmem38b	4	Promoter (<=1kb)	46.6765	53825920	53826424	27.8385	86.4963	0	53825826	53826422	53.3753	218.96	0	53825851	53826423	58.8159	240.456	0
ENSMUSG00000028426	Rad23b	4	Promoter (<=1kb)	38.4524	55349645	55350768	36.5119	104.487	0	55349529	55350750	33.366	108.866	0	55349572	55350812	45.4794	149.734	0
ENSMUSG00000028433	Ubap2	4	Promoter (<=1kb)	18.0999	41275111	41275721	15.8539	32.3341	0	41274938	41275694	18.1528	46.165	0	41275126	41275755	20.2932	48.2866	0
ENSMUSG00000028436	Dcaf12	4	Promoter (<=1kb)	18.8539	41313923	41314966	28.1484	61.3615	0	41314247	41315253	11.2897	32.4297	0	41313968	41315061	17.1236	44.3861	0
ENSMUSG00000028438	Kif24	4	Promoter (<=1kb)	32.8251	41464496	41465301	27.384	70.7604	0	41464333	41464920	22.3286	91.2041	0	41464394	41464933	48.7627	145.221	0
ENSMUSG00000028460	Sit1	4	Distal Intergenic	9.37679	43478260	43478387	14.3903	23.5633	5347	43478145	43478762	4.51589	5.44207	4972	43478052	43479016	9.22416	14.2703	4718
ENSMUSG00000028461	Ccdc107	4	5' UTR	69.0865	43493296	43493745	58.8989	166.577	396	43493292	43494452	75.5053	307.751	392	43492657	43493996	72.8553	274.634	0
ENSMUSG00000028464	Tpm2	4	Intron (Tpm2-205/Tpm2, intron 1 of 7)	6.57361	43522894	43523029	7.70709	8.73971	736	43522900	43523192	7.1865	10.8937	573	43522734	43523167	4.82723	5.12261	598
ENSMUSG00000028480	Glipr2	4	5' UTR	10.6712	43957402	43957817	9.43033	12.2329	1	NA	NA	NA	NA	NA	43957141	43958072	11.9121	25.4401	0
ENSMUSG00000028496	Mllt3	4	Promoter (<=1kb)	29.8914	87951184	87951752	26.9035	69.0555	0	87951225	87951865	34.4382	123.399	0	87951225	87951958	28.3324	114.634	0
ENSMUSG00000028521	Slc35d1	4	Promoter (<=1kb)	22.2242	103072209	103072751	19.6972	44.4915	0	103072105	103072781	16.4083	73.5496	0	103071644	103072772	30.5669	114.038	0
ENSMUSG00000028538	St3gal3	4	Intron (St3gal3-201/St3gal3, intron 2 of 11)	26.8296	117947707	117947985	24.2001	48.8623	44126	117947647	117947990	23.9027	87.1703	44121	117947386	117947985	32.386	109.214	44126
ENSMUSG00000028560	Usp1	4	Promoter (<=1kb)	10.1731	98811857	98812124	11.4423	16.2298	0	98811856	98812200	8.78089	21.2507	0	98811857	98812392	10.2962	22.5546	0
ENSMUSG00000028572	Hook1	4	Promoter (<=1kb)	12.0339	95855132	95855292	7.20631	8.60178	-185	95855047	95855296	15.4942	32.8082	-181	95855049	95855704	13.4011	30.6208	0
ENSMUSG00000028582	Cc2d1b	4	Promoter (<=1kb)	52.7798	108476930	108477556	76.3799	213.2	0	108476879	108477718	34.361	211.393	0	108476665	108477647	47.5985	231.139	0
ENSMUSG00000028600	Podn	4	Intron (Scp2-207/Scp2, intron 2 of 8)	11.4998	107975751	107976008	6.86429	9.22457	-22109	107975427	107976407	14.3846	27.0746	-21785	107975457	107976490	13.2505	24.6241	-21815
ENSMUSG00000028608	Czib	4	Promoter (<=1kb)	6.95995	107746894	107747087	6.02222	5.20367	0	107746891	107747233	9.11751	15.045	0	107746559	107747201	5.74012	5.9533	0
ENSMUSG00000028613	Lrp8	4	5' UTR	6.07823	107659309	107659438	5.84129	4.88099	243	107659304	107659525	6.31517	8.61577	238	NA	NA	NA	NA	NA
ENSMUSG00000028633	Ctps	4	Promoter (<=1kb)	63.2763	120426951	120428293	43.4738	158.083	0	120426514	120428194	79.7218	316.585	0	120426444	120428138	66.6332	282.306	0
ENSMUSG00000028634	Hivep3	4	Promoter (<=1kb)	7.18832	119590621	119590859	7.78839	8.64997	-122	119590471	119590772	6.58825	9.47027	-209	NA	NA	NA	NA	NA
ENSMUSG00000028637	Ccdc30	4	Promoter (<=1kb)	9.88191	119272559	119272785	13.4518	25.159	0	119272460	119272768	7.9234	10.4158	0	119272538	119272768	8.27055	10.9967	0
ENSMUSG00000028639	Ybx1	4	5' UTR	26.1213	119150834	119151651	8.53614	16.2446	150	119150668	119151694	42.6286	162.97	107	119150727	119151689	27.1991	108.308	112
ENSMUSG00000028643	Svbp	4	Promoter (<=1kb)	16.7799	119052407	119052762	12.3316	18.6766	0	119052408	119052714	14.1646	40.3363	0	119052405	119052804	23.8436	62.612	0
ENSMUSG00000028647	Mycbp	4	Promoter (<=1kb)	58.1597	123798475	123799241	69.4709	203.365	0	123798388	123799469	46.569	183.155	0	123798441	123799404	58.4392	187.259	0
ENSMUSG00000028648	Ndufs5	4	Promoter (<=1kb)	15.1646	123612027	123612254	20.769	40.1481	-32	123611790	123612636	10.9371	19.0784	0	123611790	123612613	13.7878	26.1132	0
ENSMUSG00000028653	Trit1	4	Promoter (<=1kb)	28.6426	122910031	122910928	22.0671	43.6894	0	122910198	122910934	24.1978	88.6954	0	122909752	122911352	39.663	117.734	0
ENSMUSG00000028669	Pithd1	4	Promoter (<=1kb)	36.306	135714050	135714810	37.911	90.86	0	135713941	135714955	34.5261	145.056	0	135714102	135715256	36.4807	128.264	0
ENSMUSG00000028671	Gale	4	Promoter (<=1kb)	9.78067	135690699	135690925	6.78284	6.97648	-113	135690412	135690886	10.9026	25.4404	-152	135690475	135690954	11.6566	23.7712	-84
ENSMUSG00000028676	Srsf10	4	Promoter (<=1kb)	14.0173	135582651	135583368	12.1209	19.1408	0	135582701	135584122	14.9138	36.0139	0	135582596	135583865	15.017	33.4097	0
ENSMUSG00000028683	Eif2b3	4	Promoter (<=1kb)	9.24229	116876563	116876777	8.58046	10.2477	0	116876616	116876984	8.26266	16.5761	17	116876578	116877135	10.8837	18.4784	0
ENSMUSG00000028696	Ipp	4	Promoter (<=1kb)	45.2122	116364477	116365296	37.4337	89.1591	0	116364344	116365213	44.3299	145.424	0	116364035	116365454	53.873	163.007	0
ENSMUSG00000028708	Mknk1	4	Promoter (<=1kb)	15.7736	115696164	115696466	18.7364	41.3819	0	115695817	115696551	11.6041	22.4599	0	115696103	115696782	16.9802	36.7132	0
ENSMUSG00000028710	Atpaf1	4	5' UTR	9.94644	115642031	115642601	10.9579	15.2763	22	115642147	115642559	5.16362	12.9018	138	115642124	115642597	13.7178	27.8788	115
ENSMUSG00000028719	Cmpk1	4	Exon (Cmpk1-201/Cmpk1, exon 1 of 6)	10.5675	114843954	114844212	6.55087	6.20143	226	114843997	114844420	13.6713	27.136	18	114843946	114844479	11.4802	21.1156	0
ENSMUSG00000028737	Aldh4a1	4	Exon (Iffo2-202/Iffo2, exon 11 of 12)	26.6481	139342124	139342857	34.9763	89.1704	-7320	139341982	139342935	26.3427	115.267	-7242	139342009	139342935	18.6254	96.061	-7242
ENSMUSG00000028743	Akr7a5	4	Promoter (<=1kb)	29.0022	139037935	139038560	24.8311	57.8694	0	139037590	139038837	23.5648	111.658	0	139037194	139038701	38.6108	156.542	0
ENSMUSG00000028753	Vwa5b1	4	Distal Intergenic	21.8802	138404880	138405439	20.12	38.3994	-41685	138404852	138405770	14.5512	48.391	-41657	138404427	138405666	30.9695	87.6736	-41232
ENSMUSG00000028756	Pink1	4	Promoter (<=1kb)	21.2111	138053143	138053725	24.6632	50.9241	0	138053057	138053799	18.1239	47.6826	0	138053036	138054282	20.8461	59.1093	0
ENSMUSG00000028759	Hp1bp3	4	5' UTR	58.2872	137943832	137945124	54.7679	177.803	225	137943792	137944957	48.1745	222.483	185	137943634	137945067	71.9192	291.866	27
ENSMUSG00000028782	Adgrb2	4	Promoter (<=1kb)	9.25434	129878452	129879005	6.88584	6.92208	0	129878392	129878970	10.8294	24.6962	0	129878479	129879024	10.0478	19.8278	0
ENSMUSG00000028785	Hpca	4	Intron (Hpca-204/Hpca, intron 2 of 5)	4.79833	129015111	129015248	4.87515	3.21894	581	129014843	129015158	4.72152	5.21458	671	NA	NA	NA	NA	NA
ENSMUSG00000028788	Ptp4a2	4	5' UTR	51.9086	129713599	129714789	45.4323	114.253	8587	129713614	129714940	45.1495	207.858	8602	129713667	129714860	65.1442	274.25	8655
ENSMUSG00000028789	Azin2	4	Promoter (<=1kb)	8.72501	128856397	128856579	6.49032	6.09348	-162	128856397	128856584	9.3138	17.4369	-162	128856395	128856597	10.3709	19.824	-160
ENSMUSG00000028790	Khdrbs1	4	Promoter (<=1kb)	37.0145	129635379	129636545	35.6876	97.0852	0	129634849	129636810	37.7582	132.706	0	129635116	129636998	37.5975	133.556	0
ENSMUSG00000028793	Rnf19b	4	Promoter (<=1kb)	41.8556	128951773	128952283	48.4056	124.309	0	128951744	128952608	30.8332	99.2596	0	128951713	128952834	46.328	159.26	0
ENSMUSG00000028796	Phc2	4	Promoter (<=1kb)	16.2692	128548494	128548814	11.9628	18.8725	0	128548483	128548950	10.3885	20.9632	0	128548474	128548986	26.4564	64.453	0
ENSMUSG00000028803	Nipal3	4	Exon (Stpg1-203/Stpg1, exon 2 of 4)	15.2631	135235083	135235332	23.3652	47.2837	-12734	135234829	135235350	9.67203	18.5971	-12480	135234481	135235610	12.7522	24.3993	-12132
ENSMUSG00000028809	Srrm1	4	Promoter (<=1kb)	103.179	135079606	135080971	82.1519	297.927	0	135079642	135081285	108.598	493.984	0	135079462	135081854	118.788	496.66	0
ENSMUSG00000028820	Sfpq	4	Exon (Sfpq-201/Sfpq, exon 1 of 10)	18.5196	126915216	126916339	30.5045	67.8512	99	126915176	126916442	10.038	33.8306	59	126915138	126916426	15.0162	45.7049	21
ENSMUSG00000028821	Syf2	4	Promoter (<=1kb)	12.5703	134657960	134658304	10.5693	17.0821	0	134657755	134658694	12.9845	29.2034	0	134657575	134658599	14.1573	37.5031	0
ENSMUSG00000028822	Tmem50a	4	Promoter (<=1kb)	14.7099	134642273	134642525	19.3585	35.4978	0	134641593	134642840	15.1383	32.8966	0	134641768	134642508	9.63303	22.4474	0
ENSMUSG00000028826	Maco1	4	Promoter (<=1kb)	29.727	134581089	134581716	20.2115	54.9752	-433	134580884	134581791	26.5936	116.808	-228	134580889	134581813	42.3758	164.862	-233
ENSMUSG00000028847	Trappc3	4	Promoter (<=1kb)	30.0955	126156088	126156604	33.1998	79.8315	0	126156071	126156554	20.7283	92.8741	0	126156014	126156619	36.3585	144.385	0
ENSMUSG00000028863	Meaf6	4	Promoter (<=1kb)	42.4307	124978218	124979361	45.1595	138.37	0	124978238	124979399	33.3674	159.876	0	124978251	124979481	48.7651	188.462	0
ENSMUSG00000028882	Ppp1r8	4	Promoter (<=1kb)	39.0819	132570299	132570665	47.5616	148.065	0	132569729	132570784	34.8123	110.378	0	132569757	132570789	34.8718	108.447	0
ENSMUSG00000028896	Rcc1	4	Promoter (<=1kb)	14.7511	132080566	132081047	26.1789	56.3677	0	132080717	132081452	10.1414	22.824	0	132080755	132081483	7.93308	15.9757	0
ENSMUSG00000028899	Taf12	4	Promoter (<=1kb)	21.3926	132001231	132001761	22.0993	52.451	0	132000916	132001872	28.6578	95.3226	0	132001088	132002116	13.4206	54.4247	0
ENSMUSG00000028901	Gmeb1	4	Promoter (<=1kb)	31.5588	131988187	131989061	20.7787	42.6733	0	131988495	131989129	42.6286	162.97	0	131987586	131989255	31.2692	104.122	0
ENSMUSG00000028906	Epb41	4	Intron (Epb41-204/Epb41, intron 1 of 18)	10.2924	131776520	131776742	15.7768	26.5638	25890	131776657	131777305	6.11904	7.53999	25327	131775853	131776977	8.98151	15.8505	25655
ENSMUSG00000028911	Srsf4	4	Promoter (<=1kb)	41.1893	131600694	131601845	32.4147	106.602	0	131600750	131602071	38.385	193.351	0	131600699	131601925	52.7681	236.647	0
ENSMUSG00000028920	Fbxo42	4	Promoter (<=1kb)	73.019	140874773	140876055	69.8843	192.335	0	140874430	140876367	68.4143	307.095	0	140874571	140876006	80.7584	338.069	0
ENSMUSG00000028931	Kcnab2	4	Intron (Nphp4-204/Nphp4, intron 15 of 28)	14.3297	152626868	152627139	18.7168	34.7536	-64501	152626564	152627279	12.2823	25.4327	-64197	152626573	152627279	11.9899	26.201	-64206
ENSMUSG00000028933	Xrcc2	5	Promoter (<=1kb)	27.9947	25910390	25911208	27.4106	64.7264	0	25910276	25911616	34.3722	101.393	0	25909735	25911218	22.2012	72.9331	0
ENSMUSG00000028936	Rpl22	4	5' UTR	12.7959	152410237	152410709	11.5661	16.9577	38	152410237	152410880	12.3039	26.7236	38	152410360	152410812	14.5178	34.6371	161
ENSMUSG00000028937	Acot7	4	Promoter (<=1kb)	6.71541	152262155	152262588	5.76504	5.39008	-3	152262024	152262517	5.59813	11.4666	-74	152262171	152262617	8.78305	19.1469	0
ENSMUSG00000028952	Zbtb48	4	5' UTR	5.8012	152111859	152112043	5.58584	4.45891	85	152111856	152112064	6.24971	9.28471	64	152111859	152112051	5.56805	8.81415	77
ENSMUSG00000028955	Vamp3	4	Promoter (<=1kb)	7.67397	151142432	151142673	7.89212	8.7545	-12	151142632	151143048	5.6228	5.74363	-212	151141767	151142851	9.50699	13.8135	0
ENSMUSG00000028964	Park7	4	Promoter (<=1kb)	34.389	150998725	150999475	24.9682	51.4965	0	150998538	150999814	38.2361	115.25	0	150998706	150999856	39.9626	120.368	0
ENSMUSG00000028967	Errfi1	4	5' UTR	16.2523	150939609	150939886	13.9322	26.567	1233	150939506	150940154	16.692	51.3013	1130	150939482	150940260	18.1328	60.6254	1106
ENSMUSG00000028977	Casz1	4	Promoter (<=1kb)	23.2474	148888627	148889735	29.0434	63.7197	0	148888553	148890340	13.7058	55.852	0	148888195	148890546	26.993	74.2598	0
ENSMUSG00000028980	H6pd	4	Promoter (<=1kb)	15.431	150093246	150093548	20.074	37.7981	0	150093058	150093560	13.8695	39.0443	0	150092957	150093682	12.3493	40.6936	0
ENSMUSG00000028986	Klhl7	5	Promoter (<=1kb)	9.86071	24305474	24306111	11.4423	16.2298	0	24305481	24306159	8.27913	19.1557	0	NA	NA	NA	NA	NA
ENSMUSG00000028998	Tomm7	5	Promoter (<=1kb)	37.8521	24048966	24049224	50.3925	137.691	0	24048776	24049440	33.6466	95.1428	0	24048801	24049217	29.5173	81.3674	0
ENSMUSG00000029004	Kmt2e	5	Promoter (<=1kb)	9.91422	23638538	23639294	12.6361	19.2419	-145	23638522	23639241	9.45676	17.6828	-198	23638573	23639325	7.64976	14.9479	-114
ENSMUSG00000029028	Lrrc47	4	5' UTR	10.1322	154096237	154096661	8.64757	12.0867	49	154096233	154096718	9.60046	28.0701	45	154096237	154096713	12.1485	36.2358	49
ENSMUSG00000029032	Arhgef16	4	Exon (Prdm16-211/Prdm16, exon 1 of 5)	6.6956	154418954	154419529	6.79817	6.77113	-32821	154419310	154419538	5.84895	8.94454	-33177	154418838	154419768	7.43969	10.0747	-32705
ENSMUSG00000029033	Acap3	4	Promoter (<=1kb)	25.7681	155975663	155976947	32.2134	77.2485	0	155975506	155977327	15.0585	71.406	0	155975627	155976871	30.0324	124.252	0
ENSMUSG00000029034	Ints11	4	Promoter (<=1kb)	31.8732	155953966	155954384	35.6968	83.5334	0	155953965	155954485	34.707	115.423	0	155953967	155954910	25.2159	97.4159	0
ENSMUSG00000029036	Atad3a	4	Promoter (<=1kb)	90.4277	155844907	155846034	100.038	308.373	0	155844566	155845765	93.5451	532.18	0	155844609	155846148	77.6997	483.354	0
ENSMUSG00000029038	Ssu72	4	5' UTR	14.6172	155789297	155789935	10.7492	24.1845	40	155789278	155790122	17.4106	55.0928	21	155789253	155790190	15.6918	53.9064	0
ENSMUSG00000029047	Pex10	4	Promoter (<=1kb)	26.1554	155151384	155151672	32.2704	73.3304	0	155151224	155152046	20.6566	70.7569	0	155151226	155151891	25.5393	80.0649	0
ENSMUSG00000029059	Prxl2b	4	Promoter (<=1kb)	9.59399	154983399	154983981	13.8232	22.9981	0	154983361	154983899	3.6348	4.42332	0	154983095	154983931	11.324	23.2013	0
ENSMUSG00000029063	Nadk	4	5' UTR	100.653	155648099	155648777	67.4989	280.319	1264	155648099	155649071	108.542	540.155	1264	155647923	155649149	125.919	544.98	1088
ENSMUSG00000029064	Gnb1	4	Promoter (<=1kb)	37.2181	155575373	155576063	42.1871	103.844	0	155575048	155576215	30.7529	117.433	0	155575048	155576317	38.7142	138.888	0
ENSMUSG00000029071	Dvl1	4	Promoter (<=1kb)	50.7005	155931660	155932204	43.289	115.094	0	155931491	155932517	44.2958	220.409	0	155931581	155932695	64.5168	305.089	0
ENSMUSG00000029082	Bst1	5	5' UTR	97.6503	43938995	43939942	60.6346	244.226	-36285	43938887	43939953	67.1776	514.921	-36274	43938720	43940215	165.139	757.748	-36012
ENSMUSG00000029094	Afap1	5	Promoter (<=1kb)	16.3174	36050415	36051315	22.964	47.1847	0	36050428	36051557	14.3609	34.3338	0	36050669	36051449	11.6274	26.181	6
ENSMUSG00000029108	Pcdh7	5	Promoter (2-3kb)	10.2483	57873092	57873270	7.78839	8.64997	-2039	57872649	57873606	8.23913	14.0607	-1703	57872456	57873454	14.7172	29.5412	-1855
ENSMUSG00000029122	Evc	5	Promoter (<=1kb)	17.3283	37493941	37494550	20.6378	38.4742	0	37493939	37494500	11.5778	25.4481	0	37493906	37494547	19.7693	46.6177	0
ENSMUSG00000029128	Rab28	5	Intron (Rab28-203/Rab28, intron 1 of 7)	13.5017	41864896	41865152	14.9277	24.9581	348	41864925	41865363	11.1278	35.8742	137	41864905	41865449	14.4495	43.0925	51
ENSMUSG00000029130	Rnf32	5	Promoter (<=1kb)	18.8119	29400774	29401131	18.9096	34.6269	0	29400585	29401507	16.12	41.805	0	29400504	29401257	21.4061	48.5936	0
ENSMUSG00000029152	Ociad1	5	Promoter (<=1kb)	12.9873	73449826	73450036	13.5657	23.0637	-91	73449567	73450547	13.4841	25.5847	0	73449334	73450538	11.9121	25.4401	0
ENSMUSG00000029166	Mapre3	5	Promoter (<=1kb)	29.6826	30971931	30972493	34.6029	78.4948	0	30971897	30972808	35.4641	127.43	0	30971883	30972507	18.9809	85.1231	0
ENSMUSG00000029169	Dhx15	5	Promoter (<=1kb)	22.0692	52347310	52347956	13.6297	21.7767	0	52347272	52348024	26.1217	68.2189	0	52347282	52348014	26.4563	62.7694	0
ENSMUSG00000029173	Sepsecs	5	Promoter (<=1kb)	37.9257	52826660	52827433	26.9035	69.0555	0	52826627	52827737	57.272	186.394	0	52826553	52827745	29.6016	109.118	0
ENSMUSG00000029186	Pi4k2b	5	Promoter (<=1kb)	37.5654	52898696	52899559	30.851	66.0287	0	52898707	52899504	24.3356	103.091	0	52898693	52899605	57.5095	173.872	0
ENSMUSG00000029190	D5Ertd579e	5	Exon (D5Ertd579e-207/D5Ertd579e, exon 1 of 1)	13.8782	36852667	36852976	16.4536	29.6249	392	36852700	36853207	10.7313	41.7917	161	36852625	36853274	14.4495	43.0925	94
ENSMUSG00000029191	Rfc1	5	Promoter (<=1kb)	10.632	65492974	65493239	13.5877	21.0966	0	65492739	65493147	10.1248	17.2126	0	65492978	65493251	8.18335	10.855	0
ENSMUSG00000029193	Cckar	5	5' UTR	32.8845	53746397	53748118	30.6631	66.1944	116929	53746228	53748546	35.1059	125.697	116501	NA	NA	NA	NA	NA
ENSMUSG00000029196	Tada2b	5	Promoter (<=1kb)	55.7285	36641252	36641823	49.9703	133.892	0	36640685	36641819	52.3441	228.243	0	36640882	36642630	64.871	250.047	0
ENSMUSG00000029198	Grpel1	5	5' UTR	18.3172	36622465	36622877	15.7221	26.8433	123	36622456	36623440	23.2845	71.3446	114	36622462	36623129	15.9449	55.226	120
ENSMUSG00000029201	Ugdh	5	Promoter (<=1kb)	7.35666	65593314	65593554	8.77104	14.6387	-22	65593319	65593693	4.51589	5.44207	-27	65593317	65593738	8.78305	19.1469	-25
ENSMUSG00000029204	Rhoh	5	Intron (Rhoh-201/Rhoh, intron 2 of 3)	8.80486	66028810	66028991	10.8055	14.984	10254	NA	NA	NA	NA	NA	66028823	66029136	6.80426	8.66569	10267
ENSMUSG00000029207	Apbb2	5	Promoter (1-2kb)	26.4486	66777508	66777835	24.9851	53.5215	-1381	66777350	66777940	24.1978	88.6954	-1223	66777310	66777936	30.163	91.1607	-1183
ENSMUSG00000029209	Gnpda2	5	Promoter (<=1kb)	26.5663	69749652	69750145	25.8287	52.1276	0	69749277	69750036	26.2005	63.9869	0	69749446	69749969	27.6697	66.5184	0
ENSMUSG00000029211	Gabra4	5	5' UTR	15.8074	71857005	71857438	14.3493	22.8624	-41354	71857106	71857532	10.2862	27.8281	-41455	71857014	71857636	22.7868	50.9311	-41363
ENSMUSG00000029227	Fip1l1	5	Promoter (<=1kb)	46.453	74695828	74696908	34.7196	80.1662	0	74695533	74697048	56.5108	176.754	0	74695869	74697059	48.1287	161.236	0
ENSMUSG00000029235	Pdcl2	5	Promoter (<=1kb)	6.88303	76478831	76479036	9.73549	12.7726	0	76478788	76479031	4.80023	7.23914	0	76478616	76479199	6.11338	8.68312	0
ENSMUSG00000029238	Clock	5	Promoter (<=1kb)	68.1665	76451957	76453160	66.0068	174.332	0	76451591	76453331	64.6258	332.135	0	76451556	76453158	73.867	315.892	0
ENSMUSG00000029247	Paics	5	Promoter (<=1kb)	38.5431	77099146	77099594	43.6238	103.606	0	77098444	77099626	30.0907	101.933	0	77098551	77099837	41.9147	126.928	0
ENSMUSG00000029249	Rest	5	Promoter (<=1kb)	17.8492	77413124	77413715	18.7358	34.2924	0	77413148	77413717	11.7754	43.9406	0	77413117	77413685	23.0365	75.4243	0
ENSMUSG00000029253	Cenpc1	5	5' UTR	12.3134	86213007	86213406	9.60325	12.3206	36	86213057	86213365	9.3138	17.4369	77	86213007	86213421	18.0231	37.0632	21
ENSMUSG00000029276	Glmn	5	Promoter (<=1kb)	11.6007	107745619	107745854	6.24546	6.42202	0	107745571	107746022	17.017	38.9135	0	107745277	107746020	11.5398	24.1777	0
ENSMUSG00000029283	Cdc7	5	Promoter (<=1kb)	100.497	107111759	107113129	73.8989	200.531	0	107111547	107113031	109.258	544.606	0	107111568	107113041	118.335	503.601	0
ENSMUSG00000029310	Nudt9	5	5' UTR	7.89787	104194448	104194701	10.1762	13.839	276	104194381	104194703	7.08228	12.47	209	104194300	104194695	6.43514	9.63503	128
ENSMUSG00000029319	Coq2	5	5' UTR	23.8806	100821889	100822423	32.6266	74.7432	583	100821730	100822371	14.3661	66.4308	635	100821578	100822378	24.6492	94.3478	628
ENSMUSG00000029328	Hnrnpdl	5	3' UTR	45.1969	100186035	100186738	31.2273	84.6717	785	100185663	100187853	54.187	187.123	0	100185579	100188030	50.1765	171.836	0
ENSMUSG00000029366	Dck	5	Intron (Dck-201/Dck, intron 1 of 6)	5.29881	88913210	88913455	6.89572	6.93809	355	88913045	88913312	5.45481	9.65339	190	88913069	88913280	3.54589	3.35868	214
ENSMUSG00000029384	2010109A12Rik	5	Promoter (<=1kb)	23.4438	93354337	93355058	32.2395	71.1823	0	93353603	93355249	15.8056	54.8886	0	93353642	93354999	22.2863	62.5222	0
ENSMUSG00000029397	Rchy1	5	Promoter (<=1kb)	41.8608	92110544	92111606	47.2378	116.098	0	92110313	92111654	28.7628	165.399	0	92110057	92111540	49.5818	243.917	0
ENSMUSG00000029402	Snrnp35	5	5' UTR	41.5016	124621217	124621769	28.3448	74.1952	20	124621222	124622155	52.2342	199.548	25	124621233	124622157	43.9258	164.255	36
ENSMUSG00000029405	G3bp2	5	Promoter (<=1kb)	9.16383	92231631	92231787	11.1148	15.5814	-53	92231125	92231904	4.51589	5.44207	0	92230790	92231840	11.8608	20.0805	0
ENSMUSG00000029407	Uso1	5	Promoter (<=1kb)	70.1247	92285614	92286213	86.3989	244.609	0	92285410	92286412	67.346	295.631	0	92285461	92286496	56.6292	259.453	0
ENSMUSG00000029428	Stx2	5	Promoter (<=1kb)	58.2328	129085395	129085730	47.3794	120.574	0	129085188	129085815	55.5246	230.491	0	129084938	129085865	71.7944	276.802	0
ENSMUSG00000029430	Ran	5	Promoter (<=1kb)	81.769	129096526	129097215	63.4967	207.305	0	129096118	129098090	90.6056	405.972	0	129096448	129098139	91.2047	394.001	0
ENSMUSG00000029434	Vps33a	5	Promoter (<=1kb)	4.91566	123710878	123711293	6.24546	6.42202	0	123710824	123711482	3.58585	5.24082	0	NA	NA	NA	NA	NA
ENSMUSG00000029438	Bcl7a	5	5' UTR	22.4512	123482222	123482982	21.1385	49.235	325	123481827	123483090	15.844	84.5509	0	123482010	123483174	30.3712	139.447	113
ENSMUSG00000029454	Mapkapk5	5	Promoter (<=1kb)	31.5718	121683680	121684676	31.2273	84.6717	0	121683189	121684807	34.9173	123.217	0	121683283	121684816	28.5708	92.2573	0
ENSMUSG00000029456	Acad10	5	Promoter (<=1kb)	61.7114	121798207	121799086	46.6008	144.175	0	121797984	121799511	70.039	274.984	0	121797560	121799197	68.4945	292.432	0
ENSMUSG00000029463	Fam216a	5	Promoter (<=1kb)	16.7373	122509972	122510500	25.2723	52.0731	0	122509952	122510840	7.85493	19.76	0	122509950	122510805	17.0847	39.0547	0
ENSMUSG00000029467	Atp2a2	5	Promoter (<=1kb)	26.6877	122640108	122640866	24.0142	49.0979	0	122640043	122640951	29.2144	115.389	0	122640004	122640899	26.8347	95.8392	0
ENSMUSG00000029478	Ncor2	5	5' UTR	5.60599	125255923	125256144	4.32378	2.54526	139	125255853	125256786	6.7769	10.2003	0	125255765	125256277	5.71729	10.238	6
ENSMUSG00000029480	Dhx37	5	Promoter (<=1kb)	40.6415	125510607	125511271	38.4646	96.179	0	125510609	125511293	33.0506	136.684	0	125510391	125511499	50.4093	180.59	0
ENSMUSG00000029482	Aacs	5	Promoter (<=1kb)	19.2501	125552634	125552862	27.8906	57.8317	-16	125552307	125552803	13.2562	30.3402	-75	125552348	125553256	16.6035	36.0829	0
ENSMUSG00000029501	Ankle2	5	Promoter (<=1kb)	15.3099	110378636	110379285	10.4331	23.0093	0	110378684	110379433	18.0008	57.8779	0	110378621	110379521	17.4959	45.8184	0
ENSMUSG00000029505	Ep400	5	Promoter (<=1kb)	33.0403	110918642	110918951	37.4728	108.167	-59	110918567	110918950	32.2401	112.003	0	110917944	110918936	29.4079	95.7397	0
ENSMUSG00000029512	Ulk1	5	Promoter (<=1kb)	20.2088	110957592	110958019	11.0654	25.3713	0	110957147	110958093	25.6296	83.954	0	110957413	110958040	23.9315	64.5104	0
ENSMUSG00000029518	Rab35	5	Promoter (<=1kb)	164.832	115769156	115770482	162.99	568.601	0	115768932	115771128	163.778	1067.89	0	115768421	115771026	167.728	1141.42	0
ENSMUSG00000029538	Srsf9	5	Promoter (<=1kb)	20.9039	115464800	115465498	27.1927	59.6236	0	115464893	115465609	18.5947	52.5204	0	115464842	115465651	16.9244	44.0333	0
ENSMUSG00000029550	Sppl3	5	Promoter (<=1kb)	39.0798	115148742	115149652	43.8711	115.137	0	115148728	115149843	39.0645	174.344	0	115148714	115150082	34.3038	180.585	0
ENSMUSG00000029571	Tmem106b	6	Promoter (<=1kb)	48.3757	13069192	13070400	42.3298	152.592	0	13069170	13070803	58.0322	244.071	0	13068980	13070711	44.7652	213.112	0
ENSMUSG00000029578	Wipi2	5	5' UTR	31.2073	142614749	142615847	35.4596	86.4155	1296	142614518	142616057	29.8046	118.618	1065	142614628	142615853	28.3578	138.914	1175
ENSMUSG00000029580	Actb	5	5' UTR	20.8777	142891648	142892502	19.2168	42.9312	7	142891522	142892504	21.8836	72.2901	5	142891100	142892519	21.5327	77.8374	0
ENSMUSG00000029587	Zfp12	5	Promoter (<=1kb)	34.3174	143220546	143221321	44.7832	112.159	0	143220349	143221769	17.2372	70.8284	0	143220597	143221797	40.9317	138.416	0
ENSMUSG00000029591	Ung	5	Promoter (<=1kb)	23.7124	114268393	114268781	22.2167	47.2556	0	114268206	114269308	15.4431	67.104	0	114268351	114269116	33.4775	112.223	0
ENSMUSG00000029598	Plbd2	5	Exon (Plbd2-201/Plbd2, exon 5 of 12)	10.2839	120630505	120630757	16.4658	30.2005	10933	120630353	120630707	8.55775	17.6432	10983	120630380	120630731	5.82828	6.75009	10959
ENSMUSG00000029610	Aimp2	5	5' UTR	44.9656	143846179	143846633	39.4084	92.2031	32	143845969	143846644	48.5847	185.661	21	143845993	143846645	46.9038	179.081	20
ENSMUSG00000029616	Erp29	5	Promoter (<=1kb)	120.617	121590116	121591026	79.7021	346.434	0	121589992	121591275	97.9684	743.918	0	121589457	121591509	184.18	856.207	0
ENSMUSG00000029621	Arpc1a	5	Promoter (<=1kb)	41.7135	145020370	145021019	45.7045	119.366	0	145019883	145021241	31.28	126.764	0	145020239	145021176	48.1558	150.924	0
ENSMUSG00000029624	Ptcd1	5	Promoter (<=1kb)	19.2068	145103690	145103943	25.9734	58.2302	0	145103356	145104173	15.64	39.4663	0	145103456	145103901	16.0069	40.1469	17
ENSMUSG00000029629	Phf14	6	5' UTR	13.7491	11925467	11925922	8.16715	10.899	17659	11925280	11926668	13.4841	25.5847	17472	11925280	11926262	19.5962	42.5388	17472
ENSMUSG00000029636	Wasf3	5	5' UTR	7.59434	146322122	146322272	5.40274	4.09414	327	146322069	146322288	8.82613	14.0735	274	146322050	146322335	8.55415	11.4515	255
ENSMUSG00000029640	Usp12	5	Promoter (<=1kb)	7.81266	146731631	146731858	4.10999	3.13159	0	146731497	146731871	9.03178	22.317	0	146731509	146731870	10.2962	22.5546	0
ENSMUSG00000029647	Pan3	5	Promoter (<=1kb)	35.7788	147366783	147367544	22.4469	74.6613	0	147366419	147367950	37.6134	137.924	0	147366346	147368220	47.2761	180.95	0
ENSMUSG00000029673	Auts2	5	Promoter (<=1kb)	12.8789	132572057	132572867	13.6356	22.6743	0	132571942	132573190	13.5599	30.206	0	132572252	132572892	11.4411	22.8041	-69
ENSMUSG00000029674	Limk1	5	Promoter (<=1kb)	10.1154	134717158	134717602	7.41618	8.01405	0	134717159	134717613	9.73813	22.0599	0	134717113	134717613	13.192	33.6145	0
ENSMUSG00000029676	Pot1a	6	Promoter (<=1kb)	14.2375	25808971	25809527	14.9277	24.9581	0	25808867	25809489	14.2213	26.8035	0	25808998	25809466	13.5635	23.9868	0
ENSMUSG00000029681	Bcl7b	5	Promoter (<=1kb)	43.6553	135196988	135197603	27.384	70.7604	0	135196773	135197603	32.6148	154.965	0	135196749	135198297	70.9671	267.338	0
ENSMUSG00000029684	Wasl	6	Promoter (<=1kb)	20.9014	24664877	24665405	23.0602	55.7034	0	24664722	24665579	18.1861	49.3766	0	24664630	24665529	21.4579	53.4789	0
ENSMUSG00000029687	Ezh2	6	5' UTR	10.059	47572057	47572236	8.64757	12.0867	39	47572057	47572346	12.1796	27.1385	0	47572057	47572331	9.3497	21.3342	0
ENSMUSG00000029715	Pop7	5	Promoter (<=1kb)	50.2438	137500302	137500903	24.4064	71.9701	0	137499915	137501203	69.3742	298.034	0	137499806	137501208	56.951	261.37	0
ENSMUSG00000029722	Agfg2	5	5' UTR	6.21154	137682706	137682936	5.84915	5.03169	52	137682401	137682973	6.57393	7.89648	15	NA	NA	NA	NA	NA
ENSMUSG00000029726	Mepce	5	5' UTR	107.232	137783534	137785206	99.6746	312.679	711	137783224	137787123	95.6107	547.031	0	137782996	137787169	126.412	619.187	0
ENSMUSG00000029769	Ccdc136	6	5' UTR	7.60381	29402814	29403007	10.191	13.8653	6506	29402813	29403019	5.01661	6.03933	6505	NA	NA	NA	NA	NA
ENSMUSG00000029772	Ahcyl2	6	Promoter (<=1kb)	11.5878	29767943	29768125	7.68673	9.73621	0	29767784	29768312	10.296	20.8038	0	29767943	29768775	16.7808	36.3778	0
ENSMUSG00000029776	Hibadh	6	Promoter (<=1kb)	18.3076	52616863	52617396	16.2258	28.2134	0	52616751	52617427	15.7618	40.4197	0	52616752	52617427	22.9351	53.5337	0
ENSMUSG00000029777	Gars	6	Promoter (<=1kb)	38.45	55014555	55015364	37.4345	94.3614	0	55014254	55015852	46.7456	149.594	0	55014415	55015560	31.1697	114.17	0
ENSMUSG00000029782	Tmem209	6	Promoter (<=1kb)	18.9064	30509324	30509832	19.2168	42.9312	0	30509124	30509860	24.5946	70.08	0	30508832	30509917	12.9078	39.8901	0
ENSMUSG00000029790	Cep41	6	Promoter (<=1kb)	34.3969	30693863	30694400	28.2475	63.7606	-115	30693429	30694466	33.5851	96.0302	0	30693076	30694428	41.3582	119.572	0
ENSMUSG00000029821	Gsdme	6	Intron (Pals2-203/Pals2, intron 13 of 13)	7.06547	50173939	50174123	9.11653	11.4203	66719	50173993	50174316	5.01512	5.09994	66526	50173915	50174257	7.06476	9.0785	66585
ENSMUSG00000029832	Nfe2l3	6	Exon (Gm6559-201/Gm6559-201, exon 1 of 3)	34.0999	51356696	51357161	33.4567	75.5748	-52489	51356523	51357588	36.4569	109.065	-52062	51356506	51357607	32.386	109.214	-52043
ENSMUSG00000029836	Cbx3	6	5' UTR	15.453	51447400	51448043	8.64757	12.0867	60	51447230	51448270	11.9246	29.2302	0	51447146	51448355	25.787	74.0158	0
ENSMUSG00000029840	Mtpn	6	Promoter (<=1kb)	6.99201	35516848	35517004	8.0342	9.29267	-25	NA	NA	NA	NA	NA	35516326	35516848	5.94981	9.16158	0
ENSMUSG00000029863	Casp2	6	Promoter (<=1kb)	46.8931	42241847	42242332	42.7574	128.79	0	42241733	42242406	59.7048	205.248	0	42241752	42242432	38.2171	190.768	0
ENSMUSG00000029910	Mad2l1	6	5' UTR	11.0066	66512376	66512806	10.9751	15.3087	2	66512342	66512800	11.1049	23.3924	0	66512375	66512808	10.9397	24.9271	1
ENSMUSG00000029918	Mrps33	6	5' UTR	10.6616	39787664	39787845	10.9719	15.5672	77	39787580	39787845	13.568	26.9647	77	39787468	39787845	7.44505	11.3559	77
ENSMUSG00000029992	Gfpt1	6	Promoter (<=1kb)	21.8969	87019030	87019868	21.1385	49.235	0	87019284	87020308	24.0371	66.426	0	87018777	87020123	20.5151	55.1643	0
ENSMUSG00000029993	Nfu1	6	5' UTR	24.4634	86986711	86987337	28.1037	59.9441	493	86986225	86987545	16.4715	89.6563	7	86986707	86987411	28.8152	142.041	489
ENSMUSG00000029998	Pcyox1	6	Promoter (<=1kb)	7.67704	86373570	86374329	9.72317	13.0522	0	86373766	86374106	3.92177	6.10524	30	86373438	86374360	9.38617	28.1664	0
ENSMUSG00000030001	Figla	6	Distal Intergenic	21.179	85980501	85980825	17.3044	31.6656	-12328	85980432	85980830	25.3865	71.459	-12323	85980226	85980834	20.8461	59.1093	-12319
ENSMUSG00000030002	Dusp11	6	Promoter (<=1kb)	25.7336	85938133	85938960	21.489	42.0438	0	85937956	85938937	26.2073	76.5658	0	85937988	85939391	29.5046	83.2441	0
ENSMUSG00000030007	Cct7	6	Promoter (<=1kb)	4.87104	85428478	85428642	5.4922	4.31196	0	NA	NA	NA	NA	NA	85428473	85428741	4.24987	4.15114	0
ENSMUSG00000030019	Fbxl14	6	Promoter (<=1kb)	17.1382	119456218	119456695	12.9659	28.1358	0	119456215	119457836	17.1805	78.7976	0	119456066	119457755	21.2683	92.4242	0
ENSMUSG00000030037	Mrpl53	6	3' UTR	12.824	83086107	83086335	12.8017	21.2631	86	83086054	83086399	13.5219	36.2733	33	83086072	83086520	12.1485	36.2358	51
ENSMUSG00000030042	Pole4	6	5' UTR	8.80373	82629680	82629953	7.78839	8.64997	52393	82629674	82629872	8.64732	14.2637	52474	82629663	82629849	9.97547	16.9909	52497
ENSMUSG00000030048	Gkn3	6	Distal Intergenic	8.43566	87384973	87385099	11.8094	17.1313	-19056	NA	NA	NA	NA	NA	87384973	87385192	5.06187	7.13582	-19056
ENSMUSG00000030056	Isy1	6	Promoter (<=1kb)	4.89747	87815860	87816067	3.79384	2.40788	-80	87815564	87816118	6.08979	7.8559	0	87815934	87816118	4.80877	6.33102	-154
ENSMUSG00000030057	Cnbp	6	5' UTR	13.2588	87827453	87828085	10.6714	15.3974	3	87827318	87828056	11.5823	42.7873	32	87827383	87828201	17.5227	40.5342	0
ENSMUSG00000030058	Copg1	6	Promoter (<=1kb)	46.6577	87864721	87865572	51.2736	133.38	0	87864700	87866080	34.5261	145.056	0	87864667	87866270	54.1733	195.706	0
ENSMUSG00000030059	Tmf1	6	Promoter (<=1kb)	42.6698	97155598	97156339	29.6994	126.996	0	97155486	97156347	29.4621	244.166	0	97155393	97156627	68.8478	373.771	0
ENSMUSG00000030062	Rpn1	6	Distal Intergenic	27.8619	88083027	88084169	36.0315	102.656	21563	88082578	88084656	30.7027	125.588	21114	88082962	88084210	16.8516	82.7862	21498
ENSMUSG00000030064	Frmd4b	6	Promoter (<=1kb)	5.03668	97594433	97594950	5.28462	4.39767	0	97593957	97594859	5.23662	8.83039	0	97594646	97594855	4.5888	6.82664	-144
ENSMUSG00000030084	Plxna1	6	Promoter (<=1kb)	134.827	89338488	89340600	131.624	484.088	0	89338361	89340217	154.181	1161.91	0	89338547	89340397	118.676	1069.19	0
ENSMUSG00000030091	Nup210	6	Exon (Nup210-201/Nup210, exon 1 of 40)	12.7395	91093431	91093615	6.00692	8.18414	196	91093081	91093733	20.7769	60.6492	78	91093223	91094039	11.4346	35.9711	0
ENSMUSG00000030105	Arl8b	6	Promoter (<=1kb)	25.3858	108759863	108760582	28.6012	89.7912	0	108759578	108760732	20.0737	88.647	0	108759578	108760926	27.4825	109.883	0
ENSMUSG00000030123	Plxnd1	6	Intron (Plxnd1-201/Plxnd1, intron 2 of 35)	5.96217	115955596	115955737	5.97834	5.72039	16229	NA	NA	NA	NA	NA	115955544	115955729	5.94599	11.1063	16237
ENSMUSG00000030126	Tmcc1	6	Promoter (<=1kb)	67.0617	116169933	116170758	87.1798	306.577	0	116169610	116171129	41.3675	300.982	0	116169661	116171137	72.6378	443.43	0
ENSMUSG00000030138	Bms1	6	Promoter (<=1kb)	27.2106	118396401	118396765	17.9234	46.1113	0	118396131	118396803	32.1911	99.6443	0	118396036	118396833	31.5174	97.4969	0
ENSMUSG00000030145	Zfp248	6	Promoter (<=1kb)	65.7773	118432064	118433057	62.5703	194.77	0	118431943	118433059	63.9751	379.413	0	118431593	118433561	70.7865	345.966	0
ENSMUSG00000030168	Adipor2	6	5' UTR	21.321	119365321	119365992	15.9297	51.6354	28673	119365119	119366014	32.5983	113.698	28651	119365106	119365997	15.435	62.5095	28668
ENSMUSG00000030189	Ybx3	6	Intron (Ybx3-201/Ybx3, intron 1 of 9)	9.38927	131364141	131364664	11.5153	16.8667	775	131363954	131365112	9.57391	17.8851	327	131363955	131365024	7.07865	11.6057	415
ENSMUSG00000030207	Fam234b	6	Promoter (<=1kb)	16.1542	135174893	135175071	13.4518	25.159	0	135174695	135175343	14.1646	40.3363	0	135174664	135175363	20.8461	59.1093	0
ENSMUSG00000030213	Atf7ip	6	5' UTR	26.2464	136495614	136496422	29.7861	79.4023	12449	136495594	136496814	22.0374	101.454	12429	136495568	136496794	26.9158	106.738	12403
ENSMUSG00000030224	Strap	6	Promoter (<=1kb)	37.6683	137711748	137712601	47.3794	120.574	0	137711306	137712548	37.2679	148.309	0	137711350	137712671	28.3578	138.914	0
ENSMUSG00000030232	Aebp2	6	5' UTR	32.4339	140568993	140570237	19.5546	79.1204	604	140568468	140570302	35.8151	163.05	79	140568404	140570425	41.932	195.359	15
ENSMUSG00000030256	Bhlhe41	6	Downstream (2-3kb)	60.2355	145801480	145801809	60.0339	201.366	9475	145801006	145802260	38.8868	196.763	9024	145800564	145802100	81.7857	334.275	9184
ENSMUSG00000030264	Thumpd3	6	Promoter (<=1kb)	43.1595	113022884	113023371	44.9377	126.103	0	113022707	113023426	37.1108	161.324	0	113022976	113023739	47.4301	184.813	0
ENSMUSG00000030265	Kras	6	Promoter (<=1kb)	6.74053	145196169	145196337	5.40909	4.17646	-204	145196022	145196382	5.4051	10.6403	-57	145195937	145196364	9.4074	17.6239	0
ENSMUSG00000030275	Etnk1	6	5' UTR	10.3811	143113003	143113129	7.67497	8.99146	56	143112990	143113640	13.0915	46.5121	43	143112989	143113365	10.3768	28.0454	42
ENSMUSG00000030279	C2cd5	6	5' UTR	5.40156	143045547	143045752	5.26423	3.94163	115	143045612	143045800	4.14066	3.42074	67	143045337	143045812	6.79978	11.9718	55
ENSMUSG00000030282	Cmas	6	Exon (Cmas-201/Cmas, exon 1 of 8)	33.1867	142702637	142702953	22.8069	57.7842	225	142702477	142703014	27.9286	141.874	65	142702614	142703320	48.8246	183.763	202
ENSMUSG00000030301	Ccdc91	6	Promoter (<=1kb)	18.1455	147376959	147377837	13.9108	36.6088	0	147376829	147378202	16.4431	81.5956	0	147376631	147378221	24.0826	91.2984	0
ENSMUSG00000030306	Tmtc1	6	Promoter (<=1kb)	11.1	148345545	148346266	12.6089	20.944	0	148345586	148346403	9.84499	32.7462	0	148345572	148346150	10.8462	35.8605	0
ENSMUSG00000030309	Caprin2	6	Promoter (<=1kb)	7.80807	148797609	148797960	7.68673	9.73621	0	148797289	148797944	7.96195	25.0776	0	148797352	148797970	7.77552	18.6113	0
ENSMUSG00000030314	Atg7	6	Promoter (<=1kb)	44.4318	114619380	114620832	39.5452	95.5471	0	114618991	114620676	38.6557	147.622	0	114618996	114620860	55.0944	191.196	0
ENSMUSG00000030316	Tamm41	6	Promoter (<=1kb)	13.3832	115014507	115014927	10.5693	17.0821	0	115014500	115014910	13.5477	43.3279	0	115014282	115014928	16.0326	42.4266	0
ENSMUSG00000030323	Ift122	6	Promoter (<=1kb)	22.9977	115830415	115830943	10.3663	29.4216	0	115829776	115831211	31.9107	117.603	0	115829799	115831210	26.716	86.942	0
ENSMUSG00000030342	Cd9	6	Promoter (<=1kb)	15.7005	125471039	125471830	15.8539	32.3341	0	125471036	125472138	17.4812	56.8363	0	125470997	125472172	13.7664	52.437	0
ENSMUSG00000030347	D6Wsu163e	6	Promoter (<=1kb)	40.0483	126916206	126917280	50.0592	133.059	0	126915691	126917207	33.6048	113.45	0	126915829	126917374	36.4807	128.264	0
ENSMUSG00000030380	Mzf1	7	5' UTR	18.3742	12787950	12788583	13.3562	21.2831	108	12788084	12788586	13.7986	44.5838	105	12787975	12788673	27.968	75.0026	18
ENSMUSG00000030400	Ercc2	7	Promoter (<=1kb)	16.5501	19115745	19116029	25.3386	54.1526	0	19115670	19116326	12.8184	27.6167	0	19115763	19116443	11.4932	22.3018	0
ENSMUSG00000030417	Pdcd5	7	Promoter (<=1kb)	30.8265	35346375	35347021	23.5406	57.3421	0	35345961	35347178	36.1805	130.911	0	35346282	35347377	32.7582	110.923	0
ENSMUSG00000030435	U2af2	7	Promoter (<=1kb)	23.7878	5063647	5064627	25.1113	50.1871	-515	5063444	5065039	22.5681	68.2547	-103	5063278	5065000	23.684	73.0078	-142
ENSMUSG00000030443	Zfp583	7	Promoter (<=1kb)	23.3926	6334343	6334715	29.2065	64.0193	-59	6334101	6334715	19.4919	50.8841	0	6334088	6334730	21.4793	56.0042	0
ENSMUSG00000030451	Herc2	7	Promoter (<=1kb)	22.566	55699564	55700170	29.0357	61.2122	0	55699377	55700179	17.5529	47.4464	0	55699301	55700152	21.1092	45.8257	0
ENSMUSG00000030465	Psd3	8	5' UTR	6.331	68514817	68515271	9.08645	11.3652	149408	68515020	68515222	5.37335	5.99091	149457	68514903	68515291	4.53319	4.92184	149388
ENSMUSG00000030469	Zfp719	7	Promoter (<=1kb)	25.0309	43228648	43229356	28.4965	60.7014	0	43228282	43229472	21.7722	59.0109	0	43228258	43229438	24.8238	58.3462	0
ENSMUSG00000030491	Tdrd12	7	Promoter (<=1kb)	9.11818	35236934	35237173	7.40557	8.25289	0	35236797	35237356	8.26266	16.5761	0	35236739	35237236	11.6863	20.3315	0
ENSMUSG00000030498	Gas2	7	Promoter (<=1kb)	37.3489	51510954	51511998	22.7161	45.4806	0	51511117	51512001	41.1957	155.739	0	51511101	51512024	48.1348	135.454	0
ENSMUSG00000030505	Prmt3	7	Promoter (<=1kb)	12.4319	49428025	49428538	14.2787	23.3566	0	49428031	49428602	11.1049	23.3924	0	49428032	49428541	11.9121	25.4401	0
ENSMUSG00000030515	Tarsl2	7	Exon (Tarsl2-202/Tarsl2, exon 1 of 13)	10.2222	65294842	65294977	7.68673	9.73621	196	65294676	65295119	13.9707	33.6403	30	65294687	65295102	9.00919	17.9831	41
ENSMUSG00000030516	Tjp1	7	Promoter (<=1kb)	7.66481	65177464	65177675	8.41638	9.8179	0	65177411	65177671	6.78718	11.488	0	65177410	65177675	7.79087	10.23	0
ENSMUSG00000030521	Mphosph10	7	Promoter (<=1kb)	12.4701	64042074	64042267	10.9066	15.1769	-58	64041912	64042306	12.9402	23.4954	0	64042091	64042324	13.5635	23.9868	-31
ENSMUSG00000030532	Hddc3	7	Promoter (2-3kb)	21.1391	79989786	79990207	43.4852	107.989	-2645	79989786	79990365	7.2756	15.129	-2487	79989711	79990427	12.6566	28.0059	-2425
ENSMUSG00000030543	Mesp2	7	Promoter (<=1kb)	72.8357	79460370	79461493	60.8695	173.37	0	79460072	79461674	85.9565	410.501	0	79460265	79461713	71.681	393.628	0
ENSMUSG00000030544	Mesp1	7	Exon (Mesp1-201/Mesp1, exon 1 of 2)	8.2832	79442827	79443058	7.17465	7.35997	478	79442695	79443289	8.5208	15.0375	247	79442563	79442988	9.15415	16.1419	548
ENSMUSG00000030557	Mef2a	7	Promoter (<=1kb)	53.1688	67022055	67023357	66.8589	182.456	0	67022010	67023379	42.9009	224.46	0	67021849	67023394	49.7467	223.244	0
ENSMUSG00000030583	Sipa1l3	7	Promoter (<=1kb)	10.0291	29218379	29218532	12.7388	19.7798	-313	29218293	29218654	10.0303	19.7726	-227	29218247	29218622	7.31814	16.6508	-181
ENSMUSG00000030590	Fam98c	7	5' UTR	9.14926	28855330	28855658	9.68421	13.3458	1	28855106	28855638	5.59813	11.4666	21	28855106	28855676	12.1654	24.6412	0
ENSMUSG00000030600	Lrfn1	7	5' UTR	5.4726	28151410	28151614	4.86271	3.19175	5	28151301	28151594	7.58855	11.1297	0	28151301	28151542	3.96654	3.41667	0
ENSMUSG00000030603	Psmc4	7	Promoter (<=1kb)	25.6952	27749578	27749918	36.4629	88.2103	-52	27749370	27749928	19.9797	50.112	0	27749578	27750259	20.6429	54.5583	-52
ENSMUSG00000030619	Eed	7	Promoter (<=1kb)	54.6644	89629823	89630544	50.8809	133.592	0	89629592	89630628	53.9241	210.005	0	89629432	89630949	59.1881	242.423	0
ENSMUSG00000030638	Sh3gl3	7	5' UTR	11.0397	81824568	81824926	8.64757	12.0867	980	81824558	81824947	14.4596	41.6358	970	81824568	81825076	10.0119	31.4099	980
ENSMUSG00000030652	Coq7	7	Intron (Coq7-202/Coq7, intron 1 of 6)	5.12732	118131836	118132084	4.74282	3.00677	495	118131855	118132155	5.34057	4.74104	424	118131961	118132147	5.29857	4.97619	432
ENSMUSG00000030670	Cyp2r1	7	5' UTR	7.70472	114161791	114161987	7.78839	8.64997	220	114161652	114162211	6.76396	14.9501	0	114161524	114162506	8.56181	14.6381	0
ENSMUSG00000030671	Pde3b	7	Exon (Pde3b-201/Pde3b, exon 1 of 16)	6.67357	114014957	114015212	6.6111	6.45583	441	114014628	114015553	7.08228	12.47	112	114014709	114015335	6.32733	11.4805	193
ENSMUSG00000030678	Maz	7	Promoter (<=1kb)	23.6605	126625159	126626643	18.7988	37.2724	0	126624616	126626752	21.9003	74.9892	0	126624716	126626660	30.2823	101.318	0
ENSMUSG00000030680	Pagr1a	7	Promoter (<=1kb)	36.212	126615642	126616980	39.3526	101.444	0	126615448	126617330	37.551	149.967	0	126615663	126617139	31.7323	134.02	0
ENSMUSG00000030685	Kctd13	7	Promoter (<=1kb)	50.4851	126527769	126528752	56.1425	155.235	0	126527592	126528625	57.5435	285.774	0	126527615	126528925	37.7693	242.032	0
ENSMUSG00000030688	Stard10	7	Distal Intergenic	6.76718	100959897	100960150	7.21211	7.66686	-6143	100959823	100960131	6.32226	7.50325	-6162	NA	NA	NA	NA	NA
ENSMUSG00000030689	Ino80e	7	Promoter (<=1kb)	17.0698	126461216	126461737	9.80076	20.6974	0	126461149	126462023	21.1046	64.6857	0	126460928	126462333	20.3041	53.9664	0
ENSMUSG00000030691	Fchsd2	7	Intron (Fchsd2-209/Fchsd2, intron 1 of 6)	12.437	100757263	100757410	11.3753	16.3027	15193	100757047	100757590	13.2793	36.4914	14977	100757262	100757643	12.6566	28.0059	15192
ENSMUSG00000030704	Rab6a	7	5' UTR	6.20675	100256875	100257196	6.43629	5.9791	258	100256874	100257128	6.07059	9.74544	257	100256875	100257148	6.11338	8.68312	258
ENSMUSG00000030714	Sgf29	7	Promoter (<=1kb)	47.7588	126248442	126249081	46.7008	119.31	0	126248250	126249269	52.8625	177.614	0	126248223	126249285	43.7132	142.152	0
ENSMUSG00000030725	Lipt2	7	Exon (Lipt2-201/Lipt2, exon 1 of 2)	31.9756	99808581	99809024	23.2623	67.2503	97	99808433	99809232	21.3829	97.1422	0	99808431	99809085	51.2817	179.722	0
ENSMUSG00000030731	Syt3	7	3' UTR	15.189	44009555	44009827	11.0497	18.3838	-23699	44009506	44010140	15.7818	42.6855	-23386	44009540	44010065	18.7355	46.4234	-23461
ENSMUSG00000030733	Sh2b1	7	Promoter (<=1kb)	35.105	126073961	126074750	31.3387	73.205	0	126073714	126074736	35.2621	116.412	0	126073703	126074792	38.7142	138.888	0
ENSMUSG00000030747	Dgat2	7	Promoter (<=1kb)	22.394	98831581	98832341	16.2258	28.2134	0	98831548	98832408	21.5759	86.8264	0	98831487	98832500	29.3804	90.768	0
ENSMUSG00000030752	Kdm8	7	5' UTR	21.3281	125043873	125044642	22.439	45.5923	25	125043840	125044627	19.344	54.6996	0	125043759	125044645	22.2012	72.9331	0
ENSMUSG00000030757	Zkscan2	7	Promoter (<=1kb)	32.3011	123099573	123100061	28.5574	62.1195	0	123099444	123100120	36.897	134.41	0	123099412	123099934	31.449	132.383	0
ENSMUSG00000030795	Fus	7	5' UTR	11.4865	127566636	127567212	9.60841	14.5393	7	127566429	127567413	9.41226	36.8082	0	127566461	127567406	15.4387	52.5955	0
ENSMUSG00000030806	Stx1b	7	5' UTR	22.3059	127440901	127441584	27.3086	59.8331	-17180	127440696	127441644	19.1352	51.8749	-16975	127440569	127441601	20.4739	57.599	-16848
ENSMUSG00000030815	Phkg2	7	Intron (Phkg2-203/Phkg2, intron 2 of 2)	6.28582	127173165	127173295	5.08809	3.55647	653	127172706	127173158	7.48356	10.1136	194	NA	NA	NA	NA	NA
ENSMUSG00000030835	Nomo1	7	Promoter (<=1kb)	33.7355	45682987	45683593	34.3019	86.172	0	45682900	45683750	27.8703	88.0434	0	45682958	45683621	39.0344	124.135	0
ENSMUSG00000030842	Lamtor1	7	5' UTR	10.5207	101545538	101545799	9.68112	12.6783	-9312	101545522	101545828	9.51769	18.3288	-9283	101545551	101545802	12.3633	23.7519	-9309
ENSMUSG00000030846	Tial1	7	5' UTR	13.6441	128062653	128063316	8.36983	17.9738	125	128062725	128063331	18.6423	50.1927	110	128062567	128063393	13.9201	44.8775	48
ENSMUSG00000030868	Dctn5	7	Promoter (<=1kb)	29.9537	121731992	121732407	41.3407	102.27	0	121731551	121732631	21.8742	54.1506	0	121731618	121732486	26.6463	64.7755	0
ENSMUSG00000030879	Mrpl17	7	Promoter (<=1kb)	44.7036	105459851	105460476	50.3418	130.7	0	105459427	105460512	35.1845	119.448	0	105459719	105460548	48.5845	151.658	0
ENSMUSG00000030934	Oat	7	Intron (Fgfr2-217/Fgfr2, intron 2 of 6)	9.93659	132153484	132153740	16.007	28.8467	24387	132153283	132154055	8.14077	11.5867	24072	132153472	132153724	5.66198	6.48232	24403
ENSMUSG00000030956	Fam53b	7	Promoter (<=1kb)	5.62991	132415509	132415636	4.95731	3.36809	0	132415388	132415596	6.25986	8.13825	19	132415387	132415712	5.67257	5.27809	0
ENSMUSG00000030983	Bccip	7	Promoter (<=1kb)	31.871	133310400	133311418	30.0676	67.0448	0	133310414	133311778	39.7628	148.566	0	133310366	133311966	25.7825	100.505	0
ENSMUSG00000031010	Usp9x	X	Distal Intergenic	25.8222	12907835	12908051	31.5685	68.0575	-29686	12907770	12908123	18.2285	41.6965	-29614	12907718	12908219	27.6697	66.5184	-29518
ENSMUSG00000031012	Cask	X	Intron (Cask-208/Cask, intron 1 of 2)	6.10727	13713114	13713247	5.02226	3.48029	4359	13713121	13713326	7.19228	8.51946	4280	NA	NA	NA	NA	NA
ENSMUSG00000031016	Wee1	7	Distal Intergenic	12.1945	109763817	109764218	16.8748	29.8708	42564	109763672	109764572	10.0303	19.7726	42419	109763501	109764397	9.67856	18.0883	42248
ENSMUSG00000031023	Akip1	7	Promoter (<=1kb)	12.5408	109302897	109303126	14.893	29.4227	0	109302808	109303392	8.72769	23.8269	0	109302808	109303404	14.0016	28.3511	0
ENSMUSG00000031065	Cdk16	X	5' UTR	81.7198	20554396	20555062	80.3561	222.364	203	20554267	20555134	88.8637	343.753	74	20554190	20555181	75.9395	333.541	0
ENSMUSG00000031068	Glrx3	7	Exon (Glrx3-201/Glrx3, exon 1 of 11)	6.8395	137039480	137039835	7.63213	8.38614	137	137039405	137039948	5.23662	8.83039	62	137039283	137040155	7.64976	14.9479	0
ENSMUSG00000031072	LTO1	7	Promoter (<=1kb)	9.72791	144468592	144468858	9.68112	12.6783	0	NA	NA	NA	NA	NA	144468579	144469400	9.7747	17.717	0
ENSMUSG00000031077	Fadd	7	Promoter (<=1kb)	15.0385	144135803	144136324	22.3908	44.8802	0	144135718	144136634	11.4631	24.6266	0	144135753	144136613	11.2615	26.1324	0
ENSMUSG00000031079	Zfp300	X	5' UTR	18.9957	20955181	20955752	22.9589	44.4444	14	20955167	20955890	20.0357	43.9839	0	20955119	20955987	13.9927	24.7087	0
ENSMUSG00000031103	Elf4	X	Intron (Elf4-201/Elf4, intron 1 of 8)	13.5104	47551635	47551944	18.1729	33.2382	65	47551516	47551747	12.8434	22.767	262	47551323	47552048	9.51502	13.4149	0
ENSMUSG00000031107	Rbmx2	X	Promoter (<=1kb)	8.26786	47783658	47784075	10.0445	13.188	0	47783643	47784153	7.70602	9.68527	0	47783830	47784262	7.05305	8.00341	0
ENSMUSG00000031150	Ccdc120	X	Promoter (<=1kb)	18.695	7617138	7617282	8.43742	9.99113	0	7616156	7617359	21.0631	47.2153	0	7616408	7617473	26.5846	62.9892	0
ENSMUSG00000031153	Gripap1	X	5' UTR	9.33245	7656077	7656273	9.32705	11.6753	73	7656158	7656574	10.2747	15.948	154	7656069	7656464	8.39561	10.8261	65
ENSMUSG00000031155	Pim2	X	Promoter (<=1kb)	7.0889	7744161	7744341	8.43742	9.99113	-160	NA	NA	NA	NA	NA	7744083	7744337	5.74038	5.38379	-164
ENSMUSG00000031161	Hdac6	X	Promoter (<=1kb)	14.3209	7814327	7814669	9.73549	12.7726	-199	7814391	7814670	19.2346	41.9002	-263	7814320	7814583	13.9927	24.7087	-192
ENSMUSG00000031165	Was	X	Distal Intergenic	81.9813	7962546	7963095	66.0068	174.332	-5809	7962471	7963104	79.7495	300.085	-5734	7962558	7963088	100.188	341.005	-5821
ENSMUSG00000031166	Wdr13	X	5' UTR	19.0745	7998240	7998761	24.3938	48.2582	370	7998259	7998763	18.6842	43.2161	368	7997651	7998911	14.1456	33.2876	220
ENSMUSG00000031168	Ebp	X	5' UTR	16.0685	8058931	8059113	15.0668	24.5588	638	8058705	8059138	17.467	36.1033	613	8058931	8059165	15.6718	29.2588	586
ENSMUSG00000031226	Pbdc1	X	Promoter (<=1kb)	13.4166	104123230	104123682	12.0105	21.0431	0	104123181	104123744	15.9258	31.5243	0	104122872	104123613	12.3135	20.3152	0
ENSMUSG00000031232	Magt1	X	Promoter (<=1kb)	7.86401	105055733	105055873	7.89212	8.7545	-221	NA	NA	NA	NA	NA	105055678	105055925	7.8359	9.57792	-166
ENSMUSG00000031262	Cenpi	X	5' UTR	17.3782	133208853	133209132	19.3716	35.1548	20	133208619	133209162	15.412	30.0283	0	133208635	133209190	17.3509	33.9482	0
ENSMUSG00000031278	Acsl4	X	Promoter (<=1kb)	15.3105	141173352	141173595	13.6318	21.1864	0	141173242	141173603	7.67247	14.4895	0	141173075	141173638	24.6271	55.6177	0
ENSMUSG00000031299	Pdha1	X	Promoter (<=1kb)	6.30003	158921546	158921784	7.17465	7.35997	-137	NA	NA	NA	NA	NA	158921598	158921770	5.42542	4.66448	-189
ENSMUSG00000031309	Rps6ka3	X	Intron (Rps6ka3-204/Rps6ka3, intron 2 of 24)	9.49991	158038531	158038705	10.0445	13.188	45228	NA	NA	NA	NA	NA	158038504	158038705	8.95531	12.1058	45201
ENSMUSG00000031311	Nono	X	Promoter (<=1kb)	7.66859	100472872	100473083	7.89212	8.7545	0	NA	NA	NA	NA	NA	100472846	100473096	7.44505	11.3559	0
ENSMUSG00000031330	Zcchc13	X	Exon (Ftx-212/Ftx-212, exon 1 of 12)	17.8901	102665788	102666271	17.2192	29.7711	-7921	102665569	102666280	17.9807	37.6565	-7912	102665473	102666281	18.4703	37.1482	-7911
ENSMUSG00000031351	Zfp185	X	Intron (Zfp185-203/Zfp185, intron 12 of 18)	12.6225	72051587	72051832	12.1969	17.9084	20642	72051330	72051793	13.3571	24.1871	20385	72051269	72051884	12.3135	20.3152	20324
ENSMUSG00000031353	Rbbp7	X	Promoter (<=1kb)	32.9251	161543008	161543430	10.5693	17.0821	0	161542888	161543792	40.0713	113.166	0	161542766	161543843	48.1348	135.454	0
ENSMUSG00000031367	Ap1s2	X	Promoter (<=1kb)	13.3279	162691730	162691911	8.60958	10.1962	-102	162691487	162692036	14.5828	29.9464	0	162691525	162691939	16.7912	32.3699	-74
ENSMUSG00000031376	Atp2b3	X	Intron (Atp2b3-201/Atp2b3, intron 1 of 20)	6.66083	72546962	72547216	4.54323	2.62642	270	72546995	72547206	5.92425	6.20711	303	72546964	72547328	9.51502	13.4149	272
ENSMUSG00000031386	Hcfc1	X	Promoter (1-2kb)	11.4329	73011307	73011495	10.3845	14.2097	-1344	73011005	73011500	10.4814	17.7938	-1042	73011195	73011686	13.433	23.225	-1232
ENSMUSG00000031400	G6pdx	X	Promoter (<=1kb)	23.2486	73472536	73472923	15.5768	26.5751	0	73472293	73473218	25.0641	65.5355	0	73472471	73473199	29.1048	69.8286	0
ENSMUSG00000031422	Morf4l2	X	Intron (BC065397-206/BC065397-206, intron 1 of 4)	8.46135	135642770	135642910	10.762	14.7285	1529	135642577	135643026	8.95558	16.2931	1413	135642566	135642900	5.66649	8.26635	1539
ENSMUSG00000031441	Atp11a	8	Promoter (<=1kb)	30.3376	12806821	12807303	13.9108	36.6088	0	12806640	12807697	26.7658	108.346	0	12806272	12807885	50.3364	170.93	0
ENSMUSG00000031478	Nek3	8	Promoter (<=1kb)	27.6315	22655796	22656515	25.4623	63.9884	0	22655813	22656513	30.4046	84.7495	0	22655824	22656486	27.0276	96.2104	0
ENSMUSG00000031482	Slc25a15	8	Intron (Slc25a15-201/Slc25a15, intron 1 of 6)	8.55495	22888094	22888377	6.24546	6.42202	236	22888038	22888615	10.0332	23.197	0	22887931	22888615	9.38617	28.1664	0
ENSMUSG00000031508	Ankrd10	8	Promoter (<=1kb)	32.959	11684747	11685780	17.5421	44.6659	0	11684303	11686054	32.8505	132.032	0	11684657	11686299	48.4843	191.561	0
ENSMUSG00000031516	Dctn6	8	Promoter (<=1kb)	8.95711	34575281	34576133	12.4448	18.5956	0	34575099	34575563	6.32758	13.1216	387	34575208	34575586	8.09899	18.2979	364
ENSMUSG00000031527	Eri1	8	5' UTR	33.6482	35962141	35963167	43.0479	101.731	183	35962033	35963199	41.2168	144.466	151	35961906	35963344	16.6799	75.8921	6
ENSMUSG00000031539	Ap3m2	8	Promoter (<=1kb)	12.0174	23295513	23295734	13.4518	25.159	0	23295339	23295752	12.3042	23.0351	0	23295425	23295727	10.2962	22.5546	0
ENSMUSG00000031545	Gpat4	8	Promoter (<=1kb)	7.91699	23698054	23698699	7.79006	8.56483	0	NA	NA	NA	NA	NA	23698169	23698694	8.04392	14.7149	0
ENSMUSG00000031563	Wwc2	8	Distal Intergenic	10.0067	48464058	48464357	6.24546	6.42202	-20099	48464087	48464623	8.72932	15.3949	-20128	48463991	48464599	15.0453	32.0831	-20032
ENSMUSG00000031578	Mak16	8	Promoter (<=1kb)	27.1756	31658793	31659185	33.9061	78.6485	-1	31658657	31659244	24.1687	60.5518	0	31658394	31659502	23.4519	69.8862	0
ENSMUSG00000031583	Wrn	8	Promoter (<=1kb)	16.8794	33875516	33876081	17.6724	32.8743	0	33875209	33876516	14.7547	42.9429	0	33875177	33876341	18.2111	51.051	0
ENSMUSG00000031627	Irf2	8	Intron (Gm16675-202/Gm16675-202, intron 2 of 4)	10.8059	47139810	47140053	10.3845	14.2097	-52714	NA	NA	NA	NA	NA	47139805	47140249	11.2273	18.0183	-52518
ENSMUSG00000031637	Lrp2bp	8	Intron (Lrp2bp-202/Lrp2bp, intron 1 of 8)	17.3881	46452940	46453316	16.7253	28.7689	600	46452597	46453553	12.9842	35.2296	257	46452747	46453581	22.4546	50.3649	407
ENSMUSG00000031642	Sh3rf1	8	Intron (Sh3rf1-201/Sh3rf1, intron 2 of 11)	16.6508	61695972	61696198	19.2168	42.9312	19066	61695550	61696302	11.0388	31.2641	18644	61695534	61696302	19.6969	44.1927	18628
ENSMUSG00000031647	Mfap3l	8	Promoter (<=1kb)	11.764	61085759	61085924	11.6826	17.1612	0	61085752	61086272	15.9598	33.5898	0	61085754	61086364	7.64976	14.9479	0
ENSMUSG00000031652	N4bp1	8	Promoter (<=1kb)	24.265	87611283	87611999	16.8147	35.3001	0	87611100	87612002	28.4335	96.8792	0	87611098	87611968	27.5467	87.4943	0
ENSMUSG00000031657	Heatr3	8	Promoter (<=1kb)	45.0229	88864424	88865048	22.1396	83.9272	0	88864235	88865746	41.4566	243.458	0	88864066	88865836	71.4725	308.765	0
ENSMUSG00000031662	Snx20	8	Exon (Snx20-201/Snx20, exon 4 of 4)	6.97098	89354112	89354292	6.07698	5.40004	8464	89354049	89354544	5.9019	8.66428	8212	89354098	89354581	8.93406	15.7711	8175
ENSMUSG00000031671	Setd6	8	Promoter (<=1kb)	12.3905	96442359	96442831	15.2865	26.0529	0	96442152	96442746	10.6234	25.5115	0	96441973	96442912	11.2615	26.1324	0
ENSMUSG00000031683	Lsm6	8	Promoter (<=1kb)	11.3906	79547482	79547793	11.17	15.9195	0	79547434	79547759	9.3138	17.4369	10	79547414	79547766	13.688	27.8286	3
ENSMUSG00000031691	Tnpo2	8	Promoter (1-2kb)	14.9463	85761438	85761865	16.3343	33.8101	-1679	85761444	85762153	16.8884	48.5626	-1391	85761157	85762172	11.6163	30.5829	-1372
ENSMUSG00000031697	Orc6	8	Promoter (<=1kb)	5.46073	86025815	86026028	4.80808	3.11069	-233	NA	NA	NA	NA	NA	86025631	86026076	6.11338	8.68312	-185
ENSMUSG00000031701	Dnaja2	8	Promoter (<=1kb)	12.9992	86281443	86281992	12.9807	20.2168	0	86281385	86281992	12.9842	35.2296	0	86281506	86282014	13.0329	36.7173	0
ENSMUSG00000031714	Gab1	8	Intron (Gab1-202/Gab1, intron 1 of 10)	17.6222	81586016	81586414	19.8292	36.4489	20734	81586010	81586657	16.4783	43.2019	20491	81585888	81586614	16.559	38.8939	20534
ENSMUSG00000031715	Smarca5	8	Promoter (<=1kb)	27.2944	81466040	81466470	35.6968	83.5334	0	81465492	81466453	23.6634	82.9939	0	81465467	81466453	22.523	74.4434	0
ENSMUSG00000031748	Gnao1	8	Exon (4930488L21Rik-201/4930488L21Rik-201, exon 1 of 3)	19.425	94536795	94537224	12.2628	18.5548	201	94536770	94537328	17.06	61.5615	176	94536722	94537398	28.9523	74.8465	128
ENSMUSG00000031751	Amfr	8	5' UTR	5.59736	94739178	94739305	5.61092	4.47172	165	NA	NA	NA	NA	NA	94739043	94739294	5.58379	6.35474	176
ENSMUSG00000031755	Bbs2	8	5' UTR	27.8824	94824819	94825521	30.2665	81.1516	35	94824597	94825973	24.7174	77.6065	0	94824642	94825799	28.6634	92.4241	0
ENSMUSG00000031756	Cenpn	8	Promoter (<=1kb)	25.4029	117647799	117648870	16.2756	28.7882	0	117647668	117648679	33.2272	111.728	0	117647777	117648926	26.7058	94.6206	0
ENSMUSG00000031758	Cdyl2	8	Promoter (<=1kb)	10.3203	117459875	117460301	7.98072	8.99738	-145	117459296	117460352	7.90846	14.9303	0	117459312	117460334	15.0717	37.7516	0
ENSMUSG00000031767	Nudt7	8	5' UTR	11.538	114860321	114860813	6.49032	6.09348	24	114860331	114860826	14.6908	29.4722	34	114860321	114860826	13.433	23.225	24
ENSMUSG00000031775	Pllp	8	Distal Intergenic	41.4391	95430640	95430822	48.042	150.019	-7734	95430282	95430896	36.7002	123.224	-7376	95429948	95430964	39.5751	116.529	-7042
ENSMUSG00000031783	Polr2c	8	Promoter (<=1kb)	23.7	95584040	95584509	22.8422	48.3334	0	95584042	95584712	22.2512	66.7955	0	95584042	95584610	26.0064	74.3975	0
ENSMUSG00000031805	Jak3	8	5' UTR	23.5815	72128965	72129396	17.8692	34.4087	25	72128951	72129864	16.0222	70.9552	11	72128893	72130272	36.853	130.024	0
ENSMUSG00000031807	Pgls	8	Promoter (<=1kb)	33.9604	72044500	72045572	24.3438	83.8019	0	72044155	72046102	24.7513	148.182	0	72044231	72045988	52.786	219.177	0
ENSMUSG00000031812	Map1lc3b	8	Promoter (<=1kb)	11.9234	122316920	122317133	8.8523	17.3324	0	122316897	122317358	14.1646	40.3363	0	122316705	122317190	12.7533	30.1348	0
ENSMUSG00000031813	Mvb12a	8	Promoter (<=1kb)	24.9648	71995392	71996068	38.4803	94.4361	0	71995313	71996280	18.7985	52.0828	0	71995156	71996348	17.6157	46.8134	0
ENSMUSG00000031816	Mthfsd	8	Promoter (<=1kb)	22.0602	121834920	121835362	18.256	39.8457	0	121834666	121835983	26.0453	77.2099	0	121834756	121835872	21.8795	71.4287	0
ENSMUSG00000031821	Gins2	8	5' UTR	8.01255	121263910	121264182	7.58768	13.0776	51861	121263852	121264728	7.89813	19.3556	51315	121263702	121264155	8.55185	23.9793	51888
ENSMUSG00000031822	Gse1	8	Exon (Gse1-206/Gse1, exon 1 of 3)	8.32241	120955807	120956012	7.41618	8.01405	612	120955781	120956313	8.94589	24.8707	586	120955293	120956195	8.60517	20.3778	98
ENSMUSG00000031824	6430548M08Rik	8	Promoter (<=1kb)	12.1444	120840207	120840673	14.199	23.2146	-218	120840366	120841440	9.05854	19.6553	0	120840197	120841080	13.1756	28.9088	0
ENSMUSG00000031826	Usp10	8	Promoter (<=1kb)	49.8488	120637013	120638376	49.9568	189.843	0	120636424	120638486	55.4209	357.7	0	120637017	120638466	44.1688	321.239	0
ENSMUSG00000031831	Dnaaf1	8	Promoter (<=1kb)	42.4565	120301282	120302251	38.5163	93.6407	0	120301310	120302654	42.1986	189.998	0	120301326	120302385	46.6547	201.338	0
ENSMUSG00000031835	Mbtps1	8	Promoter (<=1kb)	99.8342	120284525	120285589	62.9351	212.554	0	120284281	120285607	98.5617	568.358	0	120284586	120285614	138.006	643.319	0
ENSMUSG00000031843	Mphosph6	8	Promoter (<=1kb)	25.841	118528347	118528721	22.9616	45.3845	0	118528259	118528704	22.3286	91.2041	0	118528148	118528846	32.233	94.7439	0
ENSMUSG00000031848	Lsm4	8	Promoter (<=1kb)	8.87881	71125410	71125863	12.0105	21.0431	-35	71125378	71125862	6.55206	8.6187	-36	71125531	71125823	8.07387	13.3302	-75
ENSMUSG00000031851	Ntpcr	8	5' UTR	5.67499	126460857	126461211	7.51183	8.17952	4155	126460378	126461291	3.56716	5.66158	3676	126460523	126461370	5.94599	11.1063	3821
ENSMUSG00000031860	Pbx4	8	5' UTR	15.5483	70285247	70285638	24.1981	48.323	106	70285227	70285665	16.12	41.805	86	70285263	70285781	6.32684	14.829	122
ENSMUSG00000031864	Ints10	8	Promoter (<=1kb)	41.1191	69246534	69247155	55.443	145.962	0	69246207	69247254	21.8192	100.013	0	69246206	69247241	46.0951	148.523	0
ENSMUSG00000031865	Dctn1	6	Promoter (<=1kb)	35.5235	83142469	83143441	30.7469	82.9079	0	83142501	83143560	34.705	122.827	0	83142481	83143283	41.1187	142.097	0
ENSMUSG00000031883	Car7	8	Promoter (<=1kb)	36.4013	105260858	105262125	50.9872	132.842	0	105260692	105262221	26.8667	87.1827	0	105260602	105262275	31.3499	91.2509	0
ENSMUSG00000031885	Cbfb	8	Promoter (<=1kb)	16.9686	105897012	105897439	18.7173	36.4951	0	NA	NA	NA	NA	NA	105896911	105898188	15.2199	31.7013	0
ENSMUSG00000031887	Tradd	8	Promoter (<=1kb)	5.99789	105991087	105991271	4.32378	2.54526	0	105990840	105991271	5.09834	5.22863	0	105990903	105991443	8.57155	13.6802	0
ENSMUSG00000031907	Zfp90	8	Promoter (<=1kb)	9.30862	107141904	107142165	12.2628	18.5548	0	107141885	107142430	6.3906	8.73808	0	107141882	107142192	9.2725	14.8279	0
ENSMUSG00000031918	Mtmr2	9	5' UTR	21.975	13660219	13660698	24.6554	49.7464	513	13659664	13660827	20.0513	47.8428	0	13660217	13660920	21.2184	60.6254	511
ENSMUSG00000031930	Wwp2	8	Promoter (<=1kb)	5.62575	108162937	108163193	6.09394	5.42726	0	108162931	108163296	5.6068	7.76671	0	108162837	108163328	5.17651	9.77895	0
ENSMUSG00000031953	Tmem170	8	5' UTR	53.1471	112602722	112603358	65.3948	194.956	24	112602522	112603372	31.8423	251.538	10	112602374	112603373	62.2041	398.317	9
ENSMUSG00000031954	Cfdp1	8	Promoter (<=1kb)	18.2553	112580521	112581078	27.2594	58.346	0	112580559	112581045	10.2862	27.8281	0	112580389	112581044	17.2203	39.2832	0
ENSMUSG00000031955	Bcar1	8	Promoter (<=1kb)	55.8208	112469666	112470945	55.1953	170.295	0	112469582	112471137	42.8547	285.026	0	112469615	112471108	69.4124	357.015	0
ENSMUSG00000031959	Wdr59	8	5' UTR	9.15898	112248264	112248696	8.25729	9.51392	28	112248496	112248714	9.80535	16.6862	10	112248521	112248715	9.41429	16.0636	9
ENSMUSG00000031967	Afg3l1	8	Promoter (<=1kb)	27.2863	124204266	124204959	24.9819	62.3119	0	124204052	124205014	27.5971	123.013	0	124203892	124205007	29.2799	107.487	0
ENSMUSG00000031974	Abcb10	8	Promoter (<=1kb)	31.6595	124709498	124710312	29.6035	71.8732	0	124709078	124710775	28.0989	126.139	0	124709153	124710348	37.2761	141.745	0
ENSMUSG00000031979	Cog2	8	Promoter (<=1kb)	10.8818	125247232	125247591	12.4909	22.399	0	125247039	125247936	8.101	13.3472	0	125247193	125247925	12.0535	24.4502	0
ENSMUSG00000031984	2810004N23Rik	8	Promoter (<=1kb)	11.4844	125589671	125590187	13.3243	22.6597	0	125589122	125590314	8.94589	24.8707	0	125589214	125590314	12.1829	33.0065	0
ENSMUSG00000031987	Egln1	8	Promoter (<=1kb)	19.2003	125675946	125676385	12.5845	26.8334	0	125675412	125676557	29.5024	112.928	0	125675421	125676483	15.514	78.1351	0
ENSMUSG00000031990	Jam3	9	Promoter (<=1kb)	51.035	27066351	27066800	49.2828	132.66	0	27066107	27066926	38.3299	141.456	0	27066003	27067184	65.4924	212.78	0
ENSMUSG00000032000	Birc3	9	Distal Intergenic	38.6638	7914478	7914777	42.7833	101.863	-41291	7913836	7915177	25.6732	96.4	-40649	7913845	7914913	47.535	138.718	-40658
ENSMUSG00000032026	Rexo2	9	5' UTR	9.9405	48391728	48391919	9.60841	14.5393	4	48391457	48391912	8.29131	21.77	11	48391362	48391958	11.9218	22.4279	0
ENSMUSG00000032038	St3gal4	9	5' UTR	5.95303	35028058	35028235	5.64196	4.55288	2329	35027785	35028148	6.26411	7.77371	2416	NA	NA	NA	NA	NA
ENSMUSG00000032051	Fdx1	9	Exon (Fdx1-201/Fdx1, exon 1 of 4)	6.22163	51874442	51874716	4.8042	3.44721	140	51874410	51874870	7.52269	11.9041	0	51874456	51874767	6.33799	6.57728	89
ENSMUSG00000032065	Tex12	9	Promoter (<=1kb)	15.7003	50472430	50472781	12.3277	18.3719	0	50472269	50472774	17.5529	47.4464	0	50472373	50472784	17.2203	39.2832	0
ENSMUSG00000032067	Pts	9	Promoter (<=1kb)	22.4184	50439654	50440086	30.4999	67.1499	0	50439747	50440115	19.7023	56.1754	0	50439526	50440313	17.0531	49.6877	0
ENSMUSG00000032076	Cadm1	9	Intron (Gm31816-201/Gm31816-201, intron 1 of 5)	9.55124	47279396	47279602	6.88108	6.80003	-161869	47279269	47279683	12.1199	23.9267	-161788	47279240	47279601	9.65271	20.2388	-161870
ENSMUSG00000032083	Apoa1	9	Exon (Apoa1-201/Apoa1, exon 4 of 4)	5.80053	46141397	46141590	6.24546	6.42202	1519	46141406	46141616	5.04274	5.14505	1528	46141443	46141675	6.11338	8.68312	1565
ENSMUSG00000032101	Ddx25	9	Promoter (<=1kb)	84.7093	35469502	35470797	60.8516	184.7	0	35469272	35471117	80.856	442.519	0	35469324	35470992	112.42	545.935	0
ENSMUSG00000032112	Trappc4	9	5' UTR	13.7519	44318665	44318853	13.9923	22.8414	44	44318400	44319337	12.5378	28.4161	0	44318450	44318884	14.7256	34.3011	13
ENSMUSG00000032114	Slc37a4	9	5' UTR	4.63245	44308212	44308375	4.95754	4.45128	63	44308275	44308615	4.43521	3.63438	126	44308319	44308675	4.5046	4.30427	170
ENSMUSG00000032119	Hinfp	9	Promoter (<=1kb)	16.3207	44217065	44217709	18.2355	32.4855	-97	44216718	44217548	13.5063	26.8616	0	44217065	44217746	17.2203	39.2832	-97
ENSMUSG00000032120	C2cd2l	9	Promoter (<=1kb)	32.158	44230687	44231606	31.1535	69.7807	0	44230602	44231638	40.9165	158.634	0	44230823	44231687	24.4041	122.311	0
ENSMUSG00000032127	Vps11	9	Promoter (<=1kb)	64.6821	44272296	44273456	64.956	198.895	0	44271925	44273442	60.5863	215.522	0	44272238	44274026	68.5042	235.605	0
ENSMUSG00000032174	Icam5	9	Exon (Icam5-201/Icam5, exon 2 of 11)	8.44033	20944357	20944595	5.67439	4.75895	988	20944322	20944643	8.88028	17.7214	953	20944190	20944645	10.7663	27.0251	821
ENSMUSG00000032178	Ilf3	9	Promoter (<=1kb)	36.5768	21278389	21280154	35.8733	80.4305	0	21279062	21280492	25.0921	122.059	0	21278345	21280645	48.7651	188.462	0
ENSMUSG00000032187	Smarca4	9	Promoter (<=1kb)	53.1401	21526637	21528191	49.2793	125.956	0	21525953	21528134	43.9786	156.213	0	21526204	21528677	66.1625	234.141	0
ENSMUSG00000032212	Sltm	9	Promoter (<=1kb)	39.85	70449477	70450594	36.0315	102.656	0	70449452	70450682	44.4197	172.092	0	70449460	70450600	39.0988	177.891	0
ENSMUSG00000032216	Nedd4	9	Promoter (<=1kb)	22.3218	72569336	72570195	12.9659	28.1358	0	72569249	72570142	26.0066	92.269	0	72569067	72570240	27.9929	101.013	0
ENSMUSG00000032217	Rnf111	9	Promoter (<=1kb)	21.8233	70410361	70411529	36.9862	89.1591	0	70410363	70411306	16.8204	52.3366	0	70410347	70411929	11.6633	37.1386	0
ENSMUSG00000032259	Drd2	9	Promoter (<=1kb)	15.1295	49251580	49251769	20.769	40.1481	-158	49251434	49252028	9.81866	29.1567	0	49251469	49252322	14.8008	40.1469	0
ENSMUSG00000032262	Elovl4	9	Promoter (<=1kb)	14.6237	83688247	83688621	20.769	40.1481	0	83688176	83688696	15.3449	45.5861	0	83687976	83688778	7.75699	25.0487	0
ENSMUSG00000032263	Bckdhb	9	Promoter (<=1kb)	17.48	83807173	83807417	13.6297	21.7767	0	83807173	83807626	16.8365	44.6071	0	83806907	83807851	21.9738	48.7855	0
ENSMUSG00000032264	Zw10	9	Promoter (<=1kb)	8.1272	48966479	48966826	5.84129	4.88099	-87	NA	NA	NA	NA	NA	48966445	48966733	10.4131	15.742	-180
ENSMUSG00000032279	Idh3a	9	5' UTR	42.1638	54493621	54494398	44.7832	112.159	3	54493608	54494450	39.4928	228.086	0	54493574	54494451	42.2153	197.121	0
ENSMUSG00000032288	Imp3	9	Exon (Imp3-201/Imp3, exon 1 of 1)	9.8745	56844826	56845161	10.191	13.8653	67	56844793	56845329	11.8857	22.34	34	56844801	56845164	7.54683	17.6239	42
ENSMUSG00000032305	Fam219b	9	Promoter (<=1kb)	9.91637	57444746	57444990	11.0773	16.0905	0	57444762	57445137	8.26266	16.5761	0	57444271	57445203	10.4092	18.2344	0
ENSMUSG00000032311	Nrg4	9	Promoter (<=1kb)	21.7681	55233850	55234356	12.2032	25.5485	0	55233839	55234494	35.0344	107.65	0	55233666	55234404	18.0666	72.8329	0
ENSMUSG00000032312	Csk	9	5' UTR	34.968	57552702	57553067	24.66	85.3478	7847	57552155	57553169	39.4046	146.783	7745	57552533	57553040	40.8393	150.597	7874
ENSMUSG00000032314	Etfa	9	Exon (Tmem266-202/Tmem266, exon 10 of 11)	6.00938	55337562	55337794	8.64578	10.3668	81733	55337434	55337752	4.01412	3.9696	81775	55337252	55337806	5.36823	10.5835	81721
ENSMUSG00000032328	Tmem30a	9	Promoter (<=1kb)	32.8174	79700685	79701132	33.1007	75.6242	0	79700316	79701099	24.7952	73.1557	0	79700241	79701171	40.5563	109.977	0
ENSMUSG00000032330	Cox7a2	9	5' UTR	10.9737	79666906	79667156	9.20644	11.4329	4	79666616	79667089	12.1275	21.0306	71	79666746	79667208	11.5871	19.6291	0
ENSMUSG00000032340	Neo1	9	Promoter (<=1kb)	13.8709	58943569	58944065	14.016	23.3331	0	58943063	58944183	11.5087	29.0723	0	58943454	58944365	16.0878	45.5467	0
ENSMUSG00000032342	Mto1	9	Promoter (<=1kb)	26.6228	78355299	78356066	15.0237	25.5791	0	78354904	78356048	25.8566	75.95	0	78354941	78356136	38.9881	122.978	0
ENSMUSG00000032350	Gclc	9	Distal Intergenic	8.05534	77658023	77658233	5.76504	5.39008	-3584	77657885	77658263	10.0353	26.7021	-3554	77657917	77658550	8.36568	15.7864	-3267
ENSMUSG00000032352	Lrrc1	9	Promoter (<=1kb)	34.4023	77451656	77452520	39.099	91.5864	0	77451383	77453171	40.121	150.354	0	77451155	77453234	23.9869	119.353	0
ENSMUSG00000032353	Tmed3	9	Promoter (<=1kb)	17.3276	89586882	89587172	18.8219	34.945	0	89586709	89587444	18.2285	41.6965	0	89586555	89587509	14.9325	49.9926	0
ENSMUSG00000032366	Tpm1	9	5' UTR	29.3028	66950771	66951354	18.7364	41.3819	5334	66950542	66951374	29.4328	89.8465	5314	66950789	66951460	39.7393	125.355	5228
ENSMUSG00000032394	Igdcc3	9	Intron (Igdcc4-201/Igdcc4, intron 10 of 19)	7.30012	65035429	65035587	7.41618	8.01405	-12884	65035367	65035824	6.1573	8.73073	-12647	65035380	65035784	8.32687	12.8114	-12687
ENSMUSG00000032403	2300009A05Rik	9	Promoter (<=1kb)	33.8882	63306114	63307207	27.0454	60.1047	0	63305921	63307263	19.69	96.3701	0	63305729	63307094	54.9293	167.116	0
ENSMUSG00000032405	Pias1	9	5' UTR	14.0301	62887818	62888208	11.2839	16.4524	6998	62887308	62888401	21.4419	48.621	6805	62887256	62888481	9.36445	23.5946	6725
ENSMUSG00000032415	Ube2cbp	9	5' UTR	20.042	86346535	86346906	22.9589	44.4444	97	86346455	86346970	14.4596	41.6358	33	86346423	86347017	22.7074	66.7703	0
ENSMUSG00000032422	Snx14	9	Promoter (<=1kb)	23.0498	88320560	88321178	29.2065	64.0193	0	88320424	88321225	26.7142	65.7142	0	88320649	88321445	13.2288	53.2127	0
ENSMUSG00000032435	Dync1li1	9	Promoter (<=1kb)	47.7336	114517205	114518223	66.0123	187.061	0	114517093	114518590	23.9368	127.708	0	114516966	114518696	53.2518	187.99	0
ENSMUSG00000032437	Stt3b	9	Promoter (<=1kb)	50.075	115139722	115140505	59.9325	156.609	-233	115139722	115140347	37.3109	211.232	-233	115139713	115140550	52.9817	266.1	-224
ENSMUSG00000032446	Eomes	9	Distal Intergenic	10.8837	118170511	118170774	10.8755	15.3931	-136506	118170463	118170805	8.85284	18.7253	-136475	118170482	118170821	12.9227	22.9231	-136459
ENSMUSG00000032458	Copb2	9	Promoter (<=1kb)	21.977	98445645	98446004	33.0034	72.145	0	98445640	98446164	14.6872	36.3213	0	98445459	98446524	18.2404	48.7112	0
ENSMUSG00000032462	Pik3cb	9	5' UTR	34.1461	99021957	99022386	30.0889	66.3692	288	99021820	99022530	41.1838	156.856	144	99021828	99022483	31.1657	130.749	191
ENSMUSG00000032463	Faim	9	Promoter (<=1kb)	17.4316	98868111	98868853	18.7364	41.3819	0	98868088	98868854	12.0006	40.5219	0	98868110	98868876	21.5577	69.9299	0
ENSMUSG00000032468	Armc8	9	Promoter (<=1kb)	35.1084	99450670	99451050	43.894	107.921	0	99450299	99451183	23.8339	100.092	0	99450279	99451363	37.5975	133.556	0
ENSMUSG00000032480	Dhx30	9	5' UTR	28.7258	109960811	109961662	32.1882	88.2181	-13913	109960413	109961686	19.883	97.7524	-13515	109960551	109962201	34.1062	132.421	-13653
ENSMUSG00000032485	Scap	9	Promoter (<=1kb)	104.291	110161970	110162887	89.6776	272.014	0	110161050	110163204	96.4978	403.295	0	110161963	110162914	126.697	515.015	0
ENSMUSG00000032495	Lrrc2	9	5' UTR	8.3908	110782889	110783251	5.33889	5.3472	2276	110782664	110783340	9.7827	17.1735	2051	110782871	110783344	10.0508	19.2748	2258
ENSMUSG00000032501	Trib1	15	Promoter (<=1kb)	26.2542	59519737	59520377	12.2032	25.5485	0	59519294	59520893	31.2355	95.9669	0	59519286	59520397	35.3238	107.16	0
ENSMUSG00000032504	Pdcd6ip	9	Promoter (<=1kb)	80.4639	113536674	113537678	60.1689	178.877	0	113536683	113537963	76.1345	409.858	0	113536724	113538205	105.088	434.781	0
ENSMUSG00000032508	Myd88	9	Promoter (<=1kb)	39.804	119170082	119171042	51.4048	134.565	0	119170214	119171471	38.5415	134.119	0	119169697	119171557	29.4657	121.028	0
ENSMUSG00000032518	Rpsa	9	Promoter (<=1kb)	19.7438	119956503	119956792	27.1927	59.6236	0	119956472	119957234	13.6628	33.7743	0	119956449	119957664	18.3759	44.2549	0
ENSMUSG00000032527	Pccb	9	Promoter (<=1kb)	38.2799	100916431	100917680	39.2463	94.1714	0	100915852	100918085	35.8539	108.03	0	100916310	100918139	39.7393	125.355	0
ENSMUSG00000032531	Amotl2	9	5' UTR	9.6458	102594951	102595195	8.16693	9.79344	1080	102594981	102595424	13.9707	33.6403	1110	102594950	102595333	6.79978	11.9718	1079
ENSMUSG00000032540	Abhd5	9	Promoter (<=1kb)	43.1549	122180515	122181219	43.2146	104.206	0	122180262	122181489	52.8178	195.69	0	122180146	122181372	33.4323	143.931	0
ENSMUSG00000032549	Rab6b	9	Promoter (<=1kb)	25.6742	102988592	102989396	20.6581	47.6435	0	102988576	102989731	21.7989	90.9218	0	102988541	102989974	34.5656	150.611	0
ENSMUSG00000032560	Dnajc13	9	Promoter (<=1kb)	29.2936	104139535	104140471	44.7832	112.159	0	104139555	104140502	20.5724	81.0574	0	104139615	104140617	22.5253	91.6746	0
ENSMUSG00000032570	Atp2c1	9	5' UTR	28.4489	105372142	105372831	26.4231	67.3597	31687	105371821	105373084	32.4793	96.1286	31434	105371812	105373111	26.4442	76.0823	31407
ENSMUSG00000032589	Bsn	9	Promoter (<=1kb)	87.9424	108067167	108067888	70.0803	205.61	0	108066930	108068298	124.225	610.187	0	108066992	108068225	69.5223	459.951	0
ENSMUSG00000032591	Mst1	9	Promoter (<=1kb)	8.70464	107956515	107956708	10.6714	15.3974	-927	107956165	107956815	5.01949	10.0667	-820	107956328	107956945	10.4231	20.4766	-690
ENSMUSG00000032594	Ip6k1	9	Promoter (<=1kb)	15.0087	107879296	107879707	10.5693	17.0821	0	107879253	107879665	16.4939	51.6873	-35	107879216	107879691	17.963	47.4291	-9
ENSMUSG00000032598	Nckipsd	9	Promoter (<=1kb)	70.6213	108685076	108686292	50.7195	193.644	0	108685342	108686386	77.5638	408.514	0	108685121	108686316	83.5807	478.826	0
ENSMUSG00000032601	Prkar2a	9	5' UTR	17.6476	108569229	108569562	12.4909	22.399	2716	108568812	108570117	14.4007	53.9396	2299	108568783	108570080	26.0513	70.8215	2270
ENSMUSG00000032621	Srek1	13	Promoter (<=1kb)	37.404	103910716	103911262	26.3131	79.9758	0	103910530	103911412	25.59	110.667	0	103910360	103911412	60.3089	205.118	0
ENSMUSG00000032624	Eml4	17	Promoter (<=1kb)	18.9538	83658224	83658413	18.8219	34.945	0	83658214	83658921	14.5512	48.391	0	83658219	83658983	23.4883	79.0144	0
ENSMUSG00000032633	Flcn	11	Promoter (<=1kb)	8.74585	59700700	59701455	9.60841	14.5393	0	59700658	59701454	7.88329	13.4473	0	NA	NA	NA	NA	NA
ENSMUSG00000032637	Atxn2l	7	Promoter (<=1kb)	38.0662	126100836	126102805	26.0855	57.6605	0	126100137	126102941	42.249	162.265	0	126100323	126102957	45.8642	159.605	0
ENSMUSG00000032641	Gpr19	6	Promoter (<=1kb)	103.724	134874633	134875752	112.642	377.09	0	134874055	134875912	91.1734	417.281	0	134874050	134875831	107.355	455.314	0
ENSMUSG00000032702	Kank1	19	Promoter (<=1kb)	25.3697	25213708	25214517	15.8539	32.3341	0	25213711	25215073	29.6212	82.4607	0	25213540	25214650	30.6339	85.1755	0
ENSMUSG00000032717	Mdfi	17	Downstream (<1kb)	5.60501	48177007	48177231	5.64196	4.55288	-31391	NA	NA	NA	NA	NA	48176998	48177311	5.56805	8.81415	-31382
ENSMUSG00000032763	Ilvbl	10	5' UTR	11.3463	78410264	78410468	9.27023	11.9586	84	78410085	78410753	12.3279	24.2765	0	78410052	78410732	12.4407	23.8815	0
ENSMUSG00000032777	Gtf3c1	7	Promoter (<=1kb)	30.3293	125306504	125307001	19.8302	53.478	0	125306386	125307309	28.7691	97.5015	0	125305943	125307359	42.3886	136.51	0
ENSMUSG00000032782	Cntrob	11	Promoter (<=1kb)	18.6564	69214576	69214788	29.4348	64.4475	0	69214499	69214809	11.3424	26.256	0	69214252	69214786	15.192	30.9868	0
ENSMUSG00000032786	Alas1	9	5' UTR	49.1814	106124719	106125563	35.4655	120.423	290	106124363	106125986	52.2318	251.841	0	106124013	106125910	59.8468	278.726	0
ENSMUSG00000032802	Srxn1	2	3' UTR	70.9864	151934633	151936372	55.1039	146.27	-11064	151934681	151936232	65.4804	391.001	-11204	151934692	151936624	92.375	456.606	-10812
ENSMUSG00000032803	Cdv3	9	Promoter (<=1kb)	58.8893	103242261	103243800	75.3978	223.316	0	103241685	103243775	47.0716	185.278	0	103241617	103244402	54.1984	229.339	0
ENSMUSG00000032827	Ppp1r9a	6	Intron (Ppp1r9a-205/Ppp1r9a, intron 2 of 15)	3.46203	4923849	4924187	4.94541	88.7764	20932	4923867	4924078	2.68051	38.1497	20950	4923870	4924034	2.76017	36.6505	20953
ENSMUSG00000032840	Spring1	5	5' UTR	23.9725	118383318	118384139	24.9819	62.3119	26	118383117	118384294	26.8197	87.0995	0	118383231	118384318	20.116	70.557	0
ENSMUSG00000032842	Abcc10	17	Promoter (<=1kb)	15.6708	46639117	46639463	18.6992	35.2633	0	46639058	46639497	12.8378	28.2964	0	46639054	46639530	15.4754	34.186	0
ENSMUSG00000032854	Ugt8a	3	Promoter (<=1kb)	11.6006	125732203	125732851	11.5301	19.7036	0	125731443	125732866	13.6244	31.6602	0	125731505	125732851	9.64727	18.0382	0
ENSMUSG00000032855	Pkd1	17	5' UTR	9.81631	24768971	24769626	10.7808	15.2231	163	24769029	24769437	8.29131	21.77	221	24768957	24769470	10.3768	28.0454	149
ENSMUSG00000032870	Smap2	4	Promoter (<=1kb)	49.5541	120873862	120874606	58.0996	165.154	0	120873883	120874610	33.6809	120.934	0	120873887	120874759	56.8819	176.281	0
ENSMUSG00000032872	Cyb5r4	9	Promoter (<=1kb)	23.1503	86903850	86904205	37.1875	84.3734	0	86903884	86904069	12.896	29.7048	0	86903832	86904263	19.3674	42.1539	0
ENSMUSG00000032898	Fbxo21	5	Exon (Fbxo21-206/Fbxo21, exon 1 of 12)	4.53397	118115051	118115209	5.14048	3.64376	256	118114982	118115209	3.92746	4.31174	187	NA	NA	NA	NA	NA
ENSMUSG00000032902	Slc16a1	3	Promoter (<=1kb)	15.9657	104545686	104546283	19.2854	59.9319	0	104545544	104546515	9.88287	39.9641	0	104545627	104546528	18.7289	70.1673	0
ENSMUSG00000032913	Lrig2	3	5' UTR	21.2505	104418738	104419182	25.4466	54.3467	52	104418550	104419190	21.8268	88.2803	44	104418628	104419101	16.4779	68.9995	133
ENSMUSG00000032952	Ap4b1	3	Promoter (<=1kb)	12.5806	103716684	103716872	12.8681	20.88	0	103716327	103717132	11.9963	27.4482	0	103716287	103717091	12.8773	29.0443	0
ENSMUSG00000032959	Pebp1	5	Promoter (<=1kb)	14.0225	117425324	117425721	7.20631	8.60178	0	117425028	117425736	20.0605	57.6581	0	117424836	117425778	14.8008	40.1469	0
ENSMUSG00000032966	Fkbp1a	2	5' UTR	41.0239	151384435	151385046	34.5903	97.1964	32	151384100	151385414	34.3709	166.472	0	151383993	151385199	54.1106	191.925	0
ENSMUSG00000032977	Fam207a	10	Promoter (<=1kb)	15.7479	77351623	77351897	22.2604	44.6415	-4	77351251	77352423	9.05854	19.6553	0	77351250	77352380	15.9248	37.804	0
ENSMUSG00000032985	5730522E02Rik	11	Intron (5730522E02Rik-202/5730522E02Rik, intron 1 of 5)	6.19733	26160251	26160464	5.00601	3.4539	299	26160256	26160580	8.20281	11.686	183	26160235	26160554	5.38316	7.38995	209
ENSMUSG00000033004	Mycbp2	14	Promoter (<=1kb)	30.6366	103583686	103584551	31.8684	69.2266	0	103583518	103584671	19.4191	84.4592	0	103583307	103584817	40.6224	129.055	0
ENSMUSG00000033014	Trim33	3	5' UTR	7.68675	103186936	103187078	6.48294	8.2147	327	103186523	103187586	9.14794	19.8215	0	103186919	103187652	7.42938	14.529	310
ENSMUSG00000033029	1700088E04Rik	15	Promoter (<=1kb)	19.6615	79025073	79026083	22.7161	45.4806	0	79025034	79026206	15.0498	44.2603	0	79025098	79026010	21.2184	60.6254	0
ENSMUSG00000033059	Pygb	2	Promoter (<=1kb)	9.45401	150628638	150628987	8.51613	10.1329	0	150628601	150629462	8.26266	16.5761	0	150628677	150629423	11.5832	27.3506	22
ENSMUSG00000033068	Entpd6	2	Promoter (<=1kb)	12.2643	150590900	150591517	9.60841	14.5393	0	150590794	150591665	11.8214	25.8762	0	150590707	150591366	15.3632	33.3029	0
ENSMUSG00000033088	Triobp	15	5' UTR	5.38948	78867904	78868138	5.48454	4.29925	35980	78868007	78868245	3.83623	2.93281	36083	78867920	78868213	6.84766	9.52365	35996
ENSMUSG00000033105	Lss	10	Promoter (<=1kb)	35.3478	76367295	76367807	28.0321	62.6093	0	76367265	76367946	35.0084	108.642	0	76367261	76367961	43.0028	152.234	0
ENSMUSG00000033111	3830406C13Rik	14	5' UTR	7.34968	10185254	10185577	8.60958	10.1962	13	10185147	10185507	6.08979	7.8559	83	NA	NA	NA	NA	NA
ENSMUSG00000033157	Abhd10	16	Promoter (<=1kb)	28.9625	45563065	45563837	35.4974	83.1629	0	45562888	45564218	20.8233	82.4923	0	45562913	45564146	30.5669	114.038	0
ENSMUSG00000033159	Cnppd1	1	Promoter (<=1kb)	36.1337	75119099	75119881	36.9948	87.5385	0	75118262	75119824	43.819	165.162	0	75118909	75119887	27.5872	122.039	0
ENSMUSG00000033174	Mgll	6	Promoter (<=1kb)	10.4947	88701327	88701834	8.16715	10.899	0	88701072	88702075	11.1963	40.5008	0	88701072	88701951	12.1207	39.4997	0
ENSMUSG00000033182	Kbtbd12	6	5' UTR	43.7372	88604224	88605062	35.8469	122.171	9870	88603965	88604997	49.4661	195.722	9935	88604091	88605176	45.8985	220.292	9756
ENSMUSG00000033192	Lpcat2	8	Promoter (<=1kb)	19.8057	93581907	93582383	19.471	36.666	0	93581793	93582633	21.2468	73.6884	0	93581858	93582330	18.6994	63.4301	0
ENSMUSG00000033209	Ttc28	5	Promoter (<=1kb)	12.8007	111027495	111027735	12.0062	19.9481	0	111027429	111027912	17.7057	56.4815	0	111027469	111027902	8.69029	22.6905	0
ENSMUSG00000033228	Scaf11	15	Promoter (<=1kb)	13.2616	96358855	96359618	10.0888	15.7981	-131	96358187	96359614	13.5538	33.5781	0	96358114	96359627	16.1423	34.6107	0
ENSMUSG00000033249	Hsf4	8	Promoter (<=1kb)	8.4022	105995452	105995706	9.68421	13.3458	-727	105995338	105995909	6.83495	12.448	-524	105995163	105996031	8.68744	16.8779	-402
ENSMUSG00000033256	Shf	2	Distal Intergenic	14.7895	122206139	122206636	15.5768	26.5751	-6496	122205976	122206884	12.896	29.7048	-6333	122205994	122206721	15.8957	34.8941	-6351
ENSMUSG00000033318	Gstt2	10	5' UTR	16.8698	75669946	75670517	11.0497	18.3838	2741	75669719	75670830	16.4449	40.8889	2428	75669615	75670761	23.1148	56.2813	2497
ENSMUSG00000033319	Fem1c	18	Promoter (<=1kb)	12.7987	46659056	46659737	13.3012	20.8111	-18	46658221	46659888	10.7752	19.918	0	46658569	46659883	14.3196	30.8606	0
ENSMUSG00000033323	Ctdp1	18	5' UTR	7.7869	80512438	80512800	9.28258	11.722	110	80512341	80512769	5.21985	5.42431	141	80512341	80513052	8.85827	21.4369	0
ENSMUSG00000033361	Prrg3	X	5' UTR	8.05951	71006510	71006657	7.89212	8.7545	280	71006490	71006801	9.56994	15.2865	260	71006665	71006827	6.71648	7.1773	435
ENSMUSG00000033389	Arhgap44	11	Promoter (<=1kb)	9.74913	65053599	65053824	12.9807	20.2168	0	65053539	65053822	7.20035	16.8328	0	65053588	65053826	9.06638	20.2351	0
ENSMUSG00000033396	Spg11	2	Promoter (<=1kb)	8.23447	121948563	121948956	6.74987	11.9742	0	121948666	121949024	6.37029	14.9113	0	121948644	121948999	11.5832	27.3506	0
ENSMUSG00000033405	Nudt15	14	5' UTR	23.899	73790068	73790741	17.5421	44.6659	-4386	73789981	73790651	30.9884	87.6702	-4299	73789969	73790797	23.1665	77.4852	-4287
ENSMUSG00000033417	Cacul1	19	Promoter (<=1kb)	7.81106	60569660	60569843	4.10999	3.13159	-197	60569517	60570061	10.4517	16.7212	-54	60569442	60570032	8.8715	12.3655	0
ENSMUSG00000033423	Eri3	4	Promoter (<=1kb)	7.80759	117407368	117407727	8.1041	9.22457	0	117407591	117407935	4.72152	5.21458	29	117407516	117407932	10.5971	18.5437	0
ENSMUSG00000033430	Terf2ip	8	Promoter (<=1kb)	31.6644	112737960	112738591	39.3945	115.592	0	112737431	112738835	30.5426	103.77	0	112737566	112738820	25.0562	106.638	0
ENSMUSG00000033434	Gtpbp6	5	Promoter (<=1kb)	43.6559	110255332	110256349	52.8617	136.41	0	110254863	110256393	41.3957	213.993	0	110254843	110256620	36.7104	215.43	0
ENSMUSG00000033487	Fndc3a	14	Promoter (<=1kb)	46.2935	72947307	72947977	36.9948	87.5385	0	72946706	72947775	49.3174	175.019	0	72946696	72947999	52.5682	181.965	0
ENSMUSG00000033499	Larp4b	13	Promoter (<=1kb)	10.4461	9143445	9143799	9.03571	11.28	-118	9143371	9143801	9.49757	15.1687	-116	9143364	9144747	12.8049	25.0959	0
ENSMUSG00000033543	Gtf2a2	9	5' UTR	7.43645	69919856	69920003	5.19226	3.72155	24	69919856	69920227	9.67203	18.5971	24	69919869	69920291	7.44505	11.3559	37
ENSMUSG00000033545	Znrf1	8	5' UTR	18.7398	112262734	112263620	10.6778	20.5431	5	112262880	112263636	18.1658	60.6587	151	112262730	112264267	27.3759	75.8379	1
ENSMUSG00000033565	Rbfox2	15	5' UTR	10.5203	77190565	77191121	9.12799	13.3001	83	77190631	77191111	9.03178	22.317	93	77190572	77191062	13.4011	30.6208	142
ENSMUSG00000033569	Adgrb3	1	Promoter (<=1kb)	10.3994	25869240	25869455	8.43742	9.99113	-452	25869086	25869556	15.0385	31.3706	-298	25869002	25869509	7.72217	13.6581	-214
ENSMUSG00000033585	Ndn	7	5' UTR	11.8324	61997832	61998335	8.37604	9.7383	1515	61997645	61998552	12.9757	25.9747	1328	61997797	61998801	14.1456	33.2876	1480
ENSMUSG00000033589	Reep4	14	Promoter (<=1kb)	21.4149	70782150	70783257	19.7765	38.3502	0	70782394	70783345	21.3885	68.6988	0	70782109	70783561	23.0797	68.3251	0
ENSMUSG00000033596	Rfwd3	8	Promoter (<=1kb)	54.8043	112026165	112026913	37.5591	91.047	0	112025974	112026941	58.548	224.588	0	112025974	112026940	68.3059	236.547	0
ENSMUSG00000033610	Pank1	19	5' UTR	10.6271	34856356	34856617	7.89212	8.7545	238	34856002	34856718	14.9229	31.8521	137	34855866	34856712	9.06638	20.2351	143
ENSMUSG00000033618	Map3k13	16	Promoter (<=1kb)	29.6887	21612974	21613273	30.5909	72.7206	0	21612729	21613607	21.8268	88.2803	0	21612728	21613595	36.6484	112.565	0
ENSMUSG00000033623	Pcgf3	5	Promoter (<=1kb)	36.76	108608896	108609441	40.8044	145.323	0	108608933	108609914	24.7513	148.182	0	108608826	108609837	44.7242	190.404	0
ENSMUSG00000033624	Pdpr	8	Promoter (<=1kb)	7.40573	111821201	111821699	4.42615	3.88854	0	111821025	111821827	7.02472	14.1562	0	111821026	111821778	10.7663	27.0251	0
ENSMUSG00000033628	Pik3c3	18	Promoter (<=1kb)	6.59387	30405797	30406267	6.36939	5.89352	0	30405805	30406019	5.01661	6.03933	5	30405775	30406179	8.39561	10.8261	0
ENSMUSG00000033629	Hacd3	9	Promoter (<=1kb)	25.0885	64928210	64929097	23.5847	48.9576	0	64928508	64929294	23.0174	82.6257	0	64928243	64929183	28.6634	92.4241	0
ENSMUSG00000033653	Vps8	16	Promoter (<=1kb)	35.8136	21241797	21242349	32.0334	104.898	0	21241700	21242603	32.5983	113.698	0	21241661	21242409	42.809	158.754	0
ENSMUSG00000033658	Ddx19b	8	Promoter (<=1kb)	9.87314	111758453	111758814	11.6173	17.0499	-70	111758274	111758713	11.3275	23.1838	0	111758466	111758832	6.67461	15.2159	-83
ENSMUSG00000033697	Arhgap39	15	Promoter (<=1kb)	45.7733	76702004	76702551	33.1961	128.919	0	76701430	76702661	36.0017	201.241	0	76701068	76702676	68.1222	290.403	0
ENSMUSG00000033707	Lrrc24	15	Promoter (<=1kb)	11.8876	76606310	76606889	11.2306	17.6598	0	76606015	76606886	10.9185	26.687	0	76605810	76607045	13.5138	34.8993	0
ENSMUSG00000033721	Vav3	3	Promoter (<=1kb)	5.75347	109247230	109247670	6.49032	6.09348	-299	109247349	109247533	5.01661	6.03933	-436	NA	NA	NA	NA	NA
ENSMUSG00000033728	Lrrc14	15	3' UTR	10.3687	76599337	76599557	9.74552	13.8589	4514	76598773	76599625	11.4431	24.5928	3950	76599303	76599779	9.9175	20.1604	4480
ENSMUSG00000033735	Spr	6	Exon (Spr-204/Spr, exon 1 of 4)	5.73229	85114389	85114516	5.22008	4.06261	232	85114544	85114743	6.24449	10.0704	5	NA	NA	NA	NA	NA
ENSMUSG00000033752	Mnd1	3	Intron (Mnd1-201/Mnd1, intron 1 of 7)	13.0468	84062629	84062965	11.0395	16.4265	128	84062560	84062992	10.9096	34.7331	101	84062538	84062992	17.1913	41.4671	101
ENSMUSG00000033768	Nrxn2	19	Exon (Nrxn2-205/Nrxn2, exon 2 of 23)	11.0946	6478328	6478899	5.72024	6.26893	9567	6477861	6479145	10.8121	24.067	9100	6477821	6478917	16.7514	42.9627	9060
ENSMUSG00000033769	Exoc6b	6	Promoter (<=1kb)	12.9863	85046162	85046589	17.5428	34.4911	0	85046017	85046639	5.72417	22.7354	0	85046015	85046897	15.6918	53.9064	0
ENSMUSG00000033781	Asb13	13	Distal Intergenic	14.8491	3762346	3762787	12.8097	19.3236	78314	3762264	3763046	13.8695	39.0443	78232	3762430	3763200	17.8681	47.2602	78398
ENSMUSG00000033799	Tasor2	13	Promoter (<=1kb)	27.0837	3660640	3661416	23.637	47.2271	0	3660142	3661650	29.7966	76.2482	0	3660335	3661453	27.8175	77.5234	0
ENSMUSG00000033808	Tmem87a	2	Promoter (<=1kb)	14.5031	120234705	120235121	9.73549	12.7726	-111	120234700	120235089	21.8742	54.1506	-106	120234369	120235018	11.8996	31.7896	0
ENSMUSG00000033862	Cdk10	8	Promoter (<=1kb)	14.6068	123951505	123951961	20.3945	40.055	0	123951317	123951950	9.27617	18.4412	0	123950988	123952084	14.1497	32.6072	0
ENSMUSG00000033863	Klf9	19	Promoter (<=1kb)	12.283	23118176	23118438	11.6826	17.1612	-152	23118126	23118900	12.1796	27.1385	0	23118168	23118410	12.9867	29.2354	-180
ENSMUSG00000033885	Pxk	14	Promoter (<=1kb)	7.90274	14371297	14371618	9.31084	11.7736	0	14371187	14371635	7.88091	12.9727	0	14371268	14371632	6.51646	11.0154	0
ENSMUSG00000033909	Usp36	11	Promoter (<=1kb)	13.4395	118181191	118181663	14.0742	22.9888	-121	NA	NA	NA	NA	NA	118180391	118181714	12.8049	25.0959	0
ENSMUSG00000033916	Chmp2a	7	Promoter (<=1kb)	35.7712	12768471	12769478	43.2783	113.123	0	12767976	12769836	26.7971	100.589	0	12767956	12769602	37.2382	123.15	0
ENSMUSG00000033938	Ndufb7	8	5' UTR	37.2422	84293343	84293786	25.4623	63.9884	43	84293120	84294111	42.0019	148.125	0	84293260	84294307	44.2625	167.194	0
ENSMUSG00000033940	Brk1	6	Promoter (<=1kb)	38.7317	113581273	113582482	33.4346	97.2224	0	113580682	113582621	47.5103	222.35	0	113580981	113582651	35.2503	203.867	0
ENSMUSG00000033943	Mga	2	Promoter (<=1kb)	67.2413	119727122	119728844	72.0426	204.773	0	119727145	119729183	75.5664	275.244	0	119726960	119728941	54.115	273.568	0
ENSMUSG00000033964	Zbtb41	1	Promoter (<=1kb)	119.842	139349711	139350352	117.983	363.753	0	139349353	139350955	63.5099	478.779	0	139349303	139350926	178.033	711.382	0
ENSMUSG00000034021	Pds5b	5	Promoter (<=1kb)	53.8001	150596994	150597248	40.3553	119.336	0	150596961	150597928	55.5541	222.976	0	150596970	150597936	65.491	247.222	0
ENSMUSG00000034022	Cpsf1	15	Promoter (<=1kb)	41.1744	76491143	76492038	38.3918	95.157	0	76490992	76492665	42.9351	143	0	76491098	76492668	42.1962	137.289	0
ENSMUSG00000034040	Galnt17	5	5' UTR	13.4177	131336588	131336917	11.062	15.4783	418	131335864	131336938	15.0454	37.6773	397	131335492	131337145	14.1456	33.2876	190
ENSMUSG00000034042	Gpbp1l1	4	Promoter (<=1kb)	29.2309	116414464	116414946	21.3556	59.5208	0	116414337	116415293	24.3592	76.0321	0	116413843	116415260	41.978	113.436	0
ENSMUSG00000034088	Hdlbp	1	Promoter (<=1kb)	28.811	93406245	93406887	32.6686	90.0005	0	93405825	93406862	21.1352	62.1552	0	93405972	93407323	32.6293	92.4578	0
ENSMUSG00000034118	Tpst1	5	5' UTR	6.1705	130108339	130108803	4.8042	3.44721	6172	130108446	130108701	5.01987	11.0984	6279	130108311	130108805	8.68744	16.8779	6144
ENSMUSG00000034120	Srsf2	11	Promoter (<=1kb)	49.5722	116743860	116744523	61.6581	168.478	0	116743440	116744585	42.8599	200.747	0	116743362	116744523	44.1986	209.538	0
ENSMUSG00000034121	Mks1	11	Promoter (<=1kb)	27.813	87743633	87744325	25.3123	52.7637	0	87743333	87744442	29.3636	83.9269	0	87743609	87744231	28.7631	81.022	0
ENSMUSG00000034157	Cipc	12	5' UTR	24.7753	86994072	86994738	32.9158	75.28	255	86993776	86995169	18.5653	69.7777	0	86993761	86995152	22.8447	75.9606	0
ENSMUSG00000034158	Lrrc58	16	Promoter (<=1kb)	63.7619	37688135	37689424	75.9901	217.665	0	37688085	37689545	30.5817	295.82	0	37687913	37689632	84.714	487.078	0
ENSMUSG00000034168	Irf2bpl	12	Promoter (<=1kb)	12.5848	86931180	86931788	13.6297	21.7767	0	NA	NA	NA	NA	NA	86930775	86932106	11.5398	24.1777	0
ENSMUSG00000034187	Nsf	11	Promoter (<=1kb)	40.8316	103844701	103845003	47.5494	121.798	0	103844499	103845147	24.7513	148.182	0	103844646	103845140	50.1941	221.658	0
ENSMUSG00000034190	Chmp7	14	Promoter (<=1kb)	15.5155	69969268	69970359	20.6531	39.9364	0	69969340	69970572	12.5441	38.3977	0	69969340	69970686	13.3492	49.9815	0
ENSMUSG00000034203	Chchd4	6	Promoter (<=1kb)	18.8391	91450379	91451120	15.3735	30.8705	0	91450002	91451327	20.8893	64.2825	0	91450084	91451577	20.2546	58.8865	0
ENSMUSG00000034218	Atm	9	Promoter (<=1kb)	25.5381	53447686	53448571	25.3123	52.7637	0	53447205	53448231	27.4779	83.507	0	53447329	53448727	23.8242	71.4528	0
ENSMUSG00000034259	Exosc4	15	5' UTR	10.6339	76211724	76211939	13.5536	21.6417	127	76211738	76212130	6.08979	7.8559	85	76211722	76212048	12.2584	22.9825	125
ENSMUSG00000034269	Setd5	6	Promoter (<=1kb)	9.31902	113054260	113054464	10.3845	14.2097	0	NA	NA	NA	NA	NA	113054341	113054791	8.25353	14.1119	15
ENSMUSG00000034275	Igsf9b	9	Promoter (<=1kb)	13.199	27210472	27210888	13.9663	22.399	0	27210501	27211213	11.795	27.7169	1	27210498	27211002	13.8355	36.1969	0
ENSMUSG00000034292	Traf3ip1	1	Promoter (<=1kb)	25.6943	91422264	91422926	29.2065	64.0193	0	91422169	91422717	20.4187	59.1491	0	91422147	91422940	27.4576	87.3344	0
ENSMUSG00000034312	Iqsec1	6	5' UTR	10.4657	90965352	90965565	4.95754	4.45128	102	90964865	90965628	15.6731	45.4788	39	90965219	90965579	10.7663	27.0251	88
ENSMUSG00000034317	Trim59	3	Promoter (<=1kb)	44.7112	68951544	68952809	17.1359	72.5113	0	68951339	68952847	45.9288	186.714	0	68951323	68952574	71.0689	280.898	0
ENSMUSG00000034321	Exosc1	19	Promoter (<=1kb)	30.1506	41921860	41922107	25.3123	52.7637	0	41921170	41922311	25.4338	80.7754	0	41921266	41922459	39.7056	122.065	0
ENSMUSG00000034327	Kctd9	14	5' UTR	5.2192	67953648	67953802	6.40484	5.91616	262	67953673	67953841	4.42642	4.42091	287	67953662	67953919	4.82635	5.1212	276
ENSMUSG00000034333	Zbed4	15	Promoter (<=1kb)	77.7554	88634719	88636477	42.3646	179.14	0	88634412	88636640	69.9963	426.111	0	88634408	88636572	120.905	577.191	0
ENSMUSG00000034334	Fam151b	13	Promoter (<=1kb)	56.3553	92620111	92621004	46.0322	111.4	0	92620270	92621312	58.7868	203.664	0	92620035	92621423	64.2471	213.125	0
ENSMUSG00000034336	Ina	19	Promoter (<=1kb)	58.6802	47002861	47004542	49.3576	139.024	0	47002837	47004488	56.6995	324.31	0	47002640	47004514	69.9835	300.58	0
ENSMUSG00000034341	Wbp2	11	Promoter (<=1kb)	17.3436	115977620	115977830	23.7613	48.0253	0	115977605	115977818	13.0893	30.7114	3	115977402	115977819	15.1801	32.9957	2
ENSMUSG00000034345	Gtf2h5	17	Promoter (<=1kb)	32.6746	6129856	6130517	43.6266	105.794	0	6129780	6130540	22.4272	79.6239	0	6129738	6130516	31.9701	89.3811	0
ENSMUSG00000034349	Smc4	3	Promoter (<=1kb)	58.048	68912029	68912666	47.6687	178.517	0	68911907	68913167	62.161	327.006	0	68912003	68913069	64.3143	331.58	0
ENSMUSG00000034402	Kcnh5	12	5' UTR	14.5838	75223502	75223760	14.2787	23.3566	346	75223214	75223946	10.9276	20.1737	160	75223154	75223860	18.545	43.7746	246
ENSMUSG00000034403	Pja1	X	Intron (Pja1-203/Pja1, intron 2 of 2)	6.30699	98513931	98514059	6.45719	6.01761	820	NA	NA	NA	NA	NA	98513961	98514196	6.15678	6.0304	683
ENSMUSG00000034429	Zfp707	15	5' UTR	15.3732	75841053	75841370	18.8219	34.945	81	75840825	75841670	10.9185	26.687	0	75840780	75841695	16.3791	41.5493	0
ENSMUSG00000034430	Zxdc	6	Promoter (<=1kb)	39.8632	90346100	90347382	51.1717	145.389	0	90346156	90347589	31.6112	148.46	0	90346074	90347458	36.8068	143.054	0
ENSMUSG00000034432	Cops8	1	Promoter (<=1kb)	21.9223	90530450	90531702	32.1815	69.8771	0	90530589	90531586	15.3449	45.5861	0	90530464	90531596	18.2404	48.7112	0
ENSMUSG00000034452	Slc24a1	9	3' UTR	63.0113	64825422	64826398	42.7574	128.79	32491	64825041	64826678	54.0023	263.068	32211	64824965	64826501	92.2743	313.58	32388
ENSMUSG00000034453	Polr3b	10	5' UTR	15.428	84458264	84458874	16.2883	27.5786	108	84458219	84459116	18.0906	41.4662	63	84457760	84458868	11.905	28.5804	0
ENSMUSG00000034467	Dynlrb2	8	Promoter (<=1kb)	10.9564	117231468	117231729	15.7694	26.9317	0	117231457	117231738	9.28266	23.3952	0	117231403	117231709	7.8173	12.4294	-4
ENSMUSG00000034471	Caskin2	11	Promoter (<=1kb)	55.0908	115704339	115706094	64.621	188.989	0	115704302	115706695	49.9661	312.128	0	115704160	115706476	50.6853	331.667	0
ENSMUSG00000034486	Gbx2	1	Exon (D130058E05Rik-201/D130058E05Rik-201, exon 1 of 2)	14.3399	89857836	89858329	10.5285	15.1545	572	89857801	89858888	13.6002	38.5139	13	89857642	89858905	18.8911	58.8383	0
ENSMUSG00000034501	Pcnx4	12	Promoter (<=1kb)	25.3637	72582987	72583456	25.4623	63.9884	0	72582947	72583549	33.3459	90.7158	0	72582950	72583495	17.2828	56.4669	0
ENSMUSG00000034520	Gjc1	11	5' UTR	35.6098	102709504	102710414	42.643	108.219	112	102709324	102710414	31.8561	170.246	112	102709355	102710585	32.3302	181.119	0
ENSMUSG00000034522	Zfp395	14	Promoter (<=1kb)	8.13686	65595764	65595957	3.8135	2.02274	0	65595690	65596449	12.4602	26.9964	0	NA	NA	NA	NA	NA
ENSMUSG00000034544	Rsrc1	3	3' UTR	60.1574	66880591	66881581	62.019	186.725	-7142	66880405	66882122	61.8707	291.841	-6601	66880314	66882033	56.5824	228.717	-6690
ENSMUSG00000034551	Hdx	X	Intron (Hdx-202/Hdx, intron 1 of 9)	16.2464	110606200	110606433	11.6826	17.1612	343	110606140	110606953	17.467	36.1033	0	110606245	110606779	19.5897	40.4005	0
ENSMUSG00000034566	Atp5h	11	Promoter (<=1kb)	14.392	115310529	115311282	19.471	36.666	0	115310531	115311617	9.25538	35.7716	0	115310511	115311645	14.4495	43.0925	0
ENSMUSG00000034591	Slc41a2	10	5' UTR	11.9614	83173238	83173615	6.86429	9.22457	131	83173028	83173656	10.0332	23.197	90	83173010	83173779	18.9865	45.2933	0
ENSMUSG00000034601	2700049A03Rik	12	Promoter (<=1kb)	17.9251	71183073	71184131	10.9751	15.3087	0	71183079	71184401	18.8731	45.0693	0	71182908	71185013	23.9269	53.6446	0
ENSMUSG00000034602	Mon2	10	Promoter (<=1kb)	26.4801	122912044	122912615	23.8216	49.3806	0	122912121	122912985	26.0581	73.5374	0	122911855	122912844	29.5607	75.8801	0
ENSMUSG00000034620	Rxylt1	10	Exon (Rxylt1-205/Rxylt1, exon 1 of 6)	13.5885	121932666	121932819	7.31272	7.83736	457	121932449	121932944	15.0498	44.2603	332	121932545	121933025	18.4029	37.7029	251
ENSMUSG00000034621	Gpatch8	11	Promoter (<=1kb)	41.3537	102446939	102447528	45.337	113.205	0	102446604	102447567	35.3498	124.006	0	102446839	102447568	43.3744	143.814	0
ENSMUSG00000034640	Tiparp	3	Promoter (<=1kb)	8.36718	65435427	65435733	6.3321	6.55889	-98	65435443	65435737	6.94941	17.6352	-94	65435337	65435735	11.82	28.4228	-96
ENSMUSG00000034659	Tmem109	19	Promoter (<=1kb)	45.4622	10858439	10859528	51.6744	134.138	0	10858439	10859903	45.1361	175.765	0	10858428	10859795	39.5761	161.807	0
ENSMUSG00000034663	Bmp2k	5	Promoter (<=1kb)	10.0328	97145075	97145708	10.1301	13.4966	0	97145075	97145838	9.67203	18.5971	0	97145075	97146048	10.2962	22.5546	0
ENSMUSG00000034674	Tdg	10	5' UTR	52.2691	82465713	82466311	41.6641	113.277	51	82465460	82466678	33.7818	206.535	0	82465593	82466511	81.3612	312.598	0
ENSMUSG00000034709	Ppp1r21	17	Promoter (<=1kb)	12.6706	88837162	88837583	16.8748	29.8708	0	88837218	88837534	8.61251	12.3443	-12	88837235	88837545	12.5245	21.7092	-1
ENSMUSG00000034723	Tmx4	2	5' UTR	18.6871	134485475	134486013	8.00834	12.4094	52	134485312	134486001	25.9756	68.8621	64	134485386	134485960	22.0774	56.1894	105
ENSMUSG00000034724	Cnot6l	5	Intron (Cnot6l-206/Cnot6l, intron 1 of 2)	16.4519	96310451	96310854	13.453	22.3643	1176	96309994	96310848	14.6872	36.3213	1182	96310426	96310848	21.2156	51.4402	1182
ENSMUSG00000034729	Mrps10	17	Exon (Mrps10-204/Mrps10, exon 1 of 7)	10.6679	47679838	47679987	8.16715	10.899	26	47679834	47680194	11.9246	29.2302	22	47679801	47680417	11.9121	25.4401	0
ENSMUSG00000034744	Nagk	6	Promoter (<=1kb)	28.1804	83771742	83772344	17.2951	36.8031	0	83771301	83772490	33.5456	123.85	0	83771349	83772491	33.7003	122.073	0
ENSMUSG00000034748	Sirt6	10	Promoter (<=1kb)	8.71797	81463480	81463717	10.3894	14.9188	0	81463393	81464114	7.53132	13.2913	0	81463365	81464114	8.23323	14.0769	0
ENSMUSG00000034755	Pcdh11x	X	Intron (Pcdh11x-201/Pcdh11x, intron 1 of 10)	7.29577	119202789	119203025	5.73972	4.71623	2833	119202645	119203069	7.19228	8.51946	2689	119202641	119203042	8.95531	12.1058	2685
ENSMUSG00000034780	B3galt1	2	Intron (B3galt1-204/B3galt1, intron 1 of 2)	9.02992	67396398	67396744	4.8042	3.44721	183	67396067	67396777	11.8485	21.6996	0	67396054	67397092	10.437	16.2374	0
ENSMUSG00000034781	Gna11	10	Promoter (<=1kb)	12.0119	81380512	81381151	14.1822	22.8089	0	81380309	81381254	8.94589	24.8707	0	81380385	81381324	12.9078	39.8901	0
ENSMUSG00000034786	Gpsm3	17	Promoter (2-3kb)	17.4931	34806392	34806652	9.53374	16.9525	-2128	34806048	34806814	18.8528	57.903	-1966	34806109	34806890	24.0928	71.0319	-1890
ENSMUSG00000034800	Zfp661	2	5' UTR	23.2722	127425986	127426733	27.2594	58.346	2281	127426032	127427209	15.0553	57.7448	1805	127426103	127426662	27.5018	73.2952	2352
ENSMUSG00000034801	Sos2	12	Promoter (<=1kb)	10.831	69728675	69729060	12.4499	19.7007	-49	69728376	69729174	12.6768	28.0147	0	69728140	69729184	7.36643	13.9385	0
ENSMUSG00000034807	Colgalt1	8	3' UTR	29.0581	72081865	72082653	30.9926	71.7814	18223	72081487	72082839	31.3603	146.842	17845	72081643	72082649	24.8212	125.285	18001
ENSMUSG00000034832	Tet3	6	5' UTR	31.4583	83432438	83433641	20.6581	47.6435	2425	83432065	83434170	41.8039	225.485	1896	83432513	83434093	31.913	177.913	1973
ENSMUSG00000034845	Plvap	8	Exon (Plvap-201/Plvap, exon 2 of 6)	26.5448	71959911	71961169	27.9541	62.4708	3227	71959508	71960915	24.843	87.1647	3481	71959836	71961067	26.8373	103.638	3329
ENSMUSG00000034858	Fam214a	9	Promoter (<=1kb)	11.9725	74859983	74860274	9.60841	14.5393	0	74859597	74860624	10.0332	23.197	0	74859742	74860650	16.2757	39.8811	0
ENSMUSG00000034875	Nudt19	7	5' UTR	33.4561	35254177	35255238	34.5903	97.1964	491	35254122	35255521	28.0989	126.139	208	35253873	35255408	37.6791	138.094	321
ENSMUSG00000034889	Cactin	10	Promoter (<=1kb)	33.3166	81156878	81157506	17.1607	43.2304	0	81156778	81157653	39.5427	174.187	0	81156755	81157895	43.2464	167.643	0
ENSMUSG00000034892	Rps29	12	Promoter (<=1kb)	16.4777	69205471	69206091	16.2258	28.2134	0	69205252	69205921	12.896	29.7048	39	69205301	69206022	20.3112	49.9067	0
ENSMUSG00000034906	Ncaph	2	Promoter (<=1kb)	33.6834	126975613	126976125	46.6352	112.659	0	126975430	126976141	23.2845	71.3446	0	126975298	126976359	31.1304	86.0203	0
ENSMUSG00000034974	Dapk3	10	Promoter (<=1kb)	23.5364	81018691	81019272	16.0592	27.4789	0	81018702	81019222	26.9006	96.901	0	81018756	81019266	27.6493	91.549	0
ENSMUSG00000034994	Eef2	10	Promoter (<=1kb)	17.2754	81012148	81012915	18.6673	36.4091	0	81011778	81013163	14.663	39.1374	0	81011858	81013015	18.4958	49.1669	0
ENSMUSG00000035024	Ncapd3	9	Promoter (<=1kb)	33.8252	26940896	26941970	28.6986	60.0071	0	26940445	26942392	41.5664	118.833	0	26940445	26942417	31.2104	117.34	0
ENSMUSG00000035027	Map2k2	10	Promoter (<=1kb)	23.1949	80941364	80942013	28.0008	60.4003	0	80940720	80942076	16.5584	51.8154	0	80941039	80942115	25.0257	71.7704	0
ENSMUSG00000035045	Zc3h12b	X	Promoter (<=1kb)	8.22358	94755099	94755283	10.762	14.7285	-1	94755075	94755378	7.19228	8.51946	0	94755216	94755462	6.71648	7.1773	0
ENSMUSG00000035047	Kri1	9	Promoter (<=1kb)	12.9637	21198961	21199329	14.8111	26.2501	0	21198673	21199265	8.07312	20.7589	0	21198787	21199667	16.0069	40.1469	0
ENSMUSG00000035048	Anapc13	9	Promoter (<=1kb)	13.0759	102503481	102503730	10.2172	14.2433	0	102503204	102503743	9.38227	26.9941	0	102503192	102503824	19.6282	53.6015	0
ENSMUSG00000035069	Oma1	4	Promoter (<=1kb)	17.1938	103170965	103171095	15.0452	25.6169	0	103170951	103171360	18.2959	59.2812	0	103170965	103171551	18.2404	48.7112	0
ENSMUSG00000035107	Dcbld2	16	5' UTR	9.51409	58228932	58229285	7.78839	8.64997	126	58228826	58229603	10.6914	33.6006	20	58228810	58229626	10.0624	29.1544	4
ENSMUSG00000035125	Gcfc2	6	Promoter (<=1kb)	29.7305	81900357	81901143	24.7377	111.041	0	81899538	81901451	21.9819	125.053	0	81899524	81901512	42.4719	177.789	0
ENSMUSG00000035126	Dnai4	4	Promoter (<=1kb)	24.5103	102971692	102972121	23.1947	47.5984	0	102971555	102972250	19.0671	72.5632	0	102971453	102972383	31.2692	104.122	0
ENSMUSG00000035133	Arhgap5	12	Promoter (<=1kb)	7.9103	52550685	52550828	7.89212	8.7545	0	52550515	52550983	7.16446	10.8568	0	52550528	52551061	8.67432	13.3796	0
ENSMUSG00000035139	Secisbp2	13	Intron (Secisbp2-201/Secisbp2, intron 7 of 16)	15.4668	51822373	51822652	22.7161	45.4806	16640	51822350	51822651	13.7678	31.2375	16617	51822374	51822872	9.91635	23.5746	16641
ENSMUSG00000035150	Eif2s3x	X	Distal Intergenic	38.9092	93221581	93222206	37.6439	89.5502	34262	93221127	93222373	45.2086	132.511	34095	93221586	93222626	33.875	116.075	33842
ENSMUSG00000035203	Epn1	7	5' UTR	8.00631	5083348	5083531	6.45408	6.0368	114	5083222	5083825	7.85081	12.0033	0	5083239	5083572	9.71405	16.0466	5
ENSMUSG00000035215	Lsm7	10	Promoter (<=1kb)	43.9459	80690649	80691822	32.0334	104.898	0	80690040	80691893	46.9091	232.052	0	80690110	80692217	52.8952	241.926	0
ENSMUSG00000035228	Ccdc106	7	Promoter (<=1kb)	13.5675	5023170	5023709	8.53614	16.2446	0	5023138	5023989	12.437	42.8972	0	5022788	5023751	19.7294	54.6031	0
ENSMUSG00000035235	Trim13	14	5' UTR	19.9373	61836590	61837204	31.7142	68.9113	894	61836202	61837299	13.2968	42.083	506	61836595	61837481	14.8008	40.1469	899
ENSMUSG00000035262	Amh	10	Exon (Amh-201/Amh, exon 5 of 5)	8.5214	80642679	80643454	7.08539	7.46054	1602	80642802	80643495	8.27913	19.1557	1725	80642417	80643491	10.1997	24.7122	1340
ENSMUSG00000035278	Plekhj1	10	Promoter (<=1kb)	43.765	80633397	80634915	28.3448	74.1952	0	80633163	80635237	52.0295	225.146	0	80633041	80635362	50.9209	208.264	0
ENSMUSG00000035283	Adrb1	19	Exon (Adrb1-201/Adrb1, exon 1 of 1)	5.38984	56711940	56712101	6.45719	6.01761	1309	56711716	56712106	4.63809	4.49095	1085	56711937	56712101	5.07423	5.84987	1306
ENSMUSG00000035284	Vps13c	9	Promoter (<=1kb)	60.0044	67747377	67747736	31.1645	70.5387	0	67747004	67748153	73.9778	248.802	0	67747069	67748151	74.8708	242.737	0
ENSMUSG00000035285	Nat14	7	5' UTR	10.8694	4925891	4926455	8.64757	12.0867	864	NA	NA	NA	NA	NA	4925894	4926450	13.0912	32.0774	867
ENSMUSG00000035293	G2e3	12	5' UTR	7.69281	51394865	51395013	5.19226	3.72155	21	NA	NA	NA	NA	NA	51394823	51395096	10.1934	15.8401	0
ENSMUSG00000035298	Klhl35	7	Exon (Klhl35-201/Klhl35, exon 2 of 7)	14.948	99117638	99118262	12.2628	18.5548	2427	99117432	99118313	15.6567	46.1987	2221	99117448	99118301	16.9244	44.0333	2237
ENSMUSG00000035329	Fbxo33	12	Exon (Fbxo33-201/Fbxo33, exon 1 of 4)	12.317	59266067	59266233	10.3845	14.2097	278	59265846	59266475	9.00046	31.1004	36	59265703	59266271	17.5661	57.8458	240
ENSMUSG00000035356	Nfkbiz	16	Exon (Nfkbiz-204/Nfkbiz, exon 10 of 12)	6.01143	55634491	55634635	7.21211	7.66686	24627	55634501	55634694	3.51236	2.61408	24568	55634455	55634726	7.30983	9.4661	24536
ENSMUSG00000035357	Pdzrn3	6	Promoter (<=1kb)	10.4913	101354205	101354905	7.7449	8.58375	0	101354275	101354782	10.5371	28.9635	76	101354045	101355206	13.192	33.6145	0
ENSMUSG00000035382	Pcsk7	9	Promoter (<=1kb)	5.19808	45817328	45817664	4.32378	2.54526	-131	45817390	45817568	4.13133	3.65841	-227	45817422	45817816	7.13912	9.59186	0
ENSMUSG00000035397	Klf16	10	Promoter (<=1kb)	7.22288	80413151	80413511	3.79384	2.40788	0	NA	NA	NA	NA	NA	80412666	80413898	10.6519	20.8727	0
ENSMUSG00000035399	Oser1	2	5' UTR	45.839	163260592	163261648	48.042	150.019	4969	163260758	163262063	41.5539	157.541	4554	163260720	163261865	47.9211	146.01	4752
ENSMUSG00000035401	Emsy	7	5' UTR	18.0876	98305161	98305972	27.384	70.7604	18	98305091	98306034	13.2793	36.4914	0	98305054	98306033	13.5996	39.2413	0
ENSMUSG00000035437	Rabgap1	2	Exon (Rabgap1-209/Rabgap1, exon 1 of 1)	10.3688	37342346	37342731	6.48294	8.2147	9055	37341712	37342960	10.788	30.1082	8421	37341832	37342656	13.8355	36.1969	8541
[truncated: 2,392 more rows]
