# Supplementary material for: NRF1 promotes primordial germ cell development, proliferation and survival
Source: Cell Prolif. 2023 Aug 4;57(1):e13533. doi: 10.1111/cpr.13533 (PMC10771101; doi:10.1111/cpr.13533)
Supplement: Supplementary file 4 — Supplemental Table S3. The list of NRF1 directly regulated genes in PGCLCs. [file CPR-57-e13533-s004.xlsx]

## Sheet: Overlap of RNA-seq & CHIP-seq  
Supplemental Table S3. The List of NRF1 Directly Regulated Genes in BV+ PGCLCs
Gene ID	Gene Symbol	Regulation Determined by RNA-seq
ENSMUSG00000026185	Igfbp5	Up
ENSMUSG00000004665	Cnn2	Up
ENSMUSG00000003948	Mmd	Up
ENSMUSG00000032366	Tpm1	Up
ENSMUSG00000067818	Myl9	Up
ENSMUSG00000029108	Pcdh7	Up
ENSMUSG00000054364	Rhob	Up
ENSMUSG00000026837	Col5a1	Up
ENSMUSG00000004044	Cavin1	Up
ENSMUSG00000067786	Nnat	Up
ENSMUSG00000000631	Myo18a	Up
ENSMUSG00000008348	Ubc	Up
ENSMUSG00000052684	Jun	Up
ENSMUSG00000025151	Maged1	Up
ENSMUSG00000049866	Arl4c	Up
ENSMUSG00000048915	Efna5	Up
ENSMUSG00000038545	Cul7	Up
ENSMUSG00000016252	Atp5e	Up
ENSMUSG00000030315	Vgll4	Up
ENSMUSG00000039959	Hip1	Up
ENSMUSG00000034845	Plvap	Up
ENSMUSG00000091898	Tnnc1	Up
ENSMUSG00000004508	Gab2	Up
ENSMUSG00000016494	Cd34	Up
ENSMUSG00000015846	Rxra	Up
ENSMUSG00000033585	Ndn	Up
ENSMUSG00000038502	Ptov1	Up
ENSMUSG00000024121	Atp6v0c	Up
ENSMUSG00000024048	Myl12a	Up
ENSMUSG00000032330	Cox7a2	Up
ENSMUSG00000063382	Bcl9l	Up
ENSMUSG00000028464	Tpm2	Up
ENSMUSG00000078794	Dact3	Up
ENSMUSG00000020190	Mknk2	Up
ENSMUSG00000032485	Scap	Up
ENSMUSG00000019579	Mydgf	Up
ENSMUSG00000025268	Maged2	Up
ENSMUSG00000041025	Iffo2	Up
ENSMUSG00000036622	Atp13a2	Up
ENSMUSG00000024197	Plin3	Up
ENSMUSG00000052957	Gas1	Up
ENSMUSG00000044927	H1f10	Up
ENSMUSG00000001419	Mef2d	Up
ENSMUSG00000020844	Nxn	Up
ENSMUSG00000061111	Mcrip1	Up
ENSMUSG00000030123	Plxnd1	Up
ENSMUSG00000044477	Zfand3	Up
ENSMUSG00000084883	Ccdc85c	Up
ENSMUSG00000042834	Nrep	Up
ENSMUSG00000045377	Tmem88	Up
ENSMUSG00000015363	Trabd	Up
ENSMUSG00000041548	Hspb8	Up
ENSMUSG00000075467	Dnlz	Up
ENSMUSG00000004054	Map3k11	Up
ENSMUSG00000037428	Vgf	Up
ENSMUSG00000036158	Prickle1	Up
ENSMUSG00000041642	Kif21b	Up
ENSMUSG00000023353	Agap3	Up
ENSMUSG00000091337	Eid1	Up
ENSMUSG00000089762	Ier5l	Up
ENSMUSG00000044365	Cxxc4	Up
ENSMUSG00000052920	Prkg1	Up
ENSMUSG00000031807	Pgls	Up
ENSMUSG00000038319	Kcnh2	Up
ENSMUSG00000039016	Timm8b	Up
ENSMUSG00000020181	Nav3	Up
ENSMUSG00000033159	Cnppd1	Up
ENSMUSG00000028032	Papss1	Up
ENSMUSG00000008140	Emc10	Up
ENSMUSG00000032717	Mdfi	Up
ENSMUSG00000000093	Tbx2	Up
ENSMUSG00000013921	Clip3	Up
ENSMUSG00000039621	Prex1	Up
ENSMUSG00000037211	Spry1	Up
ENSMUSG00000038650	Rnh1	Up
ENSMUSG00000034974	Dapk3	Up
ENSMUSG00000007817	Zmiz1	Up
ENSMUSG00000096014	Sox1	Up
ENSMUSG00000028756	Pink1	Up
ENSMUSG00000024875	Yif1a	Up
ENSMUSG00000020308	Tpgs1	Up
ENSMUSG00000023191	P3h3	Up
ENSMUSG00000020205	Phlda1	Up
ENSMUSG00000028799	Zfp362	Up
ENSMUSG00000067071	Hes6	Up
ENSMUSG00000021262	Evl	Up
ENSMUSG00000040236	Trappc5	Up
ENSMUSG00000019564	Arid3a	Up
ENSMUSG00000058254	Tspan7	Up
ENSMUSG00000038305	Spats2l	Up
ENSMUSG00000040270	Bach2	Up
ENSMUSG00000004891	Nes	Up
ENSMUSG00000027408	Cpxm1	Up
ENSMUSG00000023008	Fmnl3	Up
ENSMUSG00000030314	Atg7	Up
ENSMUSG00000038181	Chpf2	Up
ENSMUSG00000020312	Shc2	Up
ENSMUSG00000063172	Hspb11	Up
ENSMUSG00000022048	Dpysl2	Up
ENSMUSG00000010045	Tmem115	Up
ENSMUSG00000027932	Slc27a3	Up
ENSMUSG00000028648	Ndufs5	Up
ENSMUSG00000040390	Map3k10	Up
ENSMUSG00000041736	Tspo	Up
ENSMUSG00000058317	Ube2e2	Up
ENSMUSG00000008999	Bmp7	Up
ENSMUSG00000002393	Nr2f6	Up
ENSMUSG00000038146	Notch3	Up
ENSMUSG00000040374	Pex2	Up
ENSMUSG00000037306	Man1c1	Up
ENSMUSG00000003531	Dgcr6	Up
ENSMUSG00000072772	Grcc10	Up
ENSMUSG00000034765	Dusp5	Up
ENSMUSG00000037353	Letmd1	Up
ENSMUSG00000039886	Tmem120a	Up
ENSMUSG00000029482	Aacs	Up
ENSMUSG00000046658	Zfp316	Up
ENSMUSG00000042622	Maff	Up
ENSMUSG00000028795	Ccdc28b	Up
ENSMUSG00000048644	Ctxn1	Up
ENSMUSG00000020695	Mrc2	Up
ENSMUSG00000032353	Tmed3	Up
ENSMUSG00000015094	Npdc1	Up
ENSMUSG00000024012	Mtch1	Up
ENSMUSG00000028040	Efna4	Up
ENSMUSG00000070327	Rnf213	Up
ENSMUSG00000008318	Relt	Up
ENSMUSG00000000253	Gmpr	Up
ENSMUSG00000020814	Mxra7	Up
ENSMUSG00000027560	Dok5	Up
ENSMUSG00000021643	Serf1	Up
ENSMUSG00000054793	Cadm4	Up
ENSMUSG00000020674	Pxdn	Up
ENSMUSG00000042524	Sun2	Up
ENSMUSG00000034674	Tdg	Up
ENSMUSG00000002804	Nudt14	Up
ENSMUSG00000064225	Paqr9	Up
ENSMUSG00000028645	Slc2a1	Up
ENSMUSG00000046417	Lrrc75a	Up
ENSMUSG00000029059	Prxl2b	Up
ENSMUSG00000028796	Phc2	Up
ENSMUSG00000034471	Caskin2	Up
ENSMUSG00000062006	Rpl34	Up
ENSMUSG00000050908	Tvp23a	Up
ENSMUSG00000040249	Lrp1	Up
ENSMUSG00000025792	Slc25a10	Up
ENSMUSG00000081683	Fzd10	Up
ENSMUSG00000033256	Shf	Up
ENSMUSG00000049307	Fut4	Up
ENSMUSG00000028444	Cntfr	Up
ENSMUSG00000030688	Stard10	Up
ENSMUSG00000047143	Dmrta2	Up
ENSMUSG00000068758	Il3ra	Up
ENSMUSG00000019194	Scn1b	Up
ENSMUSG00000031227	Magee1	Up
ENSMUSG00000013419	Zfp651	Up
ENSMUSG00000029032	Arhgef16	Up
ENSMUSG00000116165	Pdxp	Up
ENSMUSG00000003346	Abhd17a	Up
ENSMUSG00000029999	Tgfa	Up
ENSMUSG00000070990	Foxe1	Up
ENSMUSG00000030752	Kdm8	Up
ENSMUSG00000037321	Tap1	Up
ENSMUSG00000038695	Josd2	Up
ENSMUSG00000056899	Immp2l	Up
ENSMUSG00000071256	Zfp213	Up
ENSMUSG00000074738	Fndc10	Up
ENSMUSG00000029595	Lhx5	Up
ENSMUSG00000039168	Dap	Up
ENSMUSG00000066191	Anks6	Up
ENSMUSG00000063524	Eno1	Up
ENSMUSG00000050708	Ftl1	Up
ENSMUSG00000073293	Nudt10	Up
ENSMUSG00000035934	Pknox2	Up
ENSMUSG00000050796	B3galt6	Up
ENSMUSG00000008384	Sertad1	Up
ENSMUSG00000023911	Flywch2	Up
ENSMUSG00000042757	Tmem108	Up
ENSMUSG00000057667	Bloc1s3	Up
ENSMUSG00000022760	Thap7	Up
ENSMUSG00000028081	Rps3a1	Up
ENSMUSG00000078202	Nrarp	Up
ENSMUSG00000010609	Psen2	Up
ENSMUSG00000023909	Paqr4	Up
ENSMUSG00000040563	Plppr2	Up
ENSMUSG00000021469	Msx2	Up
ENSMUSG00000079283	2310009B15Rik	Up
ENSMUSG00000025855	Prkar1b	Up
ENSMUSG00000073609	D2hgdh	Up
ENSMUSG00000102543	Pcdhgc5	Up
ENSMUSG00000038168	P3h2	Up
ENSMUSG00000019775	Rgs17	Up
ENSMUSG00000018566	Slc2a4	Up
ENSMUSG00000020282	Rhbdf1	Up
ENSMUSG00000037638	Zbtb42	Up
ENSMUSG00000035566	Pcdh17	Up
ENSMUSG00000002345	Borcs8	Up
ENSMUSG00000027894	Slc6a17	Up
ENSMUSG00000094320	Chchd2-ps	Up
ENSMUSG00000044337	Ackr3	Up
ENSMUSG00000031883	Car7	Up
ENSMUSG00000009216	Fam163b	Up
ENSMUSG00000019789	Hey2	Up
ENSMUSG00000042372	Dmrt3	Up
ENSMUSG00000068551	Zfp467	Up
ENSMUSG00000018893	Mb	Up
ENSMUSG00000118642	AY036118	Up
ENSMUSG00000032114	Slc37a4	Up
ENSMUSG00000073295	Nudt11	Up
ENSMUSG00000070576	Mn1	Up
ENSMUSG00000070583	Fv1	Up
ENSMUSG00000018507	Trpv2	Up
ENSMUSG00000004231	Pax2	Up
ENSMUSG00000020284	Cfap410	Up
ENSMUSG00000031627	Irf2	Up
ENSMUSG00000021367	Edn1	Up
ENSMUSG00000027597	Ahcy	Up
ENSMUSG00000044982	Sft2d3	Up
ENSMUSG00000070610	Gm13127	Up
ENSMUSG00000035944	Ttc38	Up
ENSMUSG00000044528	Tram1l1	Up
ENSMUSG00000025466	Fuom	Up
ENSMUSG00000037490	Slc2a12	Up
ENSMUSG00000028931	Kcnab2	Up
ENSMUSG00000023249	Parp3	Up
ENSMUSG00000054000	Tusc1	Up
ENSMUSG00000048562	Sp8	Up
ENSMUSG00000069227	Gprin1	Up
ENSMUSG00000000693	Loxl3	Up
ENSMUSG00000061046	Haghl	Up
ENSMUSG00000024987	Cyp26a1	Up
ENSMUSG00000060791	Gmfg	Up
ENSMUSG00000063063	Ctnna2	Up
ENSMUSG00000029166	Mapre3	Up
ENSMUSG00000025226	Fbxl15	Up
ENSMUSG00000026247	Ecel1	Up
ENSMUSG00000028555	Ttc39a	Up
ENSMUSG00000036186	Dipk1b	Ups
ENSMUSG00000021098	4930447C04Rik	Down
ENSMUSG00000044349	Snhg11	Down
ENSMUSG00000029823	Luc7l2	Down
ENSMUSG00000027677	Ttc14	Down
ENSMUSG00000030309	Caprin2	Down
ENSMUSG00000003847	Nfat5	Down
ENSMUSG00000071337	Tia1	Down
ENSMUSG00000028248	Pnisr	Down
ENSMUSG00000036990	Otud4	Down
ENSMUSG00000041483	Zfp281	Down
ENSMUSG00000037486	Asxl2	Down
ENSMUSG00000046138	9930021J03Rik	Down
ENSMUSG00000007827	Ankrd26	Down
ENSMUSG00000021413	Prpf4b	Down
ENSMUSG00000038538	Ubn2	Down
ENSMUSG00000037266	Rsrp1	Down
ENSMUSG00000055884	Fancm	Down
ENSMUSG00000059474	Mbtd1	Down
ENSMUSG00000055436	Srsf11	Down
ENSMUSG00000044906	4930503L19Rik	Down
ENSMUSG00000038975	Rabggtb	Down
ENSMUSG00000020064	Herc4	Down
ENSMUSG00000024427	Spry4	Down
ENSMUSG00000024472	Dcp2	Down
ENSMUSG00000040565	Btaf1	Down
ENSMUSG00000032212	Sltm	Down
ENSMUSG00000038344	Txlng	Down
ENSMUSG00000027881	Prpf38b	Down
ENSMUSG00000022462	Slc38a2	Down
ENSMUSG00000005871	Apc	Down
ENSMUSG00000043411	Usp48	Down
ENSMUSG00000035401	Emsy	Down
ENSMUSG00000092416	Zfp141	Down
ENSMUSG00000024542	Cep192	Down
ENSMUSG00000032621	Srek1	Down
ENSMUSG00000031508	Ankrd10	Down
ENSMUSG00000073678	Pgap1	Down
ENSMUSG00000008200	Fnbp4	Down
ENSMUSG00000024943	Smc5	Down
ENSMUSG00000055296	Tmem245	Down
ENSMUSG00000039068	Zzz3	Down
ENSMUSG00000028572	Hook1	Down
ENSMUSG00000026349	Ccnt2	Down
ENSMUSG00000075700	Selenot	Down
ENSMUSG00000039985	Sinhcaf	Down
ENSMUSG00000029238	Clock	Down
ENSMUSG00000078671	Chd2	Down
ENSMUSG00000027660	Skil	Down
ENSMUSG00000041408	Wapl	Down
ENSMUSG00000021111	Papola	Down
ENSMUSG00000050310	Rictor	Down
ENSMUSG00000051285	Pcmtd1	Down
ENSMUSG00000027665	Pik3ca	Down
ENSMUSG00000035161	Ints6	Down
ENSMUSG00000020516	Rps6kb1	Down
ENSMUSG00000054280	Prr14l	Down
ENSMUSG00000025964	Adam23	Down
ENSMUSG00000027598	Itch	Down
ENSMUSG00000039456	Morc3	Down
ENSMUSG00000025423	Pias2	Down
ENSMUSG00000046111	Cep295	Down
ENSMUSG00000022601	Zbtb11	Down
ENSMUSG00000024294	Mib1	Down
ENSMUSG00000023940	Sgo1	Down
ENSMUSG00000025860	Xiap	Down
ENSMUSG00000021374	Nup153	Down
ENSMUSG00000063810	Alms1	Down
ENSMUSG00000067860	Zic3	Down
ENSMUSG00000041775	Mapk1ip1	Down
ENSMUSG00000034218	Atm	Down
ENSMUSG00000022855	Senp2	Down
ENSMUSG00000035476	Tab3	Down
ENSMUSG00000038172	Ttc39b	Down
ENSMUSG00000036501	Fam13b	Down
ENSMUSG00000026103	Gls	Down
ENSMUSG00000061665	Cd2ap	Down
ENSMUSG00000043991	Pura	Down
ENSMUSG00000061983	Rps12	Down
ENSMUSG00000032827	Ppp1r9a	Down
ENSMUSG00000024241	Sos1	Down
ENSMUSG00000040464	Gtpbp10	Down
ENSMUSG00000038047	Haus6	Down
ENSMUSG00000042408	Zmym6	Down
ENSMUSG00000039987	Phtf2	Down
ENSMUSG00000051469	Zfp24	Down
ENSMUSG00000039943	Plcb4	Down
ENSMUSG00000037533	Rapgef6	Down
ENSMUSG00000037316	Bag4	Down
ENSMUSG00000025758	Plk4	Down
ENSMUSG00000024276	Zfp397	Down
ENSMUSG00000041268	Dmxl2	Down
ENSMUSG00000043872	Zmym1	Down
ENSMUSG00000058690	Ccser2	Down
ENSMUSG00000027652	Ralgapb	Down
ENSMUSG00000020288	Ahsa2	Down
ENSMUSG00000036779	Tent4b	Down
ENSMUSG00000042029	Ncapg2	Down
ENSMUSG00000053289	Ddx10	Down
ENSMUSG00000033808	Tmem87a	Down
ENSMUSG00000021470	Ercc6l2	Down
ENSMUSG00000041685	Fcho2	Down
ENSMUSG00000021690	Jmy	Down
ENSMUSG00000021557	Agtpbp1	Down
ENSMUSG00000025757	Hspa4l	Down
ENSMUSG00000022020	Naa16	Down
ENSMUSG00000078773	Rad54b	Down
ENSMUSG00000045098	Kmt5b	Down
ENSMUSG00000054752	Fsd1l	Down
ENSMUSG00000054051	Ercc6	Down
ENSMUSG00000026082	Rev1	Down
ENSMUSG00000022974	Paxbp1	Down
ENSMUSG00000042599	Kdm7a	Down
ENSMUSG00000035125	Gcfc2	Down
ENSMUSG00000091474	2610021A01Rik	Down
ENSMUSG00000035597	Prpf39	Down
ENSMUSG00000073664	Nbeal1	Down
ENSMUSG00000021775	Nr1d2	Down
ENSMUSG00000043019	Edem3	Down
ENSMUSG00000034998	Foxn2	Down
ENSMUSG00000033964	Zbtb41	Down
ENSMUSG00000038535	Zfp280d	Down
ENSMUSG00000038481	Cdk19	Down
ENSMUSG00000022788	Fgd4	Down
ENSMUSG00000048118	Arid4a	Down
ENSMUSG00000097392	Thoc2l	Down
ENSMUSG00000025584	Pde8a	Down
ENSMUSG00000019841	Rev3l	Down
ENSMUSG00000054321	Taf4b	Down
ENSMUSG00000045409	Trim39	Down
ENSMUSG00000040321	Zfp770	Down
ENSMUSG00000048379	Socs4	Down
ENSMUSG00000022012	Enox1	Down
ENSMUSG00000024431	Nr3c1	Down
ENSMUSG00000021245	Mlh3	Down
ENSMUSG00000062198	2700097O09Rik	Down
ENSMUSG00000039697	Ncoa7	Down
ENSMUSG00000044149	Nkrf	Down
ENSMUSG00000039701	Usp53	Down
ENSMUSG00000036304	Zdhhc23	Down
ENSMUSG00000035649	Zcchc7	Down
ENSMUSG00000000276	Dgke	Down
ENSMUSG00000037652	Phc3	Down
ENSMUSG00000020396	Nefh	Down
ENSMUSG00000024459	H2-M5	Down
ENSMUSG00000026754	Golga1	Down
ENSMUSG00000022299	Slc25a32	Down
ENSMUSG00000049232	Tigd2	Down
ENSMUSG00000010796	Asz1	Down
ENSMUSG00000012640	Zfp715	Down
ENSMUSG00000025519	Tktl2	Down
ENSMUSG00000096780	Tmem181b-ps	Down
ENSMUSG00000000861	Bcl11a	Down
ENSMUSG00000027387	Zc3h8	Down
ENSMUSG00000057894	Zfp329	Down
ENSMUSG00000061898	Rbak	Down
ENSMUSG00000030306	Tmtc1	Down
ENSMUSG00000038095	Sbno1	Down
ENSMUSG00000052407	Ccdc171	Down
ENSMUSG00000025480	Syce1	Down
ENSMUSG00000025766	D3Ertd751e	Down
ENSMUSG00000018501	Ncor1	Down
ENSMUSG00000049493	Pls1	Down
ENSMUSG00000081179	Gm13136	Down
ENSMUSG00000022995	Enah	Down
ENSMUSG00000098238	Gm8756	Down
ENSMUSG00000072872	Rybp	Down
ENSMUSG00000033863	Klf9	Down
ENSMUSG00000033943	Mga	Down
ENSMUSG00000036533	Cdc42ep3	Down
ENSMUSG00000050890	Pdik1l	Down
ENSMUSG00000014503	Pkd2l2	Down
ENSMUSG00000041180	Hectd2	Down
ENSMUSG00000030275	Etnk1	Down
ENSMUSG00000038331	Satb2	Down
ENSMUSG00000046295	Ankle1	Down
ENSMUSG00000030465	Psd3	Down
ENSMUSG00000068959	Zfp619	Down
ENSMUSG00000032311	Nrg4	Down
ENSMUSG00000010122	Slc47a1	Down
ENSMUSG00000043923	Ccdc84	Down
ENSMUSG00000040729	Cep126	Down
ENSMUSG00000041020	Map7d2	Down
ENSMUSG00000032495	Lrrc2	Down
ENSMUSG00000111375	Btbd8	Down
ENSMUSG00000021952	Xpo4	Down
ENSMUSG00000043535	Setx	Down
ENSMUSG00000029130	Rnf32	Down
ENSMUSG00000029249	Rest	Down
ENSMUSG00000030443	Zfp583	Down
ENSMUSG00000082195	Gm13034	Down
ENSMUSG00000032560	Dnajc13	Down
ENSMUSG00000006586	Runx1t1	Down
ENSMUSG00000083027	Gm13140	Down
ENSMUSG00000043243	Niban3	Down
ENSMUSG00000050967	Creg2	Down
ENSMUSG00000020738	Sumo2	Down
ENSMUSG00000020184	Mdm2	Down
ENSMUSG00000025938	Slco5a1	Down
ENSMUSG00000060445	Sycp2	Down
ENSMUSG00000043410	Hfm1	Down
ENSMUSG00000046449	Nexmif	Down
ENSMUSG00000034800	Zfp661	Down
ENSMUSG00000036902	Neto2	Down
ENSMUSG00000021592	Arsk	Down
ENSMUSG00000111497	Gm38431	Down
ENSMUSG00000005267	Zfp287	Down
ENSMUSG00000005237	Dnah2	Down
ENSMUSG00000074733	Zfp950	Down
ENSMUSG00000082925	Gm13135	Down
ENSMUSG00000066442	Mthfs	Down
ENSMUSG00000028397	Kdm4c	Down
ENSMUSG00000096370	Gm21992	Down
ENSMUSG00000013936	Myl2	Down
ENSMUSG00000039942	Ptger4	Down
ENSMUSG00000051977	Prdm9	Down
ENSMUSG00000000948	Gm38393	Down
ENSMUSG00000091071	1700030C10Rik	Down
ENSMUSG00000026686	Lmx1a	Down
ENSMUSG00000079711	Smok4a	Down
ENSMUSG00000118578	1700014B07Rik	Down
ENSMUSG00000054679	Srsf12	Down
ENSMUSG00000061603	Akap6	Down
