# Supplementary material for: NRF1 promotes primordial germ cell development, proliferation and survival
Source: Cell Prolif. 2023 Aug 4;57(1):e13533. doi: 10.1111/cpr.13533 (PMC10771101; doi:10.1111/cpr.13533)
Supplement: Supplementary file 5 — Supplemental Table S4. The list of oligonucleotides used in this study. [file CPR-57-e13533-s002.xlsx]

## Sheet: Sheet1
Supplementam Table S4. The List of Oligonucleotides Used in This Study
Primers for cloning
Primer Name	Sequence (5' to 3')
Nrf1-sal I-f	ACGCGTCGACATGGAGGAGCACGGAGT
Nrf1-nheI-f	CTAGCTAGCCTATTTCTTTTTCAATTGCTGAG
Primers for genotyping
Primer Name	Sequence (5' to 3')
Nrf1-loxp-f	GACACTGGCATGGAGTATTTG
Nrf1-loxp-r	GTCGTTAGACATCTCCCTTTTC
Delete-f	ATAGGAACTTCGTCGAGATAAC
Tnap-cre-f	CACGTCGATGGCCGCTCTA
Tnap-cre-r	TAAGGGCCAGCTCATTCCTCC
Rbm31xy-f	CACCTTAAGAACAAGCCAATACA
Rbm31xy-r	GGCTTGTCCTGAAAACATTTGG
Primers for sgRNA targeting Nrf1
Nrf1-sgRNA-f	CACCGCGTCGTGTACTCATCCAACG
Nrf1-sgRNA-r	AAACCGTTGGATGAGTACACGACGC
Primers for real-time PCR
Primer Name	Sequence(5' to 3')
Mq-nrf1-f	AGCACGGAGTGACCCAAAC
Mq-nrf1-r	TGTACGTGGCTACATGGACCT
Mq-atp5e-f	CAGGCTGGACTCAGCTACATC
Mq-atp5e-r	GTTCGCTTTGAACTCGGTCTT
Mq-cox7a2-f	GCTGGCCCTTCGTCAGATT
Mq-cox7a2-r	GGCATCCCATTATCCTCCTGAA
Mq-notch3-f	TGCCAGAGTTCAGTGGTGG
Mq-notch3-r	CACAGGCAAATCGGCCATC
Mq-bmp7-f	ACGGACAGGGCTTCTCCTAC
Mq-bmp7-r	ATGGTGGTATCGAGGGTGGAA
Mq-fzd2-f	GCCGTCCTATCTCAGCTATAAGT
Mq-fzd2-r	TCTCCTCTTGCGAGAAGAACATA
Mq-cdh2-f	AGCGCAGTCTTACCGAAGG
Mq-cdh2-r	TCGCTGCTTTCATACTGAACTTT
Mq-junb-f	TCACGACGACTCTTACGCAG
Mq-junb-r	CCTTGAGACCCCGATAGGGA
Mq-ccdc28-f	CTTGGCAGAGAATGCTGAGC
Mq-ccdc28-r	GCAGAAGAGTTTAGGCGACAC
Mq-igfbp5-f	AAGACAGCACAACTTCAGTTCA
Mq-igfbp5-r	TCACAGGGAAGGATGTTTGAGT
Mq-blimp1-f	TTCTCTTGGAAAAACGTGTGGG
Mq-blimp1-r	GGAGCCGGAGCTAGACTTG
Mq-lin28b-f	TAGGTGGAGACGGCAGGATTT
Mq-lin28b-r	ACCACAGTTGTAGCATCTTGGA
Mq-stella-f	CAGCCGTACCTGTGGAGAACAAGAG
Mq-stella-r	AGCCCTGGGCCTCACAGCTT
Mq-prdm14-f	TCAATTCACTCCCGAAGTACCA
Mq-prdm14-r	CCGGGGATGGCAGAAGTAAA
Mq-tfap2c-f	GGGCTTTTCTCTCTTGGCTGGT
Mq-tfap2c-r	TCCACACGTCACCCACACAA
Mq-beta-actin-f	GTGACGTTGACATCCGTAAAGA
Mq-beta-actin-r	GCCGGACTCATCGTACTCC
Primers for ChIP-qPCR
Primer Name	Sequence (5’ to 3’)
Mc-bmp7-f	CATTCACACTTGCACCCCGA
Mc-bmp7-r	CTAGGCTTTAACCGCCTTGC
Mc-fzd2-f	CCGACCCTCAGTCCGACC
Mc-fzd2-r	GCCGCAGAGTTGGGGAGATT
Mc-notch3-f	CAGCTGTCCAGGCGTGTAGT
Mc-notch3-r	TTGGGAGGGTCCTTACTTGGA
Mc-Junb-f	TGGGCGTTTGTACTGAACCTT
Mc-Junb-r	AGGGAGAAGATTGGGCTACC
Mc-igfbp5-f	CTGTGCCGTGCAACTGAAAC
Mc-igfbp5-r	CAACGAAAAGAGCTACGGCG
Mc-ccdc28-f	ACCCAGTAGCTTCCTACCCC
Mc-ccdc28-r	GGAGTTCAGAGCAGACCCAG
Mc-cdh2-f	CGCAGCACAGGAGGCTG
Mc-cdh2-r	TATCCTCCATCCGCCGCATC
Mc-atp5e-f	AAATGAACTTGTGCGCCCCT
Mc-atp5e-r	GTACCTGCATGATCGCTGTG
Mc-cox7a2-f	GCCATAAGCAACGGTAAGCTG
Mc-cox7a2-r	GGCTGTTTCTGGGTAGTCGT
Mc-prdm1-f	GGAGGTTCACGCACGAATGA
Mc-prdm1-r	GACTCGTTTCTCCTCCGACG
Mc-lin28b-f	CACTCGGTACCCGGGAAAA
Mc-lin28b-r	ACTTTGTCCTTACTGCCCCAA
